# Supplementary material for: Cellular and molecular determinants of all-trans retinoic acid sensitivity in breast cancer: Luminal phenotype and RARα expression
Source: EMBO Mol Med. 2015 Apr 17;7(7):950–72. doi: 10.15252/emmm.201404670 (PMC4520659; doi:10.15252/emmm.201404670)
Supplement: Supplementary file 2 [file emmm0007-0950-sd2.xlsx]

## Sheet: Cell line Characteristics
CCLE name	Cell line name	Gender	Primary site	Histology	Histological Subtype	Source
AU565_BREAST	AU565	F	breast	carcinoma	NS	ATCC
BT20_BREAST	BT-20	F	breast	carcinoma	ductal_carcinoma	ATCC
BT474_BREAST	BT-474	F	breast	carcinoma	ductal_carcinoma	ATCC
BT483_BREAST	BT-483	F	breast	carcinoma	ductal_carcinoma	ATCC
BT549_BREAST	BT-549	F	breast	carcinoma	ductal_carcinoma	ATCC
CAL120_BREAST	CAL-120	F	breast	carcinoma	NS	DSMZ
CAL148_BREAST	CAL-148	F	breast	carcinoma	ductal_carcinoma	DSMZ
CAL51_BREAST	CAL-51	F	breast	carcinoma	NS	DSMZ
CAL851_BREAST	CAL-85-1	F	breast	carcinoma	NS	DSMZ
DU4475_BREAST	DU4475	F	breast	carcinoma	ductal_carcinoma	ATCC
EFM192A_BREAST	EFM-192A	F	breast	carcinoma	NS	DSMZ
EFM19_BREAST	EFM-19	F	breast	carcinoma	ductal_carcinoma	DSMZ
EVSAT_BREAST	EVSA-T	F	breast	carcinoma	NS	DSMZ
HCC1143_BREAST	HCC-1143	F	breast	carcinoma	ductal_carcinoma	ATCC
HCC1395_BREAST	HCC-1395	F	breast	carcinoma	ductal_carcinoma	ATCC
HCC1419_BREAST	HCC-1419	F	breast	carcinoma	ductal_carcinoma	ATCC
HCC1428_BREAST	HCC-1428	F	breast	carcinoma	NS	ATCC
HCC1500_BREAST	HCC-1500	F	breast	carcinoma	ductal_carcinoma	ATCC
HCC1569_BREAST	HCC-1569	F	breast	carcinoma	metaplastic_carcinoma	ATCC
HCC1599_BREAST	HCC-1599	F	breast	carcinoma	ductal_carcinoma	ATCC
HCC1806_BREAST	HCC-1806	F	breast	carcinoma	ductal_carcinoma	ATCC
HCC1937_BREAST	HCC-1937	F	breast	carcinoma	ductal_carcinoma	ATCC
HCC1954_BREAST	HCC-1954	F	breast	carcinoma	ductal_carcinoma	ATCC
HCC202_BREAST	HCC-202	F	breast	carcinoma	ductal_carcinoma	ATCC
HCC2218_BREAST	HCC2218	F	breast	carcinoma	ductal_carcinoma	ATCC
HCC38_BREAST	HCC38	F	breast	carcinoma	ductal_carcinoma	ATCC
HCC70_BREAST	HCC70	F	breast	carcinoma	ductal_carcinoma	ATCC
HDQP1_BREAST	HDQ-P1	F	breast	carcinoma	ductal_carcinoma	DSMZ
MCF7_BREAST	MCF7	F	breast	carcinoma	NS	ATCC
MDAMB157_BREAST	MDA-MB157	F	breast	carcinoma	ductal_carcinoma	ATCC
MDAMB175VII_BREAST	MDA-MB175	F	breast	carcinoma	ductal_carcinoma	ATCC
MDAMB231_BREAST	MDA-MB231	F	breast	carcinoma	NS	ATCC
MDAMB361_BREAST	MDA-MB361	F	breast	carcinoma	NS	ATCC
MDAMB415_BREAST	MDA-MB415	F	breast	carcinoma	NS	ATCC
MDAMB436_BREAST	MDA-MB436	F	breast	carcinoma	NS	ATCC
MDAMB453_BREAST	MDA-MB453	F	breast	carcinoma	NS	ATCC
MDAMB468_BREAST	MDA-MB468	F	breast	carcinoma	NS	ATCC
SKBR3_BREAST	SKBR3	F	breast	carcinoma	NS	ATCC
T47D_BREAST	T47D	F	breast	carcinoma	ductal_carcinoma	ATCC
UACC812_BREAST	UACC812	F	breast	carcinoma	ductal_carcinoma	ATCC
ZR751_BREAST	ZR-75-1	F	breast	carcinoma	ductal_carcinoma	ATCC
ZR7530_BREAST	ZR-75-30	F	breast	carcinoma	ductal_carcinoma	ATCC
