# Supplementary material for: Cellular and molecular determinants of all-trans retinoic acid sensitivity in breast cancer: Luminal phenotype and RARα expression
Source: EMBO Mol Med. 2015 Apr 17;7(7):950–72. doi: 10.15252/emmm.201404670 (PMC4520659; doi:10.15252/emmm.201404670)
Supplement: Supplementary file 3 [file emmm0007-0950-sd3.xls]

## Sheet: Foglio1
Cell line	Phenotype	ATRA-Score	CATEGORY	GI25	GI50	GI75	TGI	%GI10µM	Duplication time (days)
HCC1599	BASAL	1	1	0.205729	0.423246	12.7037	36.7621	nd	3.9
SKBR3	LUMINAL	0.96	1	0.72357	5.53313	42.3118	252.697	nd	1,5
HCC1428	LUMINAL	0.96	1	4.47478	11.5191	29.653	265.217	nd	2.9
HCC1500	LUMINAL	0.94	1	25.6338	92.7137	226.091	537.919	nd	3.9
AU565	LUMINAL	0.94	1	0.55338	5.29738	50.7107	715.083	nd	2.2
ZR7530	LUMINAL	0.93	1	164.829	308.055	575.735	872.521	nd	6.9
MDAMB361	LUMINAL	0.93	1	76.7487	211.392	466.729	1140.1	nd	2
BT483	LUMINAL	0.91	1	86.9158	219.754	508.403	2007.51	nd	5.6
EFM19	LUMINAL	0.9	1	202.342	723.116	2584.23	3195.3	nd	2
MDAMB157	BASAL	0.74	2	0.471786	3.67224	85.8174	>10000	nd	3.4
T47D	LUMINAL	0.72	2	31.5791	69.6397	153.573	>10000	nd	1.7
UACC812	LUMINAL	0.69	2	171.568	353.349	727.732	>10000	nd	2.7
EFM192A	LUMINAL	0.67	2	51.1613	270.977	1435.24	>10000	nd	2.1
EVSAT	LUMINAL	0.67	2	29.1783	205.804	1451.6	>10000	nd	1
MDAMB415	LUMINAL	0.65	2	21.2463	310.06	4524.89	>10000	nd	2.7
BT474	LUMINAL	0.63	2	201.402	521.537	9529.69	>10000	nd	3.4
ZR751	LUMINAL	0.45	3	44.2305	521.183	>10000	>10000	nd	2.1
HCC1569	BASAL	0.43	3	57.348	1291.82	>10000	>10000	nd	2.3
MDAMB175VII	LUMINAL	0.43	3	12.8198	1306.67	>10000	>10000	nd	2.8
HCC1419	LUMINAL	0.42	3	0.732112	2506.95	>10000	>10000	nd	4,7
HCC202	LUMINAL	0.42	3	243.054	2541.66	>10000	>10000	nd	3.3
HCC1954	BASAL	0.41	3	279.949	3903.04	>10000	>10000	nd	1.5
MCF7	LUMINAL	0.4	3	544.197	4739.14	>10000	>10000	nd	1.2
CAL851	BASAL	0.39	3	1.0424	8016.97	>10000	>10000	nd	4.4
HCC70	BASAL	0.29	4	8.73217	>10000	>10000	>10000	nd	2.6
HCC2218	LUMINAL	0.28	4	13.2648	>10000	>10000	>10000	nd	5.9
HCC1806	BASAL	0.26	4	29.9336	>10000	>10000	>10000	nd	2.6
CAL120	BASAL	0.26	4	35.1113	>10000	>10000	>10000	nd	2.3
HDQP1	BASAL	0.25	4	58.5414	>10000	>10000	>10000	nd	nd
BT549	BASAL	0.22	4	205.21	>10000	>10000	>10000	nd	1.6
MDAMB231	BASAL	0.17	4	2198.88	>10000	>10000	>10000	nd	1.2
MDAMB468	BASAL	0.17	4	2879.69	>10000	>10000	>10000	nd	1.5
HCC1937	BASAL	0.15	4	6515.01	>10000	>10000	>10000	nd	3.2
BT20	BASAL	0.13	5	>10000	>10000	>10000	>10000	80.0679	2.9
MDAMB436	BASAL	0.12	5	>10000	>10000	>10000	>10000	87.4485	2
HCC38	BASAL	0.11	5	>10000	>10000	>10000	>10000	92.1365	3.2
HCC1143	BASAL	0.1	5	>10000	>10000	>10000	>10000	94.1281	2.3
MDAMB453	LUMINAL	0.1	5	>10000	>10000	>10000	>10000	95.6186	1.5
CAL51	BASAL	0.080414	5	>10000	>10000	>10000	>10000	105.303	1.5
DU4475	BASAL	0.07	5	>10000	>10000	>10000	>10000	114.628	3.7
HCC1395	BASAL	0	5	>10000	>10000	>10000	>10000	145.131	6.8
CAL148	LUMINAL	0	5	>10000	>10000	>10000	>10000	161.268	6.8
