# Supplementary material for: Cellular and molecular determinants of all-trans retinoic acid sensitivity in breast cancer: Luminal phenotype and RARα expression
Source: EMBO Mol Med. 2015 Apr 17;7(7):950–72. doi: 10.15252/emmm.201404670 (PMC4520659; doi:10.15252/emmm.201404670)
Supplement: Supplementary file 4 [file emmm0007-0950-sd4.xlsx]

## Sheet: Patient characteristics
Patient No.	Class	ER-positivity (%)	PR-positivity (%)	HER2 score	RARA amplification	Ki 67-positivity (%)	Stage	Grade
5	Lum B	80	2	1+ (neg)	neg	15	pT1c	G2
6	Lum B	90	90	0 (neg)	neg	15	pT2c	G3
8	Her2+	0	0	3+ (pos)	neg	30	pT1c	G3
9	TN	0	0	0 (neg)	neg	80	X	X
10	TN	10	0	1+ (neg)	neg	80	pT2	G3
11	LumA	90	90	1+ (neg)	neg	12	pT1c	G2
13	LumB	70	80	1+ (neg)	neg	20	Pt2c	G3
14	HER2+	0	0	3+ (pos)	neg	20	pT3	G3
15	LumB/HER2+	90	80	3+ (pos)	neg	5	pT1c	G2
16	LumB/HER2+	80	80	2+ (pos)	neg	20	pT2a	G2
17	LumB	80	90	0 (neg)	neg	15	pT1c	G2
18	LumB	70	90	1+ (neg)	neg	20	pT1c	G3
19	LumA	90	80	1+ (neg)	neg	8	pT1c	G2
22	TN	0	0	1+ (neg)	neg	50	pT2a	G2
23	TN	0	0	0 (neg)	neg	40	pT3	G3
25	LumB/HER2+	90	90	2+ (pos)	neg	10	pT4b	G2
26	HER2+/RARA+	2	0	3+ (pos)	pos	20	X	X
27	LumB	80	70	1+ (neg)	neg	15	pT2	G2
28	HER2+	5	0	3+ (pos)	neg	70	pT1c	G3
31	TN	0	0	1+ (neg)	neg	80	pT1c	G3
33	LumB	80	80	0 (neg)	neg	15	pT1c	G3
36	LumA	90	90	0 (neg)	neg	12	pT2N1a	G2
39	LumB	80	80	1+ (neg)	neg	20	pT4b	G3
41	LumA	90	90	1+ (neg)	neg	8	pT1b	G2
42	LumB	80	60	1+ (neg)	neg	15	pT1a	G2
44	LumA	90	90	1+ (neg)	neg	10	pT1c	G2
46	LumA	90	90	0 (neg)	neg	12	pT1c	G2
49	LumA	90 or 80	90 or 20	0 (neg)	neg	8 or 12	pT1b or pT1c	G1 or G2
50	TN	0	0	0 (neg)	neg	70	pT1c	G3
51	LumA	70	80	0 (neg)	neg	8	pT1c	G2
52	LumA	80	90	1+ (neg)	neg	8	pT1c	G2
55	LumB	90	70	0 (neg)	neg	35	pT1c	G3
56	Lum B	90	90	1+ (neg)	neg	40	pT2	G2
57	LumA	90	80	2+ (pos)	neg	10	pT2	G2
58	HER2+	0	0	Her2+	neg	20	ND	ND
59	LumA	70	80	1+ (neg)	neg	8	ND	ND
60	LumA	80	80	0 (neg)	neg	12	pT1c	G2
61	LumB	80	30	2+ (pos)	neg	15	pT1c	G2
62	LumA	80	80	1+ (neg)	neg	12	pT2	G2
64	LumB	80	80	1+(neg)	neg	25	pT1c	G3
66	LumA?	80	80	0 (neg)	neg	12	pT1c	G2
67	HER2+/RARA+	50	<2	3+ (pos)	pos	20	pT1c	G3
68	LumB	90	30	2+ (pos)	neg	15	pT1c	G2
69	TN	0	0	0 (neg)	neg	90	pT2	G3
71	LumA	90	60	2+ (pos)	neg	10	pT1c	G2
