# Supplementary material for: Cellular and molecular determinants of all-trans retinoic acid sensitivity in breast cancer: Luminal phenotype and RARα expression
Source: EMBO Mol Med. 2015 Apr 17;7(7):950–72. doi: 10.15252/emmm.201404670 (PMC4520659; doi:10.15252/emmm.201404670)
Supplement: Supplementary file 5 [file emmm0007-0950-sd5.xls]

## Sheet: RandomForest
GENE_INFORMATION		RANKINGS			RNA-SEQ	MICROARRAY		PCR
					Variable Importance	Variable Importance		Correlation PCR / RNA-Seq
		RANK_GEOMEAN	RANK_RNASeq	RANK_ARRAY				TAQMAN	PEARSON (r)	RSQ
ENSEMBL_ID	GENE_SYMBOL				%IncMSE	BEST_PROBE	%IncMSE
ENSG00000167524	SGK494	8	8	8	14.3695	244547_at	16.239
ENSG00000187889	C1orf168	9.64365	3	31	21.141	238625_at	9.05463
ENSG00000049245	VAMP3	11.0905	41	3	7.71959	201337_s_at	21.5332	X	0.413129	0.170675
ENSG00000171604	CXXC5	12	6	24	16.5681	233955_x_at	9.97813	X	0.810997	0.657716
ENSG00000081377	CDC14B	14.2829	17	12	12.1219	221556_at	14.3413	X	0.531527	0.282521
ENSG00000136021	SCYL2	24.3721	594	1	1.949	224961_at	27.2906
ENSG00000109472	CPE	26.1916	14	49	12.6271	201117_s_at	6.37445
ENSG00000124126	PREX1	34.4964	35	34	8.30142	224909_s_at	8.41238
ENSG00000102699	PARP4	34.5977	63	19	6.03075	202239_at	12.0197	X	0.799353	0.638966
ENSG00000249346	LINC01016	37.6298	1	1416	31.5612	1556675_s_at	1.64119
ENSG00000078114	NEBL	42.638	202	9	3.11965	241782_at	15.7517	X	0.754602	0.569425
ENSG00000187068	C3orf70	43.4741	70	27	5.83962	242447_at	9.65557
ENSG00000260822	GS1-358P8.4	43.6807	53	36	6.49311	228959_at	7.59691
ENSG00000011347	SYT7	50.7543	28	92	9.70338	226167_at	4.62235
ENSG00000112186	CAP2	52.2494	78	35	5.49836	212554_at	7.60084
ENSG00000169372	CRADD	57.8273	22	152	10.539	209833_at	3.4811
ENSG00000130653	PNPLA7	79.7496	60	106	6.12118	228383_at	4.30091
ENSG00000102189	EEA1	83.0783	493	14	2.05285	1560680_at	13.504	X	0.370207	0.137053
ENSG00000149257	SERPINH1	89.9778	253	32	2.6444	207714_s_at	8.69131
ENSG00000265246	RP11-663N22.1	91.1921	36	231	8.25543	243510_at	2.86635
ENSG00000242193	RP11-568K15.1	95.687	109	84	4.46785	241607_at	4.85469
ENSG00000120832	MTERFD3	102.235	67	156	5.9562	225341_at	3.43457
ENSG00000079393	DUSP13	103.576	149	72	3.68951	219963_at	5.2304
ENSG00000184216	IRAK1	105.167	79	140	5.46927	1555784_s_at	3.64962
ENSG00000204323	SMIM5	106.771	38	300	8.04374	229740_at	2.50921
ENSG00000163517	HDAC11	110.657	155	79	3.54465	227679_at	4.9825
ENSG00000106829	TLE4	117.635	74	187	5.69163	204872_at	3.12729
ENSG00000082175	PGR	120.835	157	93	3.53557	208305_at	4.61382
ENSG00000154529	CNTNAP3B	130.058	199	85	3.13644	244065_at	4.84933	X	0.728939	0.531352
ENSG00000227051	C14orf132	133.996	285	63	2.49093	218820_at	5.85531
ENSG00000089022	MAPKAPK5	138.391	84	228	5.21881	212871_at	2.88866
ENSG00000169895	SYAP1	145.722	137	155	3.89116	225154_at	3.43763
ENSG00000164199	GPR98	146.561	120	179	4.34539	223582_at	3.20883
ENSG00000185236	RAB11B	147.133	66	328	5.97583	34478_at	2.41031
ENSG00000151148	UBE3B	147.418	5433	4	1.06729	232301_at	20.3269
ENSG00000140199	SLC12A6	149.064	55	404	6.42478	223596_at	2.2334
ENSG00000163735	CXCL5	156.346	4074	6	1.212	214974_x_at	17.3018
ENSG00000116871	MAP7D1	156.997	24	1027	10.3019	217943_s_at	1.74864
ENSG00000125879	OTOR	158.921	88	287	5.09467	221209_s_at	2.56975
ENSG00000166484	MAPK7	159.443	114	223	4.38858	35617_at	2.90137
ENSG00000182985	CADM1	164.833	247	110	2.68843	209031_at	4.19711
ENSG00000186951	PPARA	165.227	100	273	4.6605	223438_s_at	2.61978
ENSG00000050628	PTGER3	168.19	32	884	8.96942	210374_x_at	1.8054
ENSG00000214046	SMIM7	168.855	144	198	3.7406	224717_s_at	3.07694
ENSG00000092470	WDR76	170.024	132	219	3.95203	205519_at	2.92951
ENSG00000267280	RP11-332H18.4	176.771	252	124	2.65309	228978_at	3.97156
ENSG00000123066	MED13L	177.567	6306	5	1.00002	239561_at	17.9444
ENSG00000122378	FAM213A	182.91	123	272	4.24975	228155_at	2.625
ENSG00000167670	CHAF1A	192.25	480	77	2.072	203976_s_at	5.08612
ENSG00000173598	NUDT4	193.391	170	220	3.38416	212183_at	2.91287
ENSG00000170264	FAM161A	200.646	317	127	2.38133	242584_at	3.88767
ENSG00000106714	CNTNAP3	202.326	2	20468	21.3299	223796_at	-0.354367
ENSG00000085831	TTC39A	203.207	119	347	4.35042	217101_at	2.35183
ENSG00000139620	KANSL2	204.959	4	10502	19.2609	221821_s_at	0.849365
ENSG00000141622	RNF165	207.846	160	270	3.50558	230143_at	2.65549
ENSG00000174498	IGDCC3	208.077	656	66	1.91199	230960_at	5.71183
ENSG00000116786	PLEKHM2	209.399	21	2088	10.5712	212146_at	1.49292
ENSG00000134709	HOOK1	213.991	108	424	4.47748	225792_at	2.20692
ENSG00000135404	CD63	220.855	213	229	2.94229	200663_at	2.87464
ENSG00000106078	COBL	221.106	291	168	2.47965	213050_at	3.34349
ENSG00000198133	TMEM229B	228.998	152	345	3.63476	227544_at	2.35289
ENSG00000187239	FNBP1	229.843	1124	47	1.69233	230086_at	6.44333
ENSG00000105401	CDC37	232.314	1799	30	1.51331	209953_s_at	9.07595
ENSG00000181788	SIAH2	233.666	75	728	5.5884	209339_at	1.87883
ENSG00000198948	MFAP3L	235.495	474	117	2.07952	205442_at	4.05899
ENSG00000165188	RNF183	238.118	150	378	3.66598	235153_at	2.28414
ENSG00000121068	TBX2	239.017	411	139	2.17741	213417_at	3.66417
ENSG00000174373	RALGAPA1	244.504	71	842	5.83665	215162_at	1.8206
ENSG00000177889	UBE2N	248.459	244	253	2.70589	201523_x_at	2.75392
ENSG00000091831	ESR1	254.912	3249	20	1.31482	215552_s_at	11.9808
ENSG00000171574	ZNF584	279.886	1632	48	1.55432	228148_at	6.42631
ENSG00000186280	KDM4D	287.693	141	587	3.78063	220278_at	1.99159
ENSG00000116675	DNAJC6	288.375	440	189	2.13046	204720_s_at	3.12461
ENSG00000105519	CAPS	295.029	978	89	1.74061	231729_s_at	4.69255
ENSG00000061936	SFSWAP	296.071	43829	2	-0.4206	240078_at	24.1121
ENSG00000154957	ZNF18	298.717	143	624	3.75595	226787_at	1.95811
ENSG00000153250	RBMS1	310.931	262	369	2.58374	215127_s_at	2.30056
ENSG00000197043	ANXA6	312.243	13928	7	0.280868	200982_s_at	16.4689
ENSG00000137177	KIF13A	315.141	4318	23	1.18403	223520_s_at	10.1664
ENSG00000120889	TNFRSF10B	316.43	298	336	2.43338	209294_x_at	2.38764	X	0.646296	0.417699
ENSG00000183067	IGSF5	318.848	72	1412	5.80979	243027_at	1.64214
ENSG00000185303	SFTPA2	328.177	20	5385	11.0402	218835_at	1.15106
ENSG00000075391	RASAL2	332.833	998	111	1.73485	219026_s_at	4.11557
ENSG00000111647	UHRF1BP1L	335.078	1903	59	1.49309	213120_at	6.0319
ENSG00000091409	ITGA6	341.183	261	446	2.59573	215177_s_at	2.16721
ENSG00000181027	FKRP	351.454	640	193	1.92026	219853_at	3.10528
ENSG00000185630	PBX1	353.375	4306	29	1.18534	1562235_s_at	9.10339
ENSG00000145431	PDGFC	353.699	223	561	2.83729	218718_at	2.02032
ENSG00000141867	BRD4	358.438	1311	98	1.63832	202102_s_at	4.49943	X	0.694971	0.482984
ENSG00000156500	FAM122C	359.687	45	2875	7.37127	1552323_s_at	1.3924
ENSG00000174791	RIN1	366.214	49	2737	6.91756	205211_s_at	1.40584
ENSG00000198719	DLL1	375.995	238	594	2.73625	224215_s_at	1.98568
ENSG00000171962	LRRC48	378.111	483	296	2.06955	208140_s_at	2.5338
ENSG00000158435	CNOT11	382.199	564	259	1.97512	224695_at	2.69132
ENSG00000006468	ETV1	383.132	105	1398	4.57556	221911_at	1.64624
ENSG00000156006	NAT2	387.225	151	993	3.65009	206797_at	1.76066
ENSG00000197321	SVIL	390	676	225	1.89691	202565_s_at	2.8981
ENSG00000075461	CACNG4	395.184	97	1610	4.7762	221585_at	1.59143
ENSG00000181092	ADIPOQ	395.664	5	31310	16.6187	207175_at	-1.22434
ENSG00000166225	FRS2	397.889	167	948	3.43609	238486_at	1.77825
ENSG00000116717	GADD45A	401.158	856	188	1.79929	203725_at	3.12662
ENSG00000023697	DERA	407.411	2128	78	1.44995	218102_at	5.06411
ENSG00000165629	ATP5C1	409.6	186	902	3.27206	213366_x_at	1.79861
ENSG00000135245	HILPDA	411.994	631	269	1.92626	218507_at	2.65849
ENSG00000124209	RAB22A	421.433	3289	54	1.30759	241301_at	6.1815
ENSG00000117385	LEPRE1	423.916	127	1415	4.12945	220750_s_at	1.64119
ENSG00000262074	SNORD3B-2	424.047	26	6916	10.2276	235102_x_at	1.02752
ENSG00000253959	CTB-43E15.1	425.746	10	18126	13.0181	241067_at	-0.0226815
ENSG00000054611	TBC1D22A	443.774	13129	15	0.395393	209650_s_at	13.3331
ENSG00000082805	ERC1	444.222	4813	41	1.12954	215606_s_at	7.13708
ENSG00000160584	SIK3	454.009	386	534	2.22065	204157_s_at	2.05032
ENSG00000122574	WIPF3	455.315	3702	56	1.25321	232389_at	6.11089
ENSG00000112146	FBXO9	474.763	4508	50	1.16178	1566507_a_at	6.35201
ENSG00000175806	MSRA	478.442	617	371	1.93356	219281_at	2.29891
ENSG00000198734	F5	482.978	8331	28	0.982835	204714_s_at	9.30561
ENSG00000204310	AGPAT1	505.371	25	10216	10.2693	215535_s_at	0.877159
ENSG00000110047	EHD1	509.456	429	605	2.15123	222221_x_at	1.9728
ENSG00000103343	ZNF174	521.923	902	302	1.77933	205252_at	2.50012
ENSG00000137804	NUSAP1	528.51	737	379	1.86057	218039_at	2.28395
ENSG00000011258	MBTD1	528.957	6359	44	1.00002	207115_x_at	6.82325
ENSG00000060138	YBX3	535.332	230	1246	2.8066	201160_s_at	1.68755
ENSG00000243943	ZNF512	540.355	336	869	2.31849	225050_at	1.81104
ENSG00000008735	MAPK8IP2	541.846	331	887	2.33012	205050_s_at	1.80491
ENSG00000135736	CCDC102A	541.996	765	384	1.84381	232051_at	2.27544
ENSG00000067992	PDK3	547.379	3484	86	1.28151	206348_s_at	4.8447
ENSG00000230091	TMEM254-AS1	548.27	668	450	1.9059	232294_at	2.16248
ENSG00000069966	GNB5	549.057	159	1896	3.52954	207124_s_at	1.52884
ENSG00000185246	PRPF39	551.288	111	2738	4.40107	220553_s_at	1.40572
ENSG00000136813	KIAA0368	551.829	603	505	1.94191	212428_at	2.09206
ENSG00000084628	NKAIN1	555.885	712	434	1.87375	219438_at	2.19368
ENSG00000086598	TMED2	563.645	64	4964	5.97832	200087_s_at	1.18864
ENSG00000197565	COL4A6	566.8	29	11078	9.69266	213992_at	0.796252
ENSG00000154269	ENPP3	568.34	185	1746	3.27725	222938_x_at	1.55994
ENSG00000038382	TRIO	590.939	207	1687	3.03931	208178_x_at	1.57092
ENSG00000026508	CD44	598.56	326	1099	2.35451	1557905_s_at	1.72624
ENSG00000176783	RUFY1	600.08	10912	33	0.704582	233380_s_at	8.66412
ENSG00000175592	FOSL1	602.828	117	3106	4.3736	204420_at	1.36952
ENSG00000122735	DNAI1	606.712	12	30675	12.8512	220125_at	-1.17034
ENSG00000072062	PRKACA	620.306	44	8745	7.38619	202801_at	0.99208
ENSG00000130175	PRKCSH	626.047	795	493	1.83375	214080_x_at	2.10545
ENSG00000196208	GREB1	632.415	353	1133	2.29335	205862_at	1.7188
ENSG00000165675	ENOX2	634.456	217	1855	2.91196	204643_s_at	1.53736
ENSG00000118058	KMT2A	635.102	4291	94	1.1873	216624_s_at	4.60766
ENSG00000164692	COL1A2	635.273	2388	169	1.41173	229218_at	3.33701
ENSG00000115461	IGFBP5	641.083	3841	107	1.23837	211959_at	4.25733
ENSG00000132182	NUP210	641.575	62	6639	6.06365	213947_s_at	1.04871
ENSG00000155792	DEPTOR	641.662	41173	10	-0.00655294	239066_at	15.7321
ENSG00000100592	DAAM1	641.667	5564	74	1.05558	244062_at	5.18287
ENSG00000136158	SPRY2	643.162	294	1407	2.44524	204011_at	1.64336
ENSG00000088826	SMOX	643.911	23	18027	10.4325	1555680_a_at	-0.00883777
ENSG00000181929	PRKAG1	644.9	43	9672	7.39137	201805_at	0.92591
ENSG00000134955	SLC37A2	645.533	881	473	1.78932	238638_at	2.12896
ENSG00000167674	HDGFRP2	648.518	312	1348	2.39413	223252_at	1.66048
ENSG00000132744	ACY3	649.316	313	1347	2.39129	230481_at	1.66061
ENSG00000176463	SLCO3A1	664.758	231	1913	2.80407	229776_at	1.52478
ENSG00000162482	AKR7A3	665.086	19	23281	11.1182	206469_x_at	-0.701225
ENSG00000145990	GFOD1	666.052	273	1625	2.52952	219821_s_at	1.58725
ENSG00000080603	SRCAP	681.461	463	1003	2.09321	213667_at	1.75613
ENSG00000198826	ARHGAP11A	683.307	2847	164	1.36051	204492_at	3.38958
ENSG00000213625	LEPROT	687.249	567	833	1.97355	202377_at	1.82469
ENSG00000108176	DNAJC12	696.737	447	1086	2.12335	223722_at	1.72939
ENSG00000196549	MME	698.497	178	2741	3.34994	203434_s_at	1.40551
ENSG00000141456	PELP1	706.011	116	4297	4.37892	215354_s_at	1.2517
ENSG00000065361	ERBB3	709.097	1086	463	1.70672	1563253_s_at	2.1435
ENSG00000187699	C2orf88	709.391	2385	211	1.41201	223754_at	2.96821
ENSG00000176896	TCEANC	711.15	93	5438	4.94286	1553815_a_at	1.14559
ENSG00000111666	CHPT1	711.85	12065	42	0.553885	1559739_at	7.13005
ENSG00000177425	PAWR	716.427	322	1594	2.36363	204005_s_at	1.59452
ENSG00000136521	NDUFB5	718.575	2245	230	1.4275	203621_at	2.86965
ENSG00000161692	DBF4B	725.603	650	810	1.91576	238757_at	1.83799
ENSG00000156052	GNAQ	731.09	2121	252	1.4512	224862_at	2.7564
ENSG00000215863	RP11-495P10.2	737.724	532	1023	2.00309	1568609_s_at	1.74977
ENSG00000162972	C2orf47	743.504	783	706	1.83811	219176_at	1.89651
ENSG00000111058	ACSS3	744.201	2155	257	1.4443	219616_at	2.73156
ENSG00000156411	C14orf2	746.773	30	18589	9.67533	202279_at	-0.0873169
ENSG00000137434	C6orf52	758.136	5635	102	1.04971	239417_x_at	4.42675
ENSG00000173801	JUP	761.598	3648	159	1.26058	201015_s_at	3.41445
ENSG00000090470	PDCD7	764.835	716	817	1.87156	231809_x_at	1.83419
ENSG00000163644	PPM1K	768.441	46	12837	7.28709	244011_at	0.595557
ENSG00000213203	GIMAP1	775.043	6601	91	1.00002	1552318_at	4.6306
ENSG00000247240	UBL7-AS1	779.999	781	779	1.83884	239792_at	1.85523
ENSG00000197694	SPTAN1	780.295	140	4349	3.78066	208611_s_at	1.24634
ENSG00000116396	KCNC4	792.488	246	2553	2.69385	208251_at	1.41956
ENSG00000237697	LINC00312	796.216	18	35220	11.2623	220244_at	-1.81818
ENSG00000135253	KCP	807.241	1846	353	1.50387	1556956_at	2.34182
ENSG00000019485	PRDM11	809.407	1830	358	1.50737	239763_at	2.33488
ENSG00000146072	TNFRSF21	817.113	126	5299	4.13816	218856_at	1.15875
ENSG00000119203	CPSF3	820.884	50	13477	6.90568	225082_at	0.511281
ENSG00000198053	SIRPA	828.124	9659	71	0.858092	202895_s_at	5.2367
ENSG00000221823	PPP3R1	835.779	771	906	1.84114	235071_at	1.79733
ENSG00000174953	DHX36	845.345	597	1197	1.94727	223139_s_at	1.70221
ENSG00000135346	CGA	847.158	3041	236	1.33852	204637_at	2.84791
ENSG00000185670	ZBTB3	847.165	566	1268	1.97446	220391_at	1.68177
ENSG00000173757	STAT5B	847.764	44919	16	-0.568157	1555088_x_at	12.9758	X	0.718534	0.516291
ENSG00000105229	PIAS4	849.696	778	928	1.83947	212879_x_at	1.78971
ENSG00000139218	SCAF11	853.592	68	10715	5.90136	1570507_at	0.830308
ENSG00000142188	TMEM50B	854.03	248	2941	2.68288	228001_at	1.38635
ENSG00000140374	ETFA	855.586	508	1441	2.02609	201931_at	1.63577
ENSG00000131351	HAUS8	856.066	56373	13	-1.51322	226308_at	13.6383
ENSG00000196227	FAM217B	856.394	843	870	1.81156	225313_at	1.81001
ENSG00000197102	DYNC1H1	857.449	1453	506	1.59827	211928_at	2.09132
ENSG00000183386	FHL3	859.069	360	2050	2.27682	218818_at	1.49976
ENSG00000140104	C14orf79	869.349	2236	338	1.42943	213512_at	2.37742
ENSG00000162004	CCDC78	872.84	90	8465	5.05221	236745_at	1.00002
ENSG00000167257	RNF214	873.819	1212	630	1.66622	227114_at	1.9523
ENSG00000126351	THRA	878.595	9530	81	0.872368	35846_at	4.92045	X	0.752746	0.566626
ENSG00000119638	NEK9	893.828	2392	334	1.41158	214738_s_at	2.39369
ENSG00000173039	RELA	910.855	54	15364	6.44218	209878_s_at	0.250009
ENSG00000186470	BTN3A2	923.414	691	1234	1.88805	212613_at	1.6924
ENSG00000143641	GALNT2	923.415	8199	104	0.993268	217787_s_at	4.3565
ENSG00000155093	PTPRN2	943.718	346	2574	2.30406	203029_s_at	1.41731
ENSG00000017797	RALBP1	945.988	2086	429	1.45756	202844_s_at	2.2014
ENSG00000153815	CMIP	947.164	42	21360	7.63198	224992_s_at	-0.475869
ENSG00000139644	TMBIM6	951.328	825	1097	1.81921	200804_at	1.72692
ENSG00000253276	CCDC71L	955.829	206	4435	3.04022	229521_at	1.23718
ENSG00000255529	POLR2M	963.77	1577	589	1.56744	212243_at	1.98916
ENSG00000137210	TMEM14B	972.682	1342	705	1.62903	221452_s_at	1.89664
ENSG00000112742	TTK	973.299	694	1365	1.88442	204822_at	1.65527
ENSG00000142864	SERBP1	973.635	314	3019	2.3895	209669_s_at	1.37802
ENSG00000183762	KREMEN1	978.706	1729	554	1.52982	224534_at	2.02607
ENSG00000170893	TRH	983.536	112	8637	4.39619	206622_at	0.998123
ENSG00000144504	ANKMY1	985.622	361	2691	2.275	220280_s_at	1.40971
ENSG00000105997	HOXA3	1000.64	1680	596	1.54183	235521_at	1.98378
ENSG00000151247	EIF4E	1000.86	1401	715	1.61405	201436_at	1.89084
ENSG00000075420	FNDC3B	1002.09	460	2183	2.09626	222693_at	1.47502
ENSG00000138032	PPM1B	1005.92	1769	572	1.52101	213225_at	2.00842
ENSG00000099331	MYO9B	1006.83	392	2586	2.20053	217297_s_at	1.41492
ENSG00000124688	MAD2L1BP	1008.23	2364	430	1.41316	203094_at	2.20082
ENSG00000164976	KIAA1161	1008.81	56539	18	-1.54435	232244_at	12.7061
ENSG00000075089	ACTR6	1009.61	3527	289	1.27461	218395_at	2.55981
ENSG00000131899	LLGL1	1017.55	399	2595	2.19192	206123_at	1.41423
ENSG00000152767	FARP1	1018.24	49372	21	-1.00002	232928_at	10.7156
ENSG00000100599	RIN3	1021.34	731	1427	1.86228	60471_at	1.63873
ENSG00000162923	WDR26	1025.18	287	3662	2.48806	224898_at	1.31487
ENSG00000261829	RP11-223I10.1	1025.64	142	7408	3.75812	1556464_a_at	1.00002
ENSG00000226091	LINC00937	1026.04	4297	245	1.18607	1560119_at	2.801
ENSG00000127220	ABHD8	1026.69	166	6350	3.441	219101_x_at	1.07159
ENSG00000184058	TBX1	1028.08	533	1983	2.00163	211273_s_at	1.51044
ENSG00000184232	OAF	1034.89	200	5355	3.13129	225510_at	1.15351
ENSG00000187244	BCAM	1035.46	9573	112	0.866548	40093_at	4.10955
ENSG00000156531	PHF6	1037.84	576	1870	1.9632	225501_at	1.53436
ENSG00000177465	ACOT4	1043.06	2909	374	1.35271	229534_at	2.29134
ENSG00000138944	KIAA1644	1044.09	2295	475	1.41903	221901_at	2.12568
ENSG00000130559	CAMSAP1	1049.91	5624	196	1.05065	220409_at	3.08793
ENSG00000149452	SLC22A8	1057.16	2941	380	1.34931	221298_s_at	2.28391
ENSG00000011243	AKAP8L	1059.68	4286	262	1.18808	218064_s_at	2.67716
ENSG00000166143	PPP1R14D	1070.82	13815	83	0.296189	220082_at	4.86206
ENSG00000153485	TMEM251	1073.67	805	1432	1.8272	213246_at	1.6381
ENSG00000213977	TAX1BP3	1075.75	363	3188	2.2743	209154_at	1.36207
ENSG00000130479	MAP1S	1076.38	289	4009	2.48442	218522_s_at	1.27919
ENSG00000127124	HIVEP3	1079.04	764	1524	1.84419	244764_at	1.6155
ENSG00000154124	FAM105B	1080.69	5642	207	1.04918	228382_at	3.02003
ENSG00000101146	RAE1	1080.8	5035	232	1.10598	201558_at	2.85866
ENSG00000119650	IFT43	1084.04	811	1449	1.82553	226195_at	1.63439
ENSG00000176734	TRIL	1091.01	11903	100	0.57485	205151_s_at	4.45245
ENSG00000166265	CYYR1	1091.05	2560	465	1.39497	228665_at	2.13894
ENSG00000180773	SLC36A4	1093.9	1683	711	1.54126	234978_at	1.89262
ENSG00000151748	SAV1	1094.3	585	2047	1.95562	222573_s_at	1.5002
ENSG00000115946	PNO1	1106.75	1902	644	1.4933	211697_x_at	1.94411
ENSG00000197943	PLCG2	1107.67	3380	363	1.29475	204613_at	2.32622
ENSG00000138071	ACTR2	1108.75	556	2211	1.97852	1554390_s_at	1.46997
ENSG00000113430	IRX4	1110.77	1592	775	1.564	220225_at	1.85967
ENSG00000103184	SEC14L5	1111.44	1619	763	1.55729	210169_at	1.86369
ENSG00000183323	CCDC125	1111.55	758	1630	1.85057	1553542_at	1.58636
ENSG00000105855	ITGB8	1120.33	57052	22	-1.677	211488_s_at	10.2256
ENSG00000169744	LDB2	1125.69	11214	113	0.666951	206481_s_at	4.09595
ENSG00000160447	PKN3	1133.16	592	2169	1.95047	226299_at	1.47871
ENSG00000152766	ANKRD22	1142	1316	991	1.63684	238439_at	1.76089
ENSG00000244462	RBM12	1142.21	722	1807	1.86932	212170_at	1.54778
ENSG00000122034	GTF3A	1142.46	1249	1045	1.65768	215091_s_at	1.74408
ENSG00000253203	GUSBP3	1146.88	5059	260	1.10284	215043_s_at	2.67829
ENSG00000104361	NIPAL2	1148.25	3714	355	1.2519	227001_at	2.33926
ENSG00000169612	FAM103A1	1151.24	3864	343	1.23607	225210_s_at	2.35736
ENSG00000204444	APOM	1161.13	4187	322	1.19833	214910_s_at	2.42256
ENSG00000013561	RNF14	1163.54	761	1779	1.84766	201824_at	1.55473
ENSG00000169251	NMD3	1164.95	413	3286	2.17409	218036_x_at	1.35116
ENSG00000119414	PPP6C	1166.11	663	2051	1.90902	203529_at	1.49957
ENSG00000039068	CDH1	1167.91	9407	145	0.885738	201131_s_at	3.58825
ENSG00000264198	RP11-94L15.2	1173.17	85	16192	5.15733	236301_at	0.127753
ENSG00000133195	SLC39A11	1174.63	251	5497	2.65473	227046_at	1.14162
ENSG00000120805	ARL1	1174.66	767	1799	1.8424	201659_s_at	1.55044
ENSG00000003393	ALS2	1175.3	229	6032	2.8133	232184_at	1.09644
ENSG00000197256	KANK2	1177.9	133	10432	3.94973	218418_s_at	0.855317
ENSG00000180340	FZD2	1178.38	224	6199	2.83417	210220_at	1.0823
ENSG00000154174	TOMM70A	1183.58	1526	918	1.57901	201519_at	1.79254
ENSG00000165105	RASEF	1189.39	10251	138	0.787361	235144_at	3.67182
ENSG00000188921	PTPLAD2	1190.49	1027	1380	1.71947	244050_at	1.65143
ENSG00000188153	COL4A5	1194.27	5263	271	1.08228	213110_s_at	2.62703
ENSG00000152217	SETBP1	1199.12	515	2792	2.01921	227478_at	1.40037
ENSG00000153443	UBALD1	1200.6	176	8190	3.35812	225874_at	1.00002
ENSG00000168685	IL7R	1210.39	6079	241	1.01061	226218_at	2.80567
ENSG00000172932	ANKRD13D	1211.68	438	3352	2.13342	226205_at	1.345
ENSG00000154027	AK5	1212.66	154	9549	3.59637	219308_s_at	0.935349
ENSG00000167178	ISLR2	1217.71	51	29075	6.76237	232208_at	-1.05235
ENSG00000187838	TMEM256-PLSCR3	1221.02	218	6839	2.90629	56197_at	1.03386
ENSG00000152253	SPC25	1227.1	5036	299	1.10594	209891_at	2.50974
ENSG00000183735	TBK1	1235.61	11144	137	0.677046	218520_at	3.68098
ENSG00000175764	TTLL11	1237.17	5085	301	1.10078	231157_at	2.50378
ENSG00000007038	PRSS21	1238.86	302	5082	2.42324	220051_at	1.17838
ENSG00000100297	MCM5	1241.67	1862	828	1.50039	201755_at	1.82851
ENSG00000182095	TNRC18	1244.83	2946	526	1.3485	1562896_at	2.05491
ENSG00000100258	LMF2	1247.13	2529	615	1.39888	31837_at	1.96535
ENSG00000123353	ORMDL2	1249.74	254	6149	2.63952	218556_at	1.08569
ENSG00000005020	SKAP2	1253	4564	344	1.15509	204361_s_at	2.35588
ENSG00000213204	C6orf165	1254.15	542	2902	1.98886	230273_at	1.38945
ENSG00000180818	HOXC10	1263.32	1210	1319	1.66652	218959_at	1.66791
ENSG00000131844	MCCC2	1264.46	92	17379	4.96042	209624_s_at	0
ENSG00000149187	CELF1	1265.01	9041	177	0.918004	1555467_a_at	3.25043
ENSG00000136950	ARPC5L	1265.21	1664	962	1.54635	220966_x_at	1.7733
ENSG00000261386	CTD-2012K14.6	1269.29	321	5019	2.36461	236776_at	1.18382
ENSG00000232586	RP11-46A10.4	1272.74	454	3568	2.10572	232320_at	1.32433
ENSG00000176046	NUPR1	1274.91	756	2150	1.85083	209230_s_at	1.48114
ENSG00000241973	PI4KA	1278.84	1594	1026	1.56338	207081_s_at	1.74869
ENSG00000147124	ZNF41	1282.41	131	12554	3.97519	1553216_at	0.628943
ENSG00000069974	RAB27A	1282.41	3412	482	1.29188	210951_x_at	2.12186
ENSG00000123297	TSFM	1293.49	433	3864	2.13787	214331_at	1.29343
ENSG00000127804	METTL16	1294.15	2511	667	1.4007	220797_at	1.92088
ENSG00000188647	PTAR1	1296.18	1652	1017	1.5491	235484_at	1.75335
ENSG00000128833	MYO5C	1297.05	43137	39	-0.31803	240081_at	7.1803
ENSG00000130803	ZNF317	1298.6	11960	141	0.567055	1555337_a_at	3.6404
ENSG00000044090	CUL7	1299.21	279	6050	2.51565	241747_s_at	1.09497
ENSG00000115468	EFHD1	1312.06	1943	886	1.48463	209343_at	1.80495
ENSG00000121058	COIL	1312.54	237	7269	2.75356	203654_s_at	1.00447
ENSG00000010626	LRRC23	1319.52	4453	391	1.16943	217609_at	2.26521
ENSG00000033627	ATP6V0A1	1322.07	1836	952	1.5064	205095_s_at	1.77688
ENSG00000132541	HRSP12	1323.77	162	10817	3.48743	203790_s_at	0.821165
ENSG00000229186	ADAM1A	1329.11	86	20541	5.14872	228925_at	-0.364646
ENSG00000007237	GAS7	1334.52	465	3830	2.08884	207704_s_at	1.29816
ENSG00000104915	STX10	1343.59	184	9811	3.27866	212625_at	0.915081
ENSG00000182836	PLCXD3	1343.59	3485	518	1.2815	239270_at	2.07305
ENSG00000111786	SRSF9	1348.75	297	6125	2.44021	201698_s_at	1.08874
ENSG00000134871	COL4A2	1354.51	822	2232	1.82096	211966_at	1.46572
ENSG00000130119	GNL3L	1356.9	1398	1317	1.61451	205010_at	1.66803
ENSG00000104881	PPP1R13L	1357.13	396	4651	2.19602	218849_s_at	1.21905
ENSG00000177119	ANO6	1357.94	3018	611	1.34036	224906_at	1.96912
ENSG00000155158	TTC39B	1358.41	216	8543	2.92	242477_at	1.00002
ENSG00000117643	MAN1C1	1360	82	22556	5.28436	218918_at	-0.615466
ENSG00000233382	NKAPP1	1361.69	4195	442	1.19797	236493_at	2.17861
ENSG00000197008	ZNF138	1363.38	424	4384	2.15921	244743_x_at	1.2429
ENSG00000011304	PTBP1	1366.06	8444	221	0.97366	212016_s_at	2.90207
ENSG00000135632	SMYD5	1368.64	1123	1668	1.69269	209516_at	1.577
ENSG00000175309	PHYKPL	1368.79	41635	45	-0.0823876	232488_at	6.72788
ENSG00000204569	PPP1R10	1369.71	4026	466	1.21547	201702_s_at	2.13892
ENSG00000196839	ADA	1374.8	305	6197	2.41781	216705_s_at	1.0825
ENSG00000159899	NPR2	1377.1	51254	37	-1.00079	204310_s_at	7.44712
ENSG00000196542	SPTSSB	1378.13	1193	1592	1.67212	238702_at	1.59509
ENSG00000050344	NFE2L3	1383.18	219	8736	2.89645	204702_s_at	0.99246
ENSG00000106245	BUD31	1383.74	1725	1110	1.53109	205690_s_at	1.72384
ENSG00000245910	SNHG6	1387.23	272	7075	2.53273	225547_at	1.01721
ENSG00000167232	ZNF91	1396.05	183	10650	3.30289	206059_at	0.836551
ENSG00000123416	TUBA1B	1401.93	45707	43	-0.665058	212639_x_at	7.08039
ENSG00000099251	HSD17B7P2	1403.16	1518	1297	1.58028	220081_x_at	1.67353
ENSG00000165671	NSD1	1407.39	2627	754	1.38732	225654_at	1.86659
ENSG00000099246	RAB18	1407.75	1771	1119	1.52086	224787_s_at	1.72206
ENSG00000186106	ANKRD46	1422.52	220	9198	2.88688	238807_at	0.961207
ENSG00000184752	NDUFA12	1433.08	87	23606	5.1116	223244_s_at	-0.73445
ENSG00000198015	MRPL42	1433.39	5228	393	1.08632	217919_s_at	2.25884
ENSG00000204954	C12orf73	1433.74	102	20153	4.61784	226927_at	-0.310055
ENSG00000149596	JPH2	1434.69	286	7197	2.49076	229578_at	1.00848
ENSG00000064692	SNCAIP	1437.87	1023	2021	1.72146	237833_s_at	1.50304
ENSG00000181577	C6orf223	1441.25	2308	900	1.41777	230944_at	1.80053
ENSG00000012223	LTF	1443.71	502	4152	2.03169	202018_s_at	1.26421
ENSG00000154122	ANKH	1445.33	865	2415	1.79442	223094_s_at	1.43794
ENSG00000146281	PM20D2	1452.77	325	6494	2.3576	225431_x_at	1.0601
ENSG00000260955	RP11-30L15.6	1461.72	442	4834	2.12625	1560638_a_at	1.2017
ENSG00000166557	TMED3	1469.33	179	12061	3.34395	208837_at	0.687836
ENSG00000262160	RP11-96D1.11	1471.87	161	13456	3.48948	229223_at	0.513173
ENSG00000213085	CCDC19	1472.22	1425	1521	1.60662	220308_at	1.61636
ENSG00000019144	PHLDB1	1483.35	189	11642	3.2388	212134_at	0.733522
ENSG00000182156	ENPP7	1486.51	98	22548	4.76897	238245_at	-0.614617
ENSG00000160201	U2AF1	1488.89	1700	1304	1.53745	242499_at	1.67067
ENSG00000141655	TNFRSF11A	1489.02	3883	571	1.23375	207037_at	2.00896
ENSG00000197451	HNRNPAB	1490.93	1938	1147	1.48505	201277_s_at	1.71603
ENSG00000116299	KIAA1324	1491.7	5735	388	1.03834	243349_at	2.27035
ENSG00000163781	TOPBP1	1495.05	1459	1532	1.59618	202633_at	1.61311
ENSG00000064419	TNPO3	1504.1	134	16883	3.94853	212318_at	0.0284236
ENSG00000167460	TPM4	1504.17	4940	458	1.1158	212481_s_at	2.14999
ENSG00000123700	KCNJ2	1504.72	1568	1444	1.56843	206765_at	1.63544
ENSG00000129625	REEP5	1505.35	1665	1361	1.54602	208872_s_at	1.65636
ENSG00000254967	RP11-680F20.6	1506.24	15125	150	0.0804197	1564786_at	3.5046
ENSG00000005471	ABCB4	1508.16	577	3942	1.96228	209994_s_at	1.28559
ENSG00000101158	NELFCD	1511.13	618	3695	1.9331	220607_x_at	1.31088
ENSG00000163848	ZNF148	1516.64	1419	1621	1.60893	203318_s_at	1.58848
ENSG00000198756	COLGALT2	1520.45	226	10229	2.81776	209883_at	0.875701
ENSG00000023445	BIRC3	1527.33	1174	1987	1.67621	230499_at	1.50969
ENSG00000104343	UBE2W	1527.53	2104	1109	1.45366	222656_at	1.72401
ENSG00000164736	SOX17	1529.95	428	5469	2.15125	219993_at	1.14324
ENSG00000091656	ZFHX4	1533.58	1325	1775	1.63429	219779_at	1.55526
ENSG00000133216	EPHB2	1539.58	6205	382	1.00011	211165_x_at	2.27753
ENSG00000110090	CPT1A	1550.17	517	4648	2.01847	203634_s_at	1.21936
ENSG00000130313	PGLS	1554.02	15382	157	0.0407534	218388_at	3.43198
ENSG00000139116	KIF21A	1554.59	125	19334	4.17306	231875_at	-0.199133
ENSG00000260539	RP11-252A24.7	1556.04	846	2862	1.80846	225918_at	1.39351
ENSG00000170222	ADPRM	1556.96	1304	1859	1.6404	220606_s_at	1.53667
ENSG00000158402	CDC25C	1562.91	11468	213	0.635952	217010_s_at	2.95808
ENSG00000074416	MGLL	1566.09	4157	590	1.20147	225102_at	1.98863
ENSG00000185122	HSF1	1566.65	4841	507	1.12679	213756_s_at	2.08693
ENSG00000186575	NF2	1569.48	1514	1627	1.58111	217150_s_at	1.58689
ENSG00000134716	CYP2J2	1570.49	614	4017	1.93419	205073_at	1.27851
ENSG00000196967	ZNF585A	1576.67	619	4016	1.93228	229794_at	1.27853
ENSG00000268157	AC010524.4	1579.87	48000	52	-0.914122	1555617_x_at	6.32715
ENSG00000081842	PCDHA6	1581.28	249	10042	2.68247	210674_s_at	0.894683
ENSG00000167775	CD320	1581.75	486	5148	2.06367	218529_at	1.17246
ENSG00000089280	FUS	1581.83	406	6163	2.18046	1565716_at	1.08483
ENSG00000257337	RP11-983P16.4	1582.66	1374	1823	1.62224	243285_at	1.54392
ENSG00000085978	ATG16L1	1586.9	2369	1063	1.4128	232612_s_at	1.7378
ENSG00000122417	ODF2L	1588.29	1276	1977	1.65051	230926_s_at	1.51201
ENSG00000176894	PXMP2	1588.55	352	7169	2.29491	219076_s_at	1.0104
ENSG00000083782	EPYC	1589.15	2760	915	1.37214	206439_at	1.79351
ENSG00000172732	MUS81	1595.41	4112	619	1.20774	218463_s_at	1.9591
ENSG00000163322	FAM175A	1596.09	1250	2038	1.6573	233543_s_at	1.50111
ENSG00000162599	NFIA	1598.34	1047	2440	1.71531	224970_at	1.43374
ENSG00000186281	GPAT2	1601.42	304	8436	2.4195	235557_at	1.00002
ENSG00000117020	AKT3	1601.6	4724	543	1.13776	222880_at	2.03486
ENSG00000196663	TECPR2	1605.16	1335	1930	1.63119	204308_s_at	1.52233
ENSG00000083093	PALB2	1605.64	1962	1314	1.48264	219530_at	1.66904
ENSG00000121807	CCR2	1606.28	281	9182	2.50081	206978_at	0.962818
ENSG00000142235	LMTK3	1608.81	11402	227	0.642925	1557103_a_at	2.89074
ENSG00000117298	ECE1	1613.31	437	5956	2.13384	201750_s_at	1.10319
ENSG00000105707	HPN	1623.6	6102	432	1.00851	204934_s_at	2.19676
ENSG00000182287	AP1S2	1624.58	10350	255	0.775626	228415_at	2.73614
ENSG00000102100	SLC35A2	1626.32	2288	1156	1.42036	207440_at	1.71333
ENSG00000078018	MAP2	1626.83	989	2676	1.73717	225540_at	1.41095
ENSG00000141753	IGFBP4	1631.5	173	15386	3.36684	201508_at	0.246835
ENSG00000113070	HBEGF	1633.28	4680	570	1.14214	38037_at	2.0101
ENSG00000090863	GLG1	1639.4	647	4154	1.91756	212045_at	1.26401
ENSG00000089356	FXYD3	1639.91	1657	1623	1.54826	202489_s_at	1.58806
ENSG00000094916	CBX5	1640.08	9817	274	0.838159	209715_at	2.61976
ENSG00000259727	RP11-1069G10.2	1641.07	1024	2630	1.72141	1560285_at	1.41313
ENSG00000139631	CSAD	1642.46	488	5528	2.06196	221139_s_at	1.13963
ENSG00000158715	SLC45A3	1643.68	5559	486	1.0563	238499_at	2.11362
ENSG00000148344	PTGES	1648.22	829	3277	1.81819	210367_s_at	1.35194
ENSG00000124802	EEF1E1	1649.97	4100	664	1.20892	204905_s_at	1.92331
ENSG00000109586	GALNT7	1650.32	4330	629	1.18302	222587_s_at	1.95325
ENSG00000153071	DAB2	1650.74	2337	1166	1.41414	201279_s_at	1.71113
ENSG00000161914	ZNF653	1651.96	190	14363	3.21499	228864_at	0.391601
ENSG00000132024	CC2D1A	1655.65	319	8593	2.36935	58994_at	1.00002
ENSG00000139726	DENR	1656.29	5006	548	1.1087	231896_s_at	2.03175
ENSG00000137404	NRM	1659.25	524	5254	2.01009	225592_at	1.16268
ENSG00000174945	AMZ1	1659.88	2800	984	1.36639	1561179_s_at	1.76374
ENSG00000157181	C1orf27	1661.52	180	15337	3.33084	222720_x_at	0.253772
ENSG00000100934	SEC23A	1662.39	13749	201	0.305445	204344_s_at	3.04405
ENSG00000110801	PSMD9	1665.07	1497	1852	1.5867	209334_s_at	1.53767
ENSG00000139266	MARCH9	1665.65	2043	1358	1.46695	226454_at	1.65799
ENSG00000171365	CLCN5	1666.94	479	5801	2.07373	226274_at	1.11702
ENSG00000064313	TAF2	1669.34	2654	1050	1.38434	1554721_a_at	1.74265
ENSG00000204084	INPP5B	1670.27	929	3003	1.76765	213643_s_at	1.37972
ENSG00000150054	MPP7	1674.76	4438	632	1.17111	1564308_a_at	1.9495
ENSG00000148832	PAOX	1679.19	2789	1011	1.36766	50400_at	1.75505
ENSG00000100292	HMOX1	1679.79	2897	974	1.35443	203665_at	1.76839
ENSG00000085719	CPNE3	1679.8	104	27132	4.58041	202118_s_at	-1.00002
ENSG00000182326	C1S	1680.82	2573	1098	1.39336	208747_s_at	1.72666
ENSG00000149089	APIP	1683.37	824	3439	1.82015	218698_at	1.33651
ENSG00000133316	WDR74	1689.83	864	3305	1.79455	218278_at	1.34915
ENSG00000164002	EXO5	1691.67	8971	319	0.923999	219567_s_at	2.43966
ENSG00000129680	MAP7D3	1694	1504	1908	1.58513	219626_at	1.52561
ENSG00000254087	LYN	1694.75	1666	1724	1.54597	210754_s_at	1.56377
ENSG00000112062	MAPK14	1694.92	2313	1242	1.4169	211561_x_at	1.68827
ENSG00000009413	REV3L	1697.12	4404	654	1.17459	208070_s_at	1.92966
ENSG00000184076	UQCR10	1697.21	197	14622	3.14422	228142_at	0.355725
ENSG00000170144	HNRNPA3	1700.91	293	9874	2.4575	211929_at	0.909413
ENSG00000185163	DDX51	1701.41	290	9982	2.48226	1554085_at	0.900647
ENSG00000158552	ZFAND2B	1704.39	1879	1546	1.49761	226168_at	1.6068
ENSG00000120963	ZNF706	1708.35	265	11013	2.57136	227132_at	0.80312
ENSG00000167461	RAB8A	1708.4	48644	60	-0.966347	208819_at	5.97417
ENSG00000196505	GDAP2	1711.04	2916	1004	1.35158	219473_at	1.75612
ENSG00000160216	AGPAT3	1712.32	658	4456	1.91153	225440_at	1.23551
ENSG00000241258	CRCP	1727.15	315	9470	2.38781	203899_s_at	0.941395
ENSG00000110711	AIP	1728.53	198	15090	3.14416	201781_s_at	0.291644
ENSG00000184381	PLA2G6	1736.51	1679	1796	1.54217	204691_x_at	1.55115
ENSG00000100246	DNAL4	1736.79	735	4104	1.86131	204008_at	1.26909
ENSG00000111341	MGP	1737.1	850	3550	1.80478	238481_at	1.32617
ENSG00000116141	MARK1	1737.92	2083	1450	1.45824	221047_s_at	1.63437
ENSG00000159267	HLCS	1746.06	1090	2797	1.70628	207833_s_at	1.39997
ENSG00000140691	ARMC5	1748.89	4314	709	1.18462	227738_s_at	1.89387
ENSG00000099953	MMP11	1753.12	12968	237	0.423479	203876_s_at	2.84408
ENSG00000129347	KRI1	1756.4	2323	1328	1.41558	218798_at	1.66586
ENSG00000251322	SHANK3	1763.31	591	5261	1.95289	227923_at	1.16199
ENSG00000163918	RFC4	1776.85	1523	2073	1.57928	204023_at	1.49621
ENSG00000013297	CLDN11	1779.93	10456	303	0.761099	228335_at	2.49997
ENSG00000121879	PIK3CA	1781.92	250	12701	2.68229	231854_at	0.609597
ENSG00000196531	NACA	1784.7	15240	209	0.0618938	222018_at	3.00457
ENSG00000206195	AP000525.9	1785.11	5650	564	1.0488	231882_at	2.01848
ENSG00000163681	SLMAP	1789.92	45769	70	-0.672199	224149_x_at	5.25858
ENSG00000155252	PI4K2A	1796.56	260	12414	2.59775	215134_at	0.646861
ENSG00000172661	FAM21C	1797.28	288	11216	2.48792	211068_x_at	0.780638
ENSG00000178752	FAM132B	1799.1	9492	341	0.875971	229622_at	2.35998
ENSG00000092068	SLC7A8	1800.17	2878	1126	1.35659	202752_x_at	1.72004
ENSG00000065491	TBC1D22B	1801.45	623	5209	1.92849	216549_s_at	1.16734
ENSG00000171735	CAMTA1	1803.53	916	3551	1.7718	227328_at	1.32614
ENSG00000135018	UBQLN1	1803.79	48562	67	-0.961315	222989_s_at	5.64545
ENSG00000017621	MAGIX	1804.25	839	3880	1.81311	1563318_s_at	1.29163
ENSG00000173442	EHBP1L1	1804.33	8944	364	0.926875	91703_at	2.32537
ENSG00000121691	CAT	1804.38	884	3683	1.78827	211922_s_at	1.31204
ENSG00000142700	DMRTA2	1805.48	4738	688	1.1367	1558856_at	1.90745
ENSG00000187720	THSD4	1808.54	621	5267	1.93027	1555817_s_at	1.16169
ENSG00000166266	CUL5	1810.95	2268	1446	1.4237	203532_x_at	1.63501
ENSG00000149136	SSRP1	1817.55	12657	261	0.473452	200957_s_at	2.67794
ENSG00000132321	IQCA1	1824.85	8452	394	0.973424	220274_at	2.25786
ENSG00000145808	ADAMTS19	1826.07	1531	2178	1.57787	1553179_at	1.47675
ENSG00000164136	IL15	1827.79	4870	686	1.12317	217371_s_at	1.90887
ENSG00000070366	SMG6	1830.41	107	31312	4.48812	214940_s_at	-1.22465
ENSG00000075673	ATP12A	1832.11	1998	1680	1.47527	207367_at	1.57374
ENSG00000204128	C2orf72	1832.45	651	5158	1.91569	213148_at	1.17205
ENSG00000088827	SIGLEC1	1835.05	2014	1672	1.47287	44673_at	1.57554
ENSG00000047230	CTPS2	1836.66	1601	2107	1.56245	222819_at	1.48962
ENSG00000125651	GTF2F1	1838.77	11579	292	0.620733	202356_s_at	2.5532
ENSG00000169249	ZRSR2	1839.37	10160	333	0.798252	208174_x_at	2.39694
ENSG00000170043	TRAPPC1	1844.99	101	33703	4.64592	225294_s_at	-1.44154
ENSG00000080819	CPOX	1849.84	549	6233	1.9855	204172_at	1.0798
ENSG00000105963	ADAP1	1850.08	995	3440	1.73588	219150_s_at	1.33648
ENSG00000082497	SERTAD4	1852	11136	308	0.677929	230660_at	2.47471
ENSG00000262580	RP11-334C17.5	1853.54	115	29875	4.3821	240392_at	-1.1071
ENSG00000145526	CDH18	1854.46	53735	64	-1.2098	206280_at	5.84318
ENSG00000153982	GDPD1	1861.33	327	10595	2.34831	1555606_a_at	0.840935
ENSG00000173020	ADRBK1	1864.79	626	5555	1.92828	201401_s_at	1.13738
ENSG00000171587	DSCAM	1871.44	138	25379	3.86565	211484_s_at	-0.894948
ENSG00000205269	TMEM170B	1872.23	169	20741	3.39847	235798_at	-0.394824
ENSG00000104177	MYEF2	1875.01	904	3889	1.77852	222771_s_at	1.29084
ENSG00000174844	DNAH12	1879.29	8593	411	0.958962	243802_at	2.22456
ENSG00000160753	RUSC1	1880.55	2220	1593	1.43155	206949_s_at	1.59494
ENSG00000089154	GCN1L1	1882.84	3900	909	1.23076	212139_at	1.79612
ENSG00000130816	DNMT1	1885.39	2091	1700	1.45651	201697_s_at	1.56775
ENSG00000149930	TAOK2	1887.44	3195	1115	1.31945	204877_s_at	1.72311
ENSG00000157191	NECAP2	1887.96	13400	266	0.356576	220731_s_at	2.66737
ENSG00000163406	SLC15A2	1888.38	1449	2461	1.59905	205316_at	1.43061
ENSG00000173482	PTPRM	1894.92	5115	702	1.0971	203329_at	1.89863
ENSG00000164758	MED30	1896.21	356	10100	2.28777	227786_at	0.888702
ENSG00000171303	KCNK3	1896.25	933	3854	1.76377	205952_at	1.29481
ENSG00000124172	ATP5E	1901.09	311	11621	2.39879	230535_s_at	0.735668
ENSG00000162408	NOL9	1904.97	5229	694	1.08628	218754_at	1.90419
ENSG00000100146	SOX10	1908.3	1755	2075	1.52521	209842_at	1.49604
ENSG00000214725	CDIPT-AS1	1908.74	891	4089	1.78372	240537_s_at	1.27008
ENSG00000064393	HIPK2	1910.11	2036	1792	1.46832	225116_at	1.55128
ENSG00000124243	BCAS4	1913.68	56341	65	-1.50686	220588_at	5.81567
ENSG00000147677	EIF3H	1914.96	3620	1013	1.26486	201592_at	1.75401
ENSG00000184208	C22orf46	1920.94	953	3872	1.75355	219309_at	1.29248
ENSG00000138294	MSMB	1928.56	729	5102	1.86594	207430_s_at	1.17612
ENSG00000148634	HERC4	1928.95	13010	286	0.415271	208055_s_at	2.57872
ENSG00000183621	ZNF438	1930.5	232	16064	2.8008	229743_at	0.146366
ENSG00000183918	SH2D1A	1931.08	2716	1373	1.37802	210116_at	1.65345
ENSG00000168301	KCTD6	1931.77	1268	2943	1.65275	238077_at	1.38623
ENSG00000088682	COQ9	1931.96	46656	80	-0.778233	235822_at	4.95742
ENSG00000143845	ETNK2	1935	11592	323	0.619226	219268_at	2.41691
ENSG00000240370	RPL13P5	1936.26	145	25856	3.71482	210822_at	-0.931448
ENSG00000004139	SARM1	1940.17	1434	2625	1.60513	213257_at	1.41331
ENSG00000185100	ADSSL1	1948.71	867	4380	1.7936	226325_at	1.24325
ENSG00000104825	NFKBIB	1949.98	888	4282	1.78556	228388_at	1.25298
ENSG00000197971	MBP	1950	1206	3153	1.66782	225407_at	1.3647
ENSG00000173715	C11orf80	1950.23	6339	600	1.00002	238593_at	1.97864
ENSG00000129566	TEP1	1951.27	2540	1499	1.39783	205727_at	1.62365
ENSG00000112812	PRSS16	1951.41	871	4372	1.79149	208165_s_at	1.24398
ENSG00000183914	DNAH2	1955.5	8632	443	0.95414	239499_at	2.17775
ENSG00000156304	SCAF4	1956.1	1267	3020	1.65278	226082_s_at	1.37793
ENSG00000136490	LIMD2	1962.84	408	9443	2.17935	218600_at	0.943248
ENSG00000121957	GPSM2	1964.14	3619	1066	1.26494	221922_at	1.736
ENSG00000175110	MRPS22	1964.32	5528	698	1.05823	219220_x_at	1.90048
ENSG00000256612	CYP2B7P1	1964.96	1143	3378	1.68497	206754_s_at	1.34253
ENSG00000213079	SCAF8	1967.55	1284	3015	1.64704	203250_at	1.37837
ENSG00000139618	BRCA2	1970.85	264	14713	2.5714	208368_s_at	0.342667
ENSG00000138375	SMARCAL1	1973.35	1168	3334	1.67716	218452_at	1.34609
ENSG00000140006	WDR89	1973.93	259	15044	2.60196	244038_at	0.296674
ENSG00000129195	FAM64A	1980.53	12532	313	0.492082	221591_s_at	2.4686
ENSG00000157933	SKI	1989.02	191	20713	3.2107	204270_at	-0.390583
ENSG00000079974	RABL2B	1990.07	2483	1595	1.40282	220500_s_at	1.59422
ENSG00000212719	C17orf51	1990.94	13039	304	0.410224	228146_at	2.49462
ENSG00000114956	DGUOK	1991.03	6233	636	1.00002	203816_at	1.94733
ENSG00000183036	PCP4	1991.81	210	18892	3.02051	205549_at	-0.131318
ENSG00000182827	ACBD3	1993.12	660	6019	1.91127	202323_s_at	1.09726
ENSG00000164151	KIAA0947	1998.37	446	8954	2.12407	209654_at	0.979207
ENSG00000104341	LAPTM4B	2003.67	292	13749	2.46907	1554679_a_at	0.477102
ENSG00000169221	TBC1D10B	2008.33	269	14994	2.56158	220947_s_at	0.305181
ENSG00000092140	G2E3	2010.09	1807	2236	1.51246	223254_s_at	1.46504
ENSG00000003402	CFLAR	2011.64	14609	277	0.165116	210564_x_at	2.61019
ENSG00000227372	TP73-AS1	2013.89	377	10758	2.24906	213340_s_at	0.826912
ENSG00000180104	EXOC3	2020.85	565	7228	1.97458	212630_at	1.0065
ENSG00000101452	DHX35	2026.21	996	4122	1.7356	234728_s_at	1.26746
ENSG00000112365	ZBTB24	2027.86	9608	428	0.862707	1554037_a_at	2.20184
ENSG00000115604	IL18R1	2028.3	8963	459	0.925066	206618_at	2.14852
ENSG00000131943	C19orf12	2031.4	228	18099	2.81721	225863_s_at	-0.0187341
ENSG00000198157	HMGN5	2031.64	828	4985	1.81821	221606_s_at	1.1866
ENSG00000185808	PIGP	2031.86	1197	3449	1.6712	221689_s_at	1.33568
ENSG00000140259	MFAP1	2037.87	1388	2992	1.61854	203406_at	1.38102
ENSG00000134256	CD101	2038.18	1452	2861	1.59872	207167_at	1.39356
ENSG00000169255	B3GALNT1	2039.04	4768	872	1.134	223374_s_at	1.80899
ENSG00000181631	P2RY13	2039.29	1920	2166	1.48928	220005_at	1.47909
ENSG00000166411	IDH3A	2040.91	337	12360	2.3184	202070_s_at	0.652531
ENSG00000091009	RBM27	2041.75	842	4951	1.81219	243295_at	1.18932
ENSG00000131435	PDLIM4	2041.99	1486	2806	1.58982	211564_s_at	1.39943
ENSG00000078747	ITCH	2042.57	4741	880	1.13639	239101_at	1.80576
ENSG00000185033	SEMA4B	2046.53	1355	3091	1.62647	234725_s_at	1.37119
ENSG00000105171	POP4	2047.68	6353	660	1.00002	227583_at	1.92494
ENSG00000162616	DNAJB4	2049.09	4149	1012	1.20244	203811_s_at	1.75465
ENSG00000095585	BLNK	2054.3	10933	386	0.702297	207655_s_at	2.27126
ENSG00000187193	MT1X	2054.62	2743	1539	1.37499	204326_x_at	1.61096
ENSG00000177932	ZNF354C	2057.63	13356	317	0.362296	228208_x_at	2.4436
ENSG00000160957	RECQL4	2058.1	6341	668	1.00002	213520_at	1.92059
ENSG00000169385	RNASE2	2059.98	3557	1193	1.27147	206111_at	1.70257
ENSG00000166803	KIAA0101	2063.44	192	22176	3.18382	211713_x_at	-0.572362
ENSG00000188672	RHCE	2065.84	11597	368	0.617988	215819_s_at	2.3147
ENSG00000114861	FOXP1	2066.39	3961	1078	1.22384	223936_s_at	1.7325
ENSG00000185495	RP11-504P24.4	2072.49	5674	757	1.04574	234759_at	1.86503
ENSG00000122257	RBBP6	2079.17	13945	310	0.277422	228814_at	2.4737
ENSG00000146021	KLHL3	2080.01	961	4502	1.75006	221221_s_at	1.23216
ENSG00000185904	LINC00839	2080.18	613	7059	1.93435	233562_at	1.01848
ENSG00000196510	ANAPC7	2082.58	128	33884	4.12675	225554_s_at	-1.47176
ENSG00000140905	GCSH	2083.79	1007	4312	1.7291	213129_s_at	1.25027
ENSG00000073605	GSDMB	2084.17	2963	1466	1.34606	219233_s_at	1.63079
ENSG00000163113	OTUD7B	2088.25	8936	488	0.927327	238994_at	2.11032
ENSG00000248593	DSTNP2	2096.48	381	11536	2.2364	211325_x_at	0.747078
ENSG00000127481	UBR4	2097.59	384	11458	2.23379	211950_at	0.756148
ENSG00000143398	PIP5K1A	2104.1	627	7061	1.92747	211205_x_at	1.01825
ENSG00000205669	ACOT6	2105.25	339	13074	2.31409	241949_at	0.564406
ENSG00000101182	PSMA7	2106.03	2552	1738	1.3964	201114_x_at	1.56139
ENSG00000142684	ZNF593	2107.24	8458	525	0.972867	204175_at	2.05543
ENSG00000182107	TMEM30B	2115.92	1411	3173	1.61235	230471_at	1.36345
ENSG00000159884	CCDC107	2119.14	3550	1265	1.27232	229063_s_at	1.6823
ENSG00000148459	PDSS1	2120.42	816	5510	1.82385	220865_s_at	1.14084
ENSG00000078269	SYNJ2	2120.44	1906	2359	1.49211	216180_s_at	1.44592
ENSG00000100330	MTMR3	2120.98	14058	320	0.255229	202198_s_at	2.43909
ENSG00000006062	MAP3K14	2131.77	1307	3477	1.63943	205192_at	1.3328
ENSG00000196586	MYO6	2135.69	1636	2788	1.55308	203215_s_at	1.40072
ENSG00000134830	C5AR2	2138.23	156	29308	3.53603	221149_at	-1.06752
ENSG00000092621	PHGDH	2139.61	736	6220	1.86059	201397_at	1.08078
ENSG00000116641	DOCK7	2142.05	2042	2247	1.46715	225384_at	1.46292
ENSG00000174227	PIGG	2142.97	2260	2032	1.42413	1563842_at	1.50202
ENSG00000072518	MARK2	2150.62	2758	1677	1.3726	203942_s_at	1.57433
ENSG00000168269	FOXI1	2151.79	893	5185	1.78307	208006_at	1.1698
ENSG00000144036	EXOC6B	2155.66	872	5329	1.79104	225900_at	1.15602
ENSG00000113924	HGD	2156.05	44272	105	-0.485757	214308_s_at	4.34741
ENSG00000141510	TP53	2156.25	504	9225	2.02973	211300_s_at	0.959278
ENSG00000138311	ZNF365	2161.99	2229	2097	1.43013	206448_at	1.49072
ENSG00000143851	PTPN7	2163.9	1331	3518	1.6322	204852_s_at	1.32944
ENSG00000214941	ZSWIM7	2164.37	177	26466	3.35215	229119_s_at	-0.973076
ENSG00000196569	LAMA2	2165.18	595	7879	1.94786	213519_s_at	1.00002
ENSG00000257542	OR7E47P	2165.22	136	34472	3.9307	222304_x_at	-1.57279
ENSG00000141391	SLMO1	2166.22	3393	1383	1.29353	206273_at	1.65096
ENSG00000114735	HEMK1	2173.82	1229	3845	1.66216	218621_at	1.29663
ENSG00000005486	RHBDD2	2173.91	708	6675	1.87659	222995_s_at	1.04577
ENSG00000179094	PER1	2177.71	3328	1425	1.30265	244677_at	1.63918
ENSG00000261183	RP11-532F12.5	2179.01	646	7350	1.91762	242354_at	1.00008
ENSG00000154370	TRIM11	2181.53	802	5934	1.8277	238797_at	1.10522
ENSG00000108091	CCDC6	2186.71	14189	337	0.23347	225010_at	2.3829
ENSG00000106804	C5	2193.52	306	15724	2.41149	205500_at	0.19697
ENSG00000165219	GAPVD1	2193.68	3135	1535	1.32642	214869_x_at	1.61254
ENSG00000104064	GABPB1	2197.31	1982	2436	1.47786	206173_x_at	1.43455
ENSG00000183508	FAM46C	2201.26	13573	357	0.331907	226811_at	2.33636
ENSG00000108591	DRG2	2201.71	181	26782	3.32978	203267_s_at	-0.992307
ENSG00000175792	RUVBL1	2202.34	427	11359	2.15174	201614_s_at	0.766502
ENSG00000135362	PRR5L	2206.52	398	12233	2.19322	1555486_a_at	0.666731
ENSG00000177432	NAP1L5	2208.72	1872	2606	1.4988	228062_at	1.414
ENSG00000132026	RTBDN	2209.3	600	8135	1.94354	223719_s_at	1.00002
ENSG00000033050	ABCF2	2210.15	1766	2766	1.522	207623_at	1.40304
ENSG00000150540	HNMT	2211.74	8059	607	1.00002	211732_x_at	1.97163
ENSG00000100162	CENPM	2213.25	845	5797	1.8109	218741_at	1.11721
ENSG00000169379	ARL13B	2213.64	526	9316	2.00828	228201_at	0.953014
ENSG00000164919	COX6C	2213.79	193	25393	3.18314	201754_at	-0.896264
ENSG00000182220	ATP6AP2	2220.07	2077	2373	1.45967	201444_s_at	1.44413
ENSG00000164062	APEH	2221.99	1614	3059	1.55917	201284_s_at	1.37406
ENSG00000218510	LINC00339	2222.56	2304	2144	1.41785	219865_at	1.48242
ENSG00000254615	RP11-395G23.3	2225.46	41619	119	-0.0791282	235205_at	4.01738
ENSG00000141258	SGSM2	2226.48	4523	1096	1.15954	212319_at	1.72698
ENSG00000134258	VTCN1	2229.11	12269	405	0.524959	219768_at	2.23253
ENSG00000188157	AGRN	2229.14	379	13111	2.24187	212283_at	0.560137
ENSG00000233404	FLJ20373	2230.92	624	7976	1.92849	218181_s_at	1.00002
ENSG00000145388	METTL14	2231.44	2774	1795	1.36987	236060_at	1.55118
ENSG00000163814	CDCP1	2231.45	697	7144	1.88317	1554110_at	1.01189
ENSG00000040341	STAU2	2232.12	15767	316	0	204226_at	2.44621
ENSG00000102854	MSLN	2233.73	733	6807	1.86204	204885_s_at	1.03654
ENSG00000174428	GTF2IRD2B	2233.96	1147	4351	1.68384	215569_at	1.24613
ENSG00000088387	DOCK9	2235.79	2180	2293	1.4396	215237_at	1.45474
ENSG00000180353	HCLS1	2239.86	468	10720	2.08518	202957_at	0.829893
ENSG00000180479	ZNF571	2242.19	8135	618	0.996704	206648_at	1.96023
ENSG00000034063	UHRF1	2242.6	3076	1635	1.33402	225655_at	1.58459
ENSG00000162769	FLVCR1	2242.71	534	9419	2.00159	222906_at	0.944964
ENSG00000137806	NDUFAF1	2245.39	2438	2068	1.40754	204125_at	1.49676
ENSG00000156170	NDUFAF6	2249.48	747	6774	1.85571	235509_at	1.03854
ENSG00000175482	POLD4	2252.1	1519	3339	1.58027	202996_at	1.3459
ENSG00000230937	MIR205HG	2252.48	1387	3658	1.61875	1555942_a_at	1.31503
ENSG00000160606	TLCD1	2252.65	848	5984	1.80598	227804_at	1.10052
ENSG00000105011	ASF1B	2255.53	2722	1869	1.37742	218115_at	1.53464
ENSG00000100522	GNPNAT1	2256.89	622	8189	1.92867	225853_at	1.00002
ENSG00000090905	TNRC6A	2257.27	5725	890	1.03907	224704_at	1.8041
ENSG00000260032	LINC00657	2258.81	497	10266	2.04276	224597_at	0.872389
ENSG00000165801	ARHGEF40	2262.97	6111	838	1.00791	241627_x_at	1.82226
ENSG00000174903	RAB1B	2270.49	14085	366	0.251466	220964_s_at	2.31959
ENSG00000108961	RANGRF	2272.8	551	9375	1.98385	218526_s_at	0.948345
ENSG00000078401	EDN1	2273.52	5588	925	1.05339	218995_s_at	1.79064
ENSG00000113387	SUB1	2274.57	2953	1752	1.3471	214512_s_at	1.55918
ENSG00000161888	SPC24	2274.67	366	14137	2.27328	235572_at	0.422768
ENSG00000075702	WDR62	2278.25	11067	469	0.686983	215218_s_at	2.13815
ENSG00000182154	MRPL41	2278.82	2567	2023	1.39389	227186_s_at	1.50264
ENSG00000111052	LIN7A	2285.76	8038	650	1.00002	227929_at	1.93451
ENSG00000163320	CGGBP1	2287.11	12635	414	0.476521	206861_s_at	2.21651
ENSG00000080845	DLGAP4	2288.92	1767	2965	1.52184	202571_s_at	1.38422
ENSG00000164830	OXR1	2290.09	2138	2453	1.44768	218197_s_at	1.43204
ENSG00000143322	ABL2	2293.39	14410	365	0.200596	206411_s_at	2.32346
ENSG00000131759	RARA	2294.31	9536	552	0.87083	203749_s_at	2.02635
ENSG00000126562	WNK4	2297.84	168	31429	3.40153	244344_at	-1.2331
ENSG00000246067	RAB30-AS1	2299.65	2807	1884	1.36555	228643_at	1.53125
ENSG00000151892	GFRA1	2302.47	3165	1675	1.32278	227550_at	1.57474
ENSG00000186132	C2orf76	2303.82	789	6727	1.83622	227840_at	1.04173
ENSG00000168538	TRAPPC11	2304	1840	2885	1.50508	218179_s_at	1.39097
ENSG00000267321	RP11-1094M14.11	2311.02	12686	421	0.468987	235207_at	2.20866
ENSG00000152133	GPATCH11	2312.75	1038	5153	1.71799	1559893_at	1.17227
ENSG00000163512	AZI2	2314.29	988	5421	1.7376	235962_at	1.14807
ENSG00000104907	TRMT1	2316.45	12930	415	0.430484	210463_x_at	2.21506
ENSG00000124226	RNF114	2319.4	3596	1496	1.26742	211678_s_at	1.62439
ENSG00000073792	IGF2BP2	2319.89	1053	5111	1.71375	223963_s_at	1.17552
ENSG00000100234	TIMP3	2321.17	4681	1151	1.14206	201147_s_at	1.71422
ENSG00000172578	KLHL6	2321.98	44930	120	-0.569613	228167_at	4.00301
ENSG00000110713	NUP98	2330.65	6215	874	1.00002	203194_s_at	1.80837
ENSG00000107874	CUEDC2	2335.11	13910	392	0.282267	218097_s_at	2.26154
ENSG00000144648	ACKR2	2341.38	1198	4576	1.67084	206887_at	1.22633
ENSG00000105668	UPK1A	2342.28	3303	1661	1.30577	214624_at	1.57905
ENSG00000108641	B9D1	2344.2	1597	3441	1.5629	210534_s_at	1.33645
ENSG00000180891	CUEDC1	2345.63	11004	500	0.694778	227667_at	2.1007
ENSG00000083642	PDS5B	2348.11	435	12675	2.13481	207956_x_at	0.613738
ENSG00000008256	CYTH3	2350.4	601	9192	1.94207	243752_s_at	0.961727
ENSG00000149577	SIDT2	2351.01	43867	126	-0.425288	218765_at	3.89232
ENSG00000221944	TIGD1	2354.41	343	16161	2.30614	1553099_at	0.132449
ENSG00000182196	ARL6IP4	2355.93	762	7284	1.84724	220597_s_at	1.00346
ENSG00000078081	LAMP3	2356.16	13640	407	0.322112	205569_at	2.22932
ENSG00000182263	FIGN	2361.61	11382	490	0.646286	222956_at	2.10814
ENSG00000111224	PARP11	2363.93	1302	4292	1.64057	220315_at	1.25191
ENSG00000237037	NDUFA6-AS1	2365.84	458	12221	2.10093	228117_at	0.667947
ENSG00000228434	AC004951.6	2366.86	837	6693	1.81399	1557996_at	1.04391
ENSG00000150782	IL18	2368.91	3802	1476	1.24311	206295_at	1.62847
ENSG00000168496	FEN1	2369.13	357	15722	2.28707	204768_s_at	0.197171
ENSG00000230055	CISD3	2373.65	537	10492	1.99822	230727_at	0.850098
ENSG00000204574	ABCF1	2375.12	5774	977	1.03484	200045_at	1.76766
ENSG00000160961	ZNF333	2376.68	2440	2315	1.40736	1552375_at	1.45204
ENSG00000172586	CHCHD1	2376.86	11819	478	0.58459	226896_at	2.12354
ENSG00000136161	RCBTB2	2377.83	387	14610	2.21297	204759_at	0.356964
ENSG00000164180	TMEM161B	2378.74	1136	4981	1.68795	238783_at	1.18683
ENSG00000153933	DGKE	2380.97	3698	1533	1.25367	238694_at	1.61293
ENSG00000141933	TPGS1	2384.77	373	15247	2.25998	227903_x_at	0.267284
ENSG00000075240	GRAMD4	2385.25	1192	4773	1.67234	212856_at	1.20725
ENSG00000141741	MIEN1	2386.5	4766	1195	1.13405	224447_s_at	1.70248
ENSG00000183281	PLGLB1	2388.21	8363	682	0.980454	230120_s_at	1.91074
ENSG00000134375	TIMM17A	2392.71	234	24466	2.76944	201822_at	-0.819701
ENSG00000182195	LDOC1	2394.43	332	17269	2.32988	204454_at	0
ENSG00000198700	IPO9	2395.56	8117	707	0.998302	213785_at	1.89629
ENSG00000011677	GABRA3	2395.78	9039	635	0.91845	207210_at	1.9476
ENSG00000119661	DNAL1	2396.65	546	10520	1.98596	223959_at	0.847894
ENSG00000079435	LIPE	2398.53	418	13763	2.16633	208186_s_at	0.474892
ENSG00000184254	ALDH1A3	2401.44	4929	1170	1.1164	203180_at	1.71081
ENSG00000119314	PTBP3	2406.28	12670	457	0.471735	224617_at	2.15204
ENSG00000048140	TSPAN17	2406.53	4879	1187	1.12218	225235_at	1.70438
ENSG00000103248	MTHFSD	2409.93	5275	1101	1.0813	218879_s_at	1.72606
ENSG00000101310	SEC23B	2410.52	375	15495	2.251	210293_s_at	0.232466
ENSG00000261088	RP11-61A14.3	2410.54	1676	3467	1.54283	226855_at	1.33388
ENSG00000112624	GLTSCR1L	2411.82	1463	3976	1.59529	213208_at	1.28167
ENSG00000197181	PIWIL2	2412.67	1810	3216	1.51167	239303_at	1.35882
ENSG00000113597	TRAPPC13	2415.43	503	11599	2.03078	218674_at	0.737952
ENSG00000105219	CNTD2	2415.5	14734	396	0.145276	220323_at	2.25504
ENSG00000156858	PRR14	2418.89	3256	1797	1.3128	45687_at	1.55056
ENSG00000166340	TPP1	2420.69	1348	4347	1.62738	214195_at	1.24643
ENSG00000150455	TIRAP	2420.92	5855	1001	1.02846	1554091_a_at	1.75688
ENSG00000138385	SSB	2428.62	2386	2472	1.41191	201138_s_at	1.42871
ENSG00000267702	RP11-53B2.2	2428.64	13944	423	0.277424	1561207_at	2.20721
ENSG00000044574	HSPA5	2429.18	4467	1321	1.16794	230031_at	1.66755
ENSG00000154096	THY1	2430.81	3344	1767	1.29951	208850_s_at	1.5571
ENSG00000122042	UBL3	2431.92	3161	1871	1.32305	201534_s_at	1.5342
ENSG00000198162	MAN1A2	2432.81	6283	942	1.00002	217922_at	1.7817
ENSG00000099821	POLRMT	2436.18	6334	937	1.00002	203783_x_at	1.78416
ENSG00000248405	PRR5-ARHGAP8	2437.87	1955	3040	1.48374	1555162_at	1.37608
ENSG00000119723	COQ6	2438.65	473	12573	2.07974	218760_at	0.626108
ENSG00000205683	DPF3	2439.39	54593	109	-1.29434	238532_at	4.20558
ENSG00000101084	C20orf24	2439.68	1290	4614	1.64497	223880_x_at	1.22277
ENSG00000159023	EPB41	2442.67	196	30442	3.1609	214530_x_at	-1.1523
ENSG00000113580	NR3C1	2443.53	5183	1152	1.08974	201865_x_at	1.71412
ENSG00000165186	PTCHD1	2444.47	1094	5462	1.70582	1552848_a_at	1.14369
ENSG00000140323	DISP2	2445.08	2650	2256	1.38472	229579_s_at	1.46224
ENSG00000171502	COL24A1	2454.41	14108	427	0.247584	238732_at	2.20335
ENSG00000119333	WDR34	2457.19	211	28615	2.96248	224715_at	-1.02006
ENSG00000139514	SLC7A1	2462.57	236	25696	2.75618	206566_at	-0.919879
ENSG00000067141	NEO1	2463.77	851	7133	1.80473	225270_at	1.01253
ENSG00000189223	AC016683.6	2466.27	544	11181	1.98789	227474_at	0.784771
ENSG00000165733	BMS1	2466.59	52449	116	-1.08808	203082_at	4.07421
ENSG00000241732	RP11-38P22.2	2468.04	2007	3035	1.47456	231925_at	1.37652
ENSG00000155097	ATP6V1C1	2468.95	2302	2648	1.41849	226463_at	1.4124
ENSG00000173064	HECTD4	2470.79	416	14675	2.16759	211034_s_at	0.347218
ENSG00000007168	PAFAH1B1	2471.21	8320	734	0.983771	211547_s_at	1.87754
ENSG00000080839	RBL1	2473.56	5339	1146	1.07632	1559307_s_at	1.71615
ENSG00000131203	IDO1	2480.48	3240	1899	1.31554	210029_at	1.52838
ENSG00000030110	BAK1	2483.48	1182	5218	1.67398	203728_at	1.16644
ENSG00000063660	GPC1	2486.42	981	6302	1.73937	202756_s_at	1.07538
ENSG00000196367	TRRAP	2489.02	1052	5889	1.71384	202642_s_at	1.10956
ENSG00000002330	BAD	2490.6	882	7033	1.7893	1861_at	1.0199
ENSG00000143498	TAF1A	2490.82	4802	1292	1.13035	206613_s_at	1.67459
ENSG00000226763	SRRM5	2492.74	4190	1483	1.19815	1565849_a_at	1.62702
ENSG00000137815	RTF1	2493.37	3049	2039	1.33744	212302_at	1.50109
ENSG00000165349	SLC7A3	2493.49	1265	4915	1.65303	230597_at	1.19294
ENSG00000120341	SEC16B	2495.6	8304	750	0.984929	1564423_a_at	1.86927
ENSG00000171992	SYNPO	2495.79	1838	3389	1.506	202796_at	1.34121
ENSG00000055483	USP36	2497.17	2929	2129	1.35017	220370_s_at	1.48577
ENSG00000261490	RP11-448G15.3	2497.64	8351	747	0.981296	236079_at	1.87113
ENSG00000099624	ATP5D	2498.12	900	6934	1.78064	203926_x_at	1.02619
ENSG00000166546	BEAN1	2501.35	6437	972	1.00002	214068_at	1.7693
ENSG00000248663	LINC00992	2501.85	1285	4871	1.64695	239319_at	1.19809
ENSG00000247157	RP11-434C1.1	2504.46	1066	5884	1.71152	1557826_at	1.11008
ENSG00000100982	PCIF1	2504.71	661	9491	1.91099	221762_s_at	0.939677
ENSG00000152700	SAR1B	2505.92	644	9751	1.91791	218254_s_at	0.918802
ENSG00000115355	CCDC88A	2506	2502	2510	1.40134	219387_at	1.42477
ENSG00000049656	CLPTM1L	2510.66	5689	1108	1.04355	226935_s_at	1.72423
ENSG00000229871	RP4-710M16.1	2513.72	6959	908	1.00002	216547_at	1.79719
ENSG00000151224	MAT1A	2518.16	3467	1829	1.28371	205813_s_at	1.54212
ENSG00000170231	FABP6	2518.41	258	24583	2.62457	210445_at	-0.830101
ENSG00000130544	ZNF557	2525.48	13987	456	0.268537	220444_at	2.15243
ENSG00000132294	EFR3A	2526.31	8613	741	0.956187	212149_at	1.8757
ENSG00000197467	COL13A1	2528.19	456	14017	2.10495	211809_x_at	0.439734
ENSG00000137955	RABGGTB	2530.94	477	13429	2.07596	209180_at	0.51635
ENSG00000146674	IGFBP3	2533.17	11102	578	0.682734	212143_s_at	1.9982
ENSG00000251562	MALAT1	2533.3	6373	1007	1.00002	1558678_s_at	1.75579
ENSG00000136463	TACO1	2534.6	1108	5798	1.69829	221069_s_at	1.11711
ENSG00000104517	UBR5	2534.7	9126	704	0.910836	208882_s_at	1.89673
ENSG00000068489	PRR11	2534.77	3086	2082	1.33269	232215_x_at	1.49389
ENSG00000185414	MRPL30	2535.68	364	17664	2.27397	224971_at	0
ENSG00000196922	ZNF252P	2540.4	6352	1016	1.00002	233399_x_at	1.75351
ENSG00000095209	TMEM38B	2544.28	489	13238	2.05832	222736_s_at	0.540676
ENSG00000145416	MARCH1	2544.33	2920	2217	1.35073	229383_at	1.46898
ENSG00000134138	MEIS2	2544.59	407	15909	2.18012	207480_s_at	0.170469	X	0.721515	0.520583
ENSG00000170832	USP32	2549.8	15015	433	0.099108	211702_s_at	2.19498
ENSG00000164284	GRPEL2	2551.42	10077	646	0.808092	238427_at	1.94145
ENSG00000008988	RPS20	2553.34	15597	418	0.00719912	200949_x_at	2.21277
ENSG00000184787	UBE2G2	2556	10453	625	0.761844	1557053_s_at	1.95512
ENSG00000120896	SORBS3	2557.16	629	10396	1.9267	209253_at	0.859957
ENSG00000101849	TBL1X	2558.1	4557	1436	1.15568	201869_s_at	1.63708
ENSG00000082397	EPB41L3	2559.09	53680	122	-1.20436	206710_s_at	3.98288
ENSG00000162894	FAIM3	2562	1081	6072	1.70875	221602_s_at	1.09242
ENSG00000189042	ZNF567	2563.77	2821	2330	1.36354	238316_at	1.44932
ENSG00000166347	CYB5A	2567.87	3057	2157	1.33657	215726_s_at	1.48
ENSG00000205592	MUC19	2567.87	2273	2901	1.42257	1553436_at	1.3895
ENSG00000136802	LRRC8A	2575.9	4351	1525	1.18115	233487_s_at	1.61532
ENSG00000183248	CTD-3193O13.9	2577.07	240	27672	2.72998	220584_at	-1.00002
ENSG00000024526	DEPDC1	2577.99	2585	2571	1.3926	232278_s_at	1.41781
ENSG00000175550	DRAP1	2578.13	8435	788	0.974583	203258_at	1.85247
ENSG00000115204	MPV17	2582.96	709	9410	1.87446	203466_at	0.945773
ENSG00000128578	STRIP2	2584.73	46719	143	-0.784492	1555292_at	3.63255
ENSG00000136999	NOV	2588.78	14926	449	0.11354	204501_at	2.16477
ENSG00000196295	AC005154.6	2589.89	47236	142	-0.839419	1558458_at	3.6381
ENSG00000111371	SLC38A1	2591.7	41208	163	-0.0125171	218237_s_at	3.39927
ENSG00000132475	H3F3B	2598.84	1441	4687	1.60233	211997_x_at	1.21597
ENSG00000187676	B3GALTL	2608.67	422	16126	2.16385	227083_at	0.136856
ENSG00000138660	AP1AR	2608.96	403	16890	2.18572	219023_at	0.0275364
ENSG00000133110	POSTN	2611.33	2582	2641	1.39273	214981_at	1.41274
ENSG00000170791	CHCHD7	2614.19	5979	1143	1.01851	222701_s_at	1.71673
ENSG00000122477	LRRC39	2616.13	1546	4427	1.57428	227532_at	1.23764
ENSG00000162739	SLAMF6	2618.81	8605	797	0.95707	1552497_a_at	1.84719
ENSG00000174156	GSTA3	2619.39	484	14176	2.06757	222102_at	0.417904
ENSG00000015171	ZMYND11	2622.23	1039	6618	1.71786	202136_at	1.05012
ENSG00000163126	ANKRD23	2622.24	11734	586	0.5971	229052_at	1.9918
ENSG00000180767	CHST13	2622.32	13892	495	0.284335	239647_at	2.10408
ENSG00000198625	MDM4	2623.21	271	25392	2.55114	225740_x_at	-0.896011
ENSG00000125520	SLC2A4RG	2624.04	45600	151	-0.651312	218494_s_at	3.49989
ENSG00000142178	SIK1	2626.82	9188	751	0.904855	208078_s_at	1.86894
ENSG00000147162	OGT	2626.98	5383	1282	1.07216	212307_s_at	1.67759
ENSG00000143942	CHAC2	2628.07	10324	669	0.77853	235117_at	1.92052
ENSG00000119969	HELLS	2628.27	2663	2594	1.38356	220085_at	1.41423
ENSG00000185567	AHNAK2	2628.34	635	10879	1.9227	1558378_a_at	0.816209
ENSG00000183048	SLC25A10	2629.54	1783	3878	1.51768	203931_s_at	1.29171
ENSG00000108474	PIGL	2629.65	10275	673	0.784954	213889_at	1.91914
ENSG00000139352	ASCL1	2629.86	3493	1980	1.2803	209985_s_at	1.51106
ENSG00000163251	FZD5	2630.39	41933	165	-0.130754	206136_at	3.38421
ENSG00000215018	COL28A1	2632.25	378	18330	2.2479	242345_at	-0.0496358
ENSG00000056586	RC3H2	2639.7	52788	132	-1.11846	238421_at	3.77659
ENSG00000141644	MBD1	2643.42	3182	2196	1.32135	1555611_s_at	1.47258
ENSG00000089639	GMIP	2649.06	1051	6677	1.71415	218913_s_at	1.04566
ENSG00000131153	GINS2	2650.2	380	18483	2.23878	221521_s_at	-0.072
ENSG00000169957	ZNF768	2651.96	879	8001	1.78962	218916_at	1.00002
ENSG00000175354	PTPN2	2652.19	14297	492	0.217075	213137_s_at	2.10649
ENSG00000239911	PRKAG2-AS1	2653.31	1776	3964	1.52007	229157_at	1.28247
ENSG00000131503	ANKHD1	2654.04	2193	3212	1.43731	219081_at	1.35923
ENSG00000099949	LZTR1	2655.6	509	13855	2.02594	203412_at	0.46012
ENSG00000087086	FTL	2663.39	2203	3220	1.43479	213187_x_at	1.35845
ENSG00000116161	CACYBP	2664	1892	3751	1.49542	201381_x_at	1.30577
ENSG00000130700	GATA5	2664.97	490	14494	2.05694	238197_at	0.374628
ENSG00000164035	EMCN	2666.49	7695	924	1.00002	222885_at	1.79107
ENSG00000175334	BANF1	2667.01	15396	462	0.0393754	210125_s_at	2.14716
ENSG00000145604	SKP2	2670.24	772	9236	1.84029	203625_x_at	0.958654
ENSG00000167522	ANKRD11	2670.78	8382	851	0.979001	238538_at	1.81741
ENSG00000270127	RP11-526I2.5	2676.69	3054	2346	1.33683	235987_at	1.44713
ENSG00000253797	UTP14C	2682.53	4464	1612	1.16847	203614_at	1.59099
ENSG00000110484	SCGB2A2	2683.75	13667	527	0.316947	206378_at	2.05463
ENSG00000269887	RP11-477H21.2	2685.68	2332	3093	1.41432	239210_at	1.37108
ENSG00000158195	WASF2	2690.6	349	20743	2.2971	224563_at	-0.395412
ENSG00000126216	TUBGCP3	2690.83	12108	598	0.549061	1554086_at	1.98043
ENSG00000171241	SHCBP1	2691.75	14817	489	0.131285	219493_at	2.10909
ENSG00000170915	PAQR8	2693.5	1929	3761	1.48662	226423_at	1.30471
ENSG00000170802	FOXN2	2696.53	15117	481	0.081568	226711_at	2.12218
ENSG00000150527	CTAGE5	2697.04	1582	4598	1.56681	204055_s_at	1.22413
ENSG00000187742	SECISBP2	2697.96	5424	1342	1.06854	218265_at	1.66312
ENSG00000008282	SYPL1	2698.83	12846	567	0.444375	201259_s_at	2.01097
ENSG00000145113	MUC4	2703.34	1079	6773	1.70913	204895_x_at	1.03857
ENSG00000111328	CDK2AP1	2703.54	2616	2794	1.38872	201938_at	1.40021
ENSG00000116001	TIA1	2703.6	12668	577	0.47198	201447_at	1.99899
ENSG00000122870	BICC1	2704.17	1802	4058	1.51304	220580_at	1.27371
ENSG00000123610	TNFAIP6	2704.52	4650	1573	1.14517	206026_s_at	1.60002
ENSG00000143321	HDGF	2711.34	12131	606	0.545074	200896_x_at	1.97267
ENSG00000149485	FADS1	2716.3	9177	804	0.906176	208963_x_at	1.84213
ENSG00000167721	TSR1	2721.5	2725	2718	1.3771	239042_at	1.40781
ENSG00000245904	RP11-796E2.4	2723.29	389	19065	2.20486	244429_at	-0.157612
ENSG00000121454	LHX4	2727.79	1538	4838	1.57643	1553157_at	1.20139
ENSG00000143434	SEMA6C	2730.4	538	13857	1.99772	208100_x_at	0.460017
ENSG00000168878	SFTPB	2731.41	46053	162	-0.709445	213936_x_at	3.4
ENSG00000104731	KLHDC4	2736.4	1559	4803	1.5711	221219_s_at	1.20413
ENSG00000257594	GALNT4	2737.55	5699	1315	1.04292	231832_at	1.669
ENSG00000110395	CBL	2738.69	355	21128	2.28785	225234_at	-0.448502
ENSG00000135297	MTO1	2742.85	10856	693	0.711032	235975_at	1.90528
ENSG00000139625	MAP3K12	2747.1	9363	806	0.889742	205447_s_at	1.84092
ENSG00000227285	RP3-327A19.5	2749.91	3532	2141	1.27409	228493_at	1.48301
ENSG00000105726	ATP13A1	2753.9	3047	2489	1.33755	218052_s_at	1.42733
ENSG00000172172	MRPL13	2759.4	10862	701	0.710449	218049_s_at	1.8991
ENSG00000253293	HOXA10	2762.66	3902	1956	1.23074	213147_at	1.51631
ENSG00000167208	SNX20	2763.02	2855	2674	1.35945	228869_at	1.411
ENSG00000097033	SH3GLB1	2764.38	5081	1504	1.10093	209090_s_at	1.62215
ENSG00000179344	HLA-DQB1	2766.91	5709	1341	1.04201	212999_x_at	1.6636
ENSG00000123243	ITIH5	2767.28	11245	681	0.66374	219064_at	1.91195
ENSG00000082438	COBLL1	2767.55	6431	1191	1.00002	203641_s_at	1.70289
ENSG00000173218	VANGL1	2769.66	1205	6366	1.66875	229134_at	1.07071
ENSG00000163879	DNALI1	2772.63	3652	2105	1.26035	227081_at	1.48975
ENSG00000264207	RP11-196G18.23	2772.91	1217	6318	1.66547	230738_at	1.07466
ENSG00000205560	CPT1B	2773.36	1686	4562	1.5407	210070_s_at	1.2274
ENSG00000114790	ARHGEF26	2775.59	8438	913	0.974208	222121_at	1.79431
ENSG00000092148	HECTD1	2775.77	1223	6300	1.66348	1557100_s_at	1.07544
ENSG00000211450	C11orf31	2776.24	8526	904	0.965333	1557801_x_at	1.79756
ENSG00000127419	TMEM175	2776.54	6345	1215	1.00002	223462_at	1.69756
ENSG00000186340	THBS2	2781.8	10718	722	0.729309	203083_at	1.88142
ENSG00000119922	IFIT2	2782.65	5866	1320	1.0279	226757_at	1.66771
ENSG00000170473	WIBG	2783.05	1448	5349	1.59917	242304_at	1.15412
ENSG00000073282	TP63	2783.79	3233	2397	1.31639	211193_at	1.4398
ENSG00000176092	AIM1L	2784.95	410	18917	2.17913	220289_s_at	-0.135914
ENSG00000074201	CLNS1A	2787.48	832	9339	1.81665	209143_s_at	0.950711
ENSG00000105991	HOXA1	2787.51	359	21644	2.27846	214639_s_at	-0.510565
ENSG00000080031	PTPRH	2789.99	2781	2799	1.36915	208300_at	1.39969
ENSG00000183091	NEB	2793.64	15363	508	0.0435182	205054_at	2.08626
ENSG00000011451	WIZ	2794.84	12379	631	0.510397	52005_at	1.95114
ENSG00000132746	ALDH3B2	2797.28	568	13776	1.97302	204942_s_at	0.472655
ENSG00000117091	CD48	2799.73	14330	547	0.211763	237759_at	2.03309
ENSG00000178146	RP1-232L22__B.1	2800.39	755	10387	1.85099	215977_x_at	0.861022
ENSG00000115091	ACTR3	2801.69	1502	5226	1.58573	228603_at	1.16526
ENSG00000140105	WARS	2802.93	1368	5743	1.62445	200629_at	1.12219
ENSG00000267795	SMIM22	2806.82	282	27937	2.4971	229599_at	-1.00002
ENSG00000159871	LYPD5	2810.08	8953	882	0.925821	236039_at	1.80548
ENSG00000254815	RP11-496I9.1	2812.77	49448	160	-1.00002	1569452_at	3.41039
ENSG00000092096	SLC22A17	2814.9	1561	5076	1.57082	218675_at	1.17897
ENSG00000173918	C1QTNF1	2822.47	9094	876	0.913915	220975_s_at	1.80768
ENSG00000144130	NT5DC4	2823.1	47724	167	-0.888847	1562020_s_at	3.36169
ENSG00000172830	SSH3	2823.91	4475	1782	1.16718	51192_at	1.55426
ENSG00000178386	ZNF223	2826.2	3396	2352	1.29331	207128_s_at	1.44666
ENSG00000116774	OLFML3	2841.56	334	24175	2.3219	218162_at	-0.792342
ENSG00000109654	TRIM2	2842.7	5768	1401	1.03517	202341_s_at	1.64516
ENSG00000171311	EXOSC1	2845.56	3235	2503	1.31613	222609_s_at	1.42584
ENSG00000104290	FZD3	2850.91	2347	3463	1.41384	227524_at	1.33441
ENSG00000185043	CIB1	2854.75	323	25231	2.36227	201953_at	-0.882947
ENSG00000213402	PTPRCAP	2859.83	242	33796	2.72516	204960_at	-1.45507
ENSG00000166888	STAT6	2861.99	9989	820	0.820532	201331_s_at	1.83327
ENSG00000131795	RBM8A	2862.85	863	9497	1.79464	214113_s_at	0.93892
ENSG00000115386	REG1A	2863.1	11497	713	0.631203	209752_at	1.89155
ENSG00000141458	NPC1	2870.86	12898	639	0.434538	217584_at	1.94616
ENSG00000137693	YAP1	2871.25	5753	1433	1.03612	224894_at	1.6379
ENSG00000125991	ERGIC3	2876.34	9032	916	0.918779	1558020_at	1.79319
ENSG00000197872	FAM49A	2878.09	2432	3406	1.40822	230276_at	1.33944
ENSG00000102098	SCML2	2879.22	1446	5733	1.60056	206147_x_at	1.12333
ENSG00000113391	FAM172A	2880.16	453	18312	2.10967	212936_at	-0.0474014
ENSG00000188185	LINC00265	2883.2	10150	819	0.799302	1558423_at	1.83344
ENSG00000131747	TOP2A	2885.03	9405	885	0.885777	237469_at	1.80513
ENSG00000167972	ABCA3	2889.49	2378	3511	1.41241	204343_at	1.33017
ENSG00000176142	TMEM39A	2893.67	586	14289	1.95559	222690_s_at	0.402229
ENSG00000123444	KBTBD4	2895.02	639	13116	1.92067	218569_s_at	0.559397
ENSG00000143341	HMCN1	2898.66	1318	6375	1.63667	235944_at	1.06993
ENSG00000011201	KAL1	2900.91	1831	4596	1.5072	205206_at	1.22419
ENSG00000132704	FCRL2	2903	8706	968	0.949385	221239_s_at	1.77116
ENSG00000110218	PANX1	2904.34	3342	2524	1.29981	204715_at	1.42268
ENSG00000196357	ZNF565	2907.49	745	11347	1.85681	228305_at	0.767496
ENSG00000170373	CST1	2911.38	5504	1540	1.06059	206224_at	1.61088
ENSG00000103876	FAH	2913.01	598	14190	1.9455	202862_at	0.416027
ENSG00000225470	JPX	2913.9	2254	3767	1.42522	1554447_at	1.30434
ENSG00000171566	PLRG1	2916.47	48884	174	-0.983905	227246_at	3.2796
ENSG00000069943	PIGB	2918.29	5212	1634	1.08733	242760_x_at	1.5846
ENSG00000175216	CKAP5	2921.31	12643	675	0.475696	1555278_a_at	1.91578
ENSG00000105732	ZNF574	2922.22	432	19767	2.14094	218762_at	-0.256717
ENSG00000055332	EIF2AK2	2922.62	2376	3595	1.41246	204211_x_at	1.3216
ENSG00000196335	STK31	2923.71	1987	4302	1.47741	223883_s_at	1.25149
ENSG00000099783	HNRNPM	2927.27	51620	166	-1.02398	200072_s_at	3.38057
ENSG00000104447	TRPS1	2928.46	13990	613	0.26749	218502_s_at	1.9668
ENSG00000120727	PAIP2	2930.59	2078	4133	1.4592	222983_s_at	1.26586
ENSG00000183340	JRKL	2933.21	5732	1501	1.03846	206734_at	1.62261
ENSG00000244459	RP11-1398P2.1	2935.02	3489	2469	1.28067	1558890_at	1.42923
ENSG00000182871	COL18A1	2935.06	1341	6424	1.6292	209081_s_at	1.06522
ENSG00000104388	RAB2A	2935.34	15250	565	0.0601756	208731_at	2.01773
ENSG00000089234	BRAP	2939.73	44318	195	-0.492818	213473_at	3.09852
ENSG00000100079	LGALS2	2944.2	12581	689	0.485331	208450_at	1.90691
ENSG00000068650	ATP11A	2945.4	1018	8522	1.72232	241603_at	1.00002
ENSG00000128487	SPECC1	2947.46	5199	1671	1.08854	244461_at	1.57576
ENSG00000180787	ZFP3	2951.29	478	18222	2.07485	235728_at	-0.0360178
ENSG00000105127	AKAP8	2952.21	5873	1484	1.02738	203847_s_at	1.62662
ENSG00000177406	RP11-218M22.1	2953.88	3918	2227	1.22875	236886_at	1.46752
ENSG00000169562	GJB1	2957.06	506	17281	2.02875	204973_at	0
ENSG00000177820	AC004917.1	2958.39	15884	551	0	227883_at	2.02851
ENSG00000171532	NEUROD2	2958.42	1189	7361	1.67277	1552953_a_at	1.00002
ENSG00000108883	EFTUD2	2961.4	3896	2251	1.23194	222398_s_at	1.46257
ENSG00000105889	STEAP1B	2961.78	519	16902	2.01706	217553_at	0.0254099
ENSG00000100038	TOP3B	2962.73	41799	210	-0.106362	215781_s_at	3.00275
ENSG00000198598	MMP17	2962.93	267	32880	2.56762	206234_s_at	-1.36637
ENSG00000137409	MTCH1	2964.19	8227	1068	0.990972	221619_s_at	1.73569
ENSG00000060971	ACAA1	2965.71	47543	185	-0.8712	214274_s_at	3.15003
ENSG00000076513	ANKRD13A	2965.91	48069	183	-0.920547	224810_s_at	3.18458
ENSG00000162694	EXTL2	2969.04	4083	2159	1.21043	209537_at	1.47992
ENSG00000007541	PIGQ	2969.58	2475	3563	1.40348	204144_s_at	1.32493
ENSG00000213445	SIPA1	2969.89	256	34454	2.63532	204164_at	-1.56886
ENSG00000157388	CACNA1D	2971.27	43490	203	-0.369831	243334_at	3.03556
ENSG00000248905	FMN1	2973.38	1181	7486	1.67401	1570156_s_at	1.00002
ENSG00000206538	VGLL3	2973.84	15625	566	0.00329813	220327_at	2.01461
ENSG00000144535	DIS3L2	2978.78	11289	786	0.656388	242539_at	1.85266
ENSG00000100417	PMM1	2980.71	284	31284	2.49164	203467_at	-1.22272
ENSG00000211445	GPX3	2982.46	1672	5320	1.54427	201348_at	1.157
ENSG00000175061	C17orf76-AS1	2983.95	1274	6989	1.65099	225065_x_at	1.02341
ENSG00000168350	DEGS2	2990.97	587	15240	1.95549	236496_at	0.267836
ENSG00000182134	TDRKH	2992.69	1724	5195	1.5311	223530_at	1.16822
ENSG00000115657	ABCB6	2992.8	9301	963	0.893911	203192_at	1.77287
ENSG00000196924	FLNA	2994.47	1034	8672	1.71854	213746_s_at	0.996035
ENSG00000095739	BAMBI	2995.26	405	22152	2.18102	203304_at	-0.569764
ENSG00000062194	GPBP1	2995.61	9818	914	0.838126	223705_s_at	1.79373
ENSG00000269728	RP11-145M9.4	2995.99	6439	1394	1.00002	225710_at	1.64755
ENSG00000135750	KCNK1	2998.12	593	15158	1.95033	204678_s_at	0.280282
ENSG00000197045	GMFB	2998.24	6344	1417	1.00002	202543_s_at	1.64079
ENSG00000107537	PHYH	2999.18	464	19386	2.08903	203335_at	-0.2067
ENSG00000136560	TANK	2999.49	10879	827	0.708635	209451_at	1.82891
ENSG00000162104	ADCY9	3000.88	3544	2541	1.27299	204497_at	1.42095
ENSG00000204592	HLA-E	3001.78	4372	2061	1.17847	200904_at	1.49814
ENSG00000107937	GTPBP4	3002.33	4342	2076	1.1819	218238_at	1.49604
ENSG00000084774	CAD	3005.66	2189	4127	1.43797	202715_at	1.26666
ENSG00000036672	USP2	3007.73	3866	2340	1.23592	229337_at	1.44804
ENSG00000099810	MTAP	3009.39	717	12631	1.87147	231984_at	0.618806
ENSG00000081692	JMJD4	3010.4	14007	647	0.264394	222671_s_at	1.93835
ENSG00000130695	CEP85	3011.35	899	10087	1.78072	219611_s_at	0.889895
ENSG00000213380	COG8	3013.07	4470	2031	1.16762	219575_s_at	1.50204
ENSG00000158773	USF1	3015.14	11141	816	0.677404	231768_at	1.83513
ENSG00000005156	LIG3	3015.82	800	11369	1.82828	207348_s_at	0.765614
ENSG00000150093	ITGB1	3016.1	13319	683	0.368714	211945_s_at	1.91049
ENSG00000118640	VAMP8	3020.29	4776	1910	1.13281	202546_at	1.52517
ENSG00000141425	RPRD1A	3025.01	12727	719	0.462974	218209_s_at	1.88286
ENSG00000020129	NCDN	3026.69	892	10270	1.78335	209556_at	0.87207
ENSG00000171914	TLN2	3027.09	10793	849	0.719357	212701_at	1.81821
ENSG00000167306	MYO5B	3027.94	728	12594	1.86668	225299_at	0.623528
ENSG00000144233	AMMECR1L	3034.64	1436	6413	1.60421	223297_at	1.06666
ENSG00000233559	AC016831.7	3034.65	5551	1659	1.05674	239751_at	1.57925
ENSG00000168118	RAB4A	3038.58	688	13420	1.88851	206272_at	0.517658
ENSG00000093000	NUP50	3039.48	2070	4463	1.46207	222583_s_at	1.23498
ENSG00000116711	PLA2G4A	3042.17	338	27381	2.31754	210145_at	-1.00002
ENSG00000144840	RABL3	3044.6	5965	1554	1.01974	226090_x_at	1.60468
ENSG00000214106	PAXIP1-AS2	3045.27	965	9610	1.74905	1558527_at	0.930628
ENSG00000132478	UNK	3046.2	687	13507	1.88952	226376_at	0.507372
ENSG00000246731	CTD-2514K5.2	3047.94	3713	2502	1.25192	1558166_at	1.42586
ENSG00000131791	PRKAB2	3049.32	754	12332	1.85124	1558027_s_at	0.655299
ENSG00000076555	ACACB	3052.35	3842	2425	1.23835	43427_at	1.43572
ENSG00000040487	PQLC2	3053.7	1261	7395	1.65479	1555783_x_at	1.00002
ENSG00000090020	SLC9A1	3063.65	982	9558	1.73911	209453_at	0.934722
ENSG00000160471	COX6B2	3065.14	8541	1100	0.964295	1553367_a_at	1.7262
ENSG00000111843	TMEM14C	3067.7	10218	921	0.791911	223105_s_at	1.79194
ENSG00000205302	SNX2	3071.74	12128	778	0.545498	202113_s_at	1.85695
ENSG00000161013	MGAT4B	3077.63	1623	5836	1.55685	224598_at	1.11392
ENSG00000166337	TAF10	3085.42	9015	1056	0.920593	200055_at	1.73965
ENSG00000176986	SEC24C	3087.24	12725	749	0.463089	202361_at	1.86971
ENSG00000075539	FRYL	3088.99	49185	194	-1.00002	1563687_a_at	3.1018
ENSG00000130066	SAT1	3091.19	1226	7794	1.66297	210592_s_at	1.00002
ENSG00000008283	CYB561	3092.99	56274	170	-1.49328	209164_s_at	3.31567
ENSG00000186104	CYP2R1	3094.71	4665	2053	1.14353	207786_at	1.49858
ENSG00000164764	SBSPON	3100.74	1896	5071	1.49502	235209_at	1.17927
ENSG00000128059	PPAT	3100.91	2339	4111	1.41409	209434_s_at	1.26838
ENSG00000198380	GFPT1	3101.53	12100	795	0.549913	202721_s_at	1.84799
ENSG00000128606	LRRC17	3103.63	866	11123	1.79422	205381_at	0.791187
ENSG00000171469	ZNF561	3105.22	2079	4638	1.45917	230205_at	1.22005
ENSG00000128228	SDF2L1	3108.45	1608	6009	1.56096	218681_s_at	1.09821
ENSG00000114770	ABCC5	3109.69	55897	173	-1.42578	226363_at	3.28359
ENSG00000165480	SKA3	3110.09	643	15043	1.91798	227165_at	0.297355
ENSG00000184838	PRR16	3112.35	2290	4230	1.41968	220014_at	1.25735
ENSG00000011376	LARS2	3112.65	1004	9650	1.73064	204016_at	0.927897
ENSG00000058063	ATP11B	3116.55	4391	2212	1.176	212536_at	1.46971
ENSG00000185187	SIGIRR	3119.42	9540	1020	0.869768	52940_at	1.75286
ENSG00000125744	RTN2	3121.16	8312	1172	0.984149	204217_s_at	1.70989
ENSG00000103091	WDR59	3121.45	1704	5718	1.53689	228295_at	1.12453
ENSG00000197324	LRP10	3121.53	13571	718	0.332071	231861_at	1.88385
ENSG00000205861	C1QTNF9B-AS1	3123.77	701	13920	1.88008	222277_at	0.452055
ENSG00000230989	HSBP1	3124.75	2053	4756	1.4654	200941_at	1.20877
ENSG00000099864	PALM	3124.94	12849	760	0.444152	203859_s_at	1.86445
ENSG00000171368	TPPP	3129.69	791	12383	1.8351	206179_s_at	0.649773
ENSG00000122786	CALD1	3132.9	47646	206	-0.881621	215198_s_at	3.02848
ENSG00000170684	ZNF296	3133.55	439	22367	2.13104	238607_at	-0.593865
ENSG00000188917	TRMT2B	3134.44	12776	769	0.455039	1554279_a_at	1.86156
ENSG00000142530	FAM71E1	3134.57	1103	8908	1.69976	229289_at	0.982241
ENSG00000093183	SEC22C	3140.17	1437	6862	1.60386	239056_at	1.03126
ENSG00000124198	ARFGEF2	3140.66	3095	3187	1.33178	218098_at	1.36211
ENSG00000075388	FGF4	3141.31	39314	251	0	206783_at	2.77027
ENSG00000112282	MED23	3142.46	4029	2451	1.21537	218846_at	1.43218
ENSG00000151422	FER	3146.58	12759	776	0.457111	227579_at	1.85901
ENSG00000176731	C8orf59	3146.9	4669	2121	1.14316	1555243_x_at	1.4867
ENSG00000004455	AK2	3149.54	2142	4631	1.44691	205996_s_at	1.22083
ENSG00000213593	TMX2	3152.08	4763	2086	1.13447	201175_at	1.49334
ENSG00000186891	TNFRSF18	3153.77	1956	5085	1.48359	223851_s_at	1.17779
ENSG00000237781	RP11-54A4.2	3154.04	3932	2530	1.22683	1563071_at	1.42236
ENSG00000196923	PDLIM7	3154.6	1260	7898	1.6551	214266_s_at	1.00002
ENSG00000116678	LEPR	3154.87	3055	3258	1.33679	211354_s_at	1.35413
ENSG00000228697	RP5-968D22.1	3156.32	6847	1455	1.00002	1559522_at	1.63306
ENSG00000124370	MCEE	3156.96	2412	4132	1.40968	226238_at	1.26599
ENSG00000147883	CDKN2B	3161.74	10274	973	0.78498	236313_at	1.76896
ENSG00000234608	MAPKAPK5-AS1	3162.66	14009	714	0.264345	64432_at	1.89091
ENSG00000116406	EDEM3	3163.42	11871	843	0.579212	223243_s_at	1.8204
ENSG00000105576	TNPO2	3163.45	1241	8064	1.65908	221506_s_at	1.00002
ENSG00000182492	BGN	3164.53	1806	5545	1.51269	213905_x_at	1.13833
ENSG00000113456	RAD1	3164.75	743	13480	1.85946	235253_at	0.511052
ENSG00000078674	PCM1	3165.27	10039	998	0.813061	209997_x_at	1.75813
ENSG00000102554	KLF5	3166.05	2530	3962	1.39886	209211_at	1.28269
ENSG00000151208	DLG5	3168.06	46900	214	-0.803409	210469_at	2.95416
ENSG00000138434	SSFA2	3168.34	11007	912	0.694486	229744_at	1.79471
ENSG00000051523	CYBA	3168.51	47356	212	-0.85273	203028_s_at	2.95854
ENSG00000166927	MS4A7	3172.69	4658	2161	1.14418	223344_s_at	1.47947
ENSG00000114302	PRKAR2A	3179.82	4692	2155	1.14063	225000_at	1.48004
ENSG00000234693	RP4-530I15.6	3192.27	9981	1021	0.821404	243710_at	1.75046
ENSG00000158445	KCNB1	3193.09	13853	736	0.290599	211006_s_at	1.87708
ENSG00000108799	EZH1	3193.18	4714	2163	1.13857	203249_at	1.47935
ENSG00000196456	ZNF775	3194.6	670	15232	1.90236	225907_at	0.268929
ENSG00000172482	AGXT	3194.74	770	13255	1.84132	210326_at	0.536852
ENSG00000173535	TNFRSF10C	3195.61	907	11259	1.77585	206222_at	0.776622
ENSG00000100100	PIK3IP1	3199.41	4354	2351	1.18086	1555632_at	1.44672
ENSG00000115042	FAHD2A	3201.24	13309	770	0.370265	222056_s_at	1.86082
ENSG00000157193	LRP8	3201.69	642	15967	1.91875	205282_at	0.161946
ENSG00000198885	ITPRIPL1	3203.48	523	19622	2.01044	240037_at	-0.237811
ENSG00000082641	NFE2L1	3207.36	1303	7895	1.64056	214179_s_at	1.00002
ENSG00000108061	SHOC2	3208.64	1362	7559	1.62572	202777_at	1.00002
ENSG00000126262	FFAR2	3213.54	41979	246	-0.139484	221345_at	2.79477
ENSG00000205209	SCGB2B2	3217.83	1104	9379	1.6996	237748_at	0.948119
ENSG00000105701	FKBP8	3217.87	443	23374	2.12463	208255_s_at	-0.710555
ENSG00000198833	UBE2J1	3218.1	3410	3037	1.29193	222435_s_at	1.37641
ENSG00000113300	CNOT6	3219.13	3998	2592	1.21825	217970_s_at	1.41424
ENSG00000182578	CSF1R	3224.55	1373	7573	1.62245	203104_at	1.00002
ENSG00000127838	PNKD	3226.89	987	10550	1.73768	225298_at	0.844253
ENSG00000158710	TAGLN2	3227.26	14209	733	0.230687	210978_s_at	1.87801
ENSG00000204599	TRIM39	3227.79	461	22600	2.09606	222732_at	-0.618924
ENSG00000146733	PSPH	3227.89	13479	773	0.345286	205194_at	1.85984
ENSG00000083635	NUFIP1	3230.73	15743	663	0	205134_s_at	1.92379
ENSG00000152503	TRIM36	3231.23	2967	3519	1.34554	231123_at	1.32943
ENSG00000101745	ANKRD12	3231.27	9544	1094	0.869346	216550_x_at	1.72735
ENSG00000162981	FAM84A	3233.73	2040	5126	1.46764	234331_s_at	1.1747
ENSG00000247077	PGAM5	3234.37	8828	1185	0.936596	1555943_at	1.70581
ENSG00000075340	ADD2	3240.37	43933	239	-0.434779	230988_at	2.83053
ENSG00000161791	FMNL3	3241.76	744	14125	1.85717	238823_at	0.423904
ENSG00000124562	SNRPC	3243.25	5916	1778	1.02363	201342_at	1.55474
ENSG00000141837	CACNA1A	3246.73	12006	878	0.560693	206399_x_at	1.80673
ENSG00000136653	RASSF5	3249.22	561	18819	1.9766	223322_at	-0.12148
ENSG00000132680	KIAA0907	3249.58	1480	7135	1.59124	202220_at	1.0124
ENSG00000118898	PPL	3252.4	1960	5397	1.48299	203407_at	1.14998
ENSG00000116688	MFN2	3253.95	9042	1171	0.917648	216205_s_at	1.7107
ENSG00000261326	RP5-1057J7.6	3258.97	1167	9101	1.67888	228387_at	0.969597
ENSG00000075413	MARK3	3269.83	9800	1091	0.839467	202568_s_at	1.72771
ENSG00000160781	PAQR6	3270.84	13257	807	0.378429	219236_at	1.83973
ENSG00000143847	PPFIA4	3276.39	724	14827	1.86817	214978_s_at	0.327479
ENSG00000169118	CSNK1G1	3278.39	536	20052	1.99963	221673_s_at	-0.298516
ENSG00000140319	SRP14	3286.67	999	10813	1.73327	200007_at	0.821532
ENSG00000158290	CUL4B	3289.43	46044	235	-0.708108	215997_s_at	2.85455
ENSG00000165732	DDX21	3290	1707	6341	1.53661	208152_s_at	1.0725
ENSG00000068724	TTC7A	3290.55	5530	1958	1.05807	240369_at	1.51582
ENSG00000106462	EZH2	3293.67	316	34330	2.38417	203358_s_at	-1.54407
ENSG00000260526	RP11-73K9.2	3293.75	11219	967	0.666371	1559102_at	1.77194
ENSG00000166444	ST5	3294.49	4062	2672	1.21308	202440_s_at	1.41103
ENSG00000182774	RPS17L	3296.72	5939	1830	1.02135	211487_x_at	1.54177
ENSG00000103035	PSMD7	3298.8	1495	7279	1.5871	201705_at	1.00388
ENSG00000057294	PKP2	3298.89	1595	6823	1.56314	207717_s_at	1.03508
ENSG00000004866	ST7	3299.45	6300	1728	1.00002	207871_s_at	1.56314
ENSG00000167964	RAB26	3300.53	5499	1981	1.06104	219562_at	1.51072
ENSG00000170482	SLC23A1	3300.69	1003	10862	1.73069	223732_at	0.818006
ENSG00000173214	KIAA1919	3301.59	15775	691	0	238828_at	1.90604
ENSG00000141522	ARHGDIA	3303.71	4512	2419	1.16129	201168_x_at	1.43722
ENSG00000147416	ATP6V1B2	3310.83	4081	2686	1.21077	201089_at	1.40991
ENSG00000112304	ACOT13	3311.82	14762	743	0.140419	204565_at	1.87297
ENSG00000185513	L3MBTL1	3312.85	1541	7122	1.57589	213837_at	1.01317
ENSG00000130305	NSUN5	3313.34	8132	1350	0.996935	213773_x_at	1.6602
ENSG00000137078	SIT1	3313.67	2809	3909	1.36547	205484_at	1.28874
ENSG00000173905	GOLIM4	3315.52	420	26173	2.16418	204324_s_at	-0.954095
ENSG00000010310	GIPR	3316.34	393	27985	2.20005	231291_at	-1.00002
ENSG00000162191	UBXN1	3318.97	2624	4198	1.38771	201871_s_at	1.26033
ENSG00000075223	SEMA3C	3320.18	2690	4098	1.381	203788_s_at	1.26929
ENSG00000142627	EPHA2	3322.5	376	29359	2.24989	203499_at	-1.07173
ENSG00000101997	CCDC22	3324.57	1137	9721	1.68761	214037_s_at	0.921406
ENSG00000105357	MYH14	3325.38	1880	5882	1.49742	219946_x_at	1.11012
ENSG00000138398	PPIG	3326.68	13938	794	0.278922	208994_s_at	1.84808
ENSG00000163083	INHBB	3326.86	2767	4000	1.37117	205258_at	1.27988
ENSG00000085274	MYNN	3333.05	13116	847	0.397904	241730_at	1.81964
ENSG00000163214	DHX57	3337.89	9426	1182	0.883793	213420_at	1.70641
ENSG00000137343	ATAT1	3338.14	921	12099	1.76953	228510_at	0.682728
ENSG00000130383	FUT5	3339.5	777	14353	1.83948	225304_s_at	0.393556
ENSG00000087903	RFX2	3341.29	5737	1946	1.03832	208031_s_at	1.51936
ENSG00000156599	ZDHHC5	3341.65	51459	217	-1.0133	224868_at	2.93489
ENSG00000073050	XRCC1	3343.2	5569	2007	1.05499	203655_at	1.50515
ENSG00000229212	RP11-561C5.4	3343.95	5444	2054	1.06614	223326_s_at	1.49844
ENSG00000108774	RAB5C	3347.03	1739	6442	1.5287	201140_s_at	1.06412
ENSG00000184117	NIPSNAP1	3347.61	500	22413	2.03609	201708_s_at	-0.598732
ENSG00000116584	ARHGEF2	3348	4882	2296	1.12188	209435_s_at	1.45426
ENSG00000188483	IER5L	3350.69	1366	8219	1.62476	226552_at	1.00002
ENSG00000121310	ECHDC2	3351.33	1258	8928	1.65577	218552_at	0.981062
ENSG00000079308	TNS1	3351.86	5302	2119	1.07868	221747_at	1.48698
ENSG00000247746	USP51	3351.99	3345	3359	1.29941	229278_at	1.34451
ENSG00000143178	TBX19	3352.82	412	27285	2.17599	206838_at	-1.00002
ENSG00000243069	ARHGEF26-AS1	3354.39	1202	9361	1.66973	236575_at	0.949279
ENSG00000213005	PTTG3P	3355.85	38700	291	0	208511_at	2.55397
ENSG00000215417	MIR17HG	3357.58	4522	2493	1.1596	232291_at	1.42685
ENSG00000163975	MFI2	3360.26	8753	1290	0.943489	223723_at	1.67509
ENSG00000182372	CLN8	3361.53	2890	3910	1.35465	223912_s_at	1.28873
ENSG00000073350	LLGL2	3366.31	6457	1755	1.00002	1554006_a_at	1.55838
ENSG00000167513	CDT1	3366.87	56118	202	-1.46518	209832_s_at	3.04029
ENSG00000124786	SLC35B3	3367.79	54529	208	-1.28627	222691_at	3.0072
ENSG00000169245	CXCL10	3369.88	12224	929	0.532332	204533_at	1.78925
ENSG00000165304	MELK	3370.98	11949	951	0.568691	204825_at	1.77756
ENSG00000145029	NICN1	3371.3	1286	8838	1.64638	223442_at	0.986994
ENSG00000131779	PEX11B	3372.25	1019	11160	1.72222	202658_at	0.787035
ENSG00000020256	ZFP64	3372.89	2169	5245	1.44257	218968_s_at	1.16361
ENSG00000253251	CTC-534A2.2	3374.39	2217	5136	1.43198	236526_x_at	1.17356
ENSG00000197632	SERPINB2	3375.87	57269	199	-1.74553	204614_at	3.05964
ENSG00000173409	ARV1	3376.48	725	15725	1.86815	223223_at	0.196943
ENSG00000122566	HNRNPA2B1	3377.35	3224	3538	1.31714	225107_at	1.3275
ENSG00000198252	STYX	3378.85	10967	1041	0.699035	228853_at	1.74556
ENSG00000205663	RP11-706O15.5	3378.88	43410	263	-0.358983	1569629_x_at	2.67436
ENSG00000178307	TMEM11	3379.21	324	35244	2.35882	203437_at	-1.83143
ENSG00000108963	DPH1	3379.73	2819	4052	1.36378	202632_at	1.2742
ENSG00000112667	DNPH1	3380.95	11408	1002	0.64232	39817_s_at	1.75649
ENSG00000226856	AC093901.1	3382.83	6113	1872	1.0077	241234_at	1.53362
ENSG00000177614	PGBD5	3384.34	579	19782	1.96134	219225_at	-0.259777
ENSG00000139405	C12orf52	3386.6	3439	3335	1.28691	44065_at	1.34609
ENSG00000269578	CTD-3222D19.5	3387.01	2204	5205	1.43452	1559593_a_at	1.1677
ENSG00000121797	CCRL2	3387.71	1764	6506	1.52266	211434_s_at	1.0591
ENSG00000072210	ALDH3A2	3388.81	6303	1822	1.00002	210544_s_at	1.54407
ENSG00000179833	SERTAD2	3389.4	5277	2177	1.08123	202656_s_at	1.47745
ENSG00000101574	METTL4	3391.79	3740	3076	1.24928	219698_s_at	1.37254
ENSG00000104689	TNFRSF10A	3397.82	6347	1819	1.00002	231775_at	1.54447
ENSG00000134109	EDEM1	3403.88	3949	2934	1.22492	203279_at	1.38675
ENSG00000168936	TMEM129	3404.3	11069	1047	0.686814	225587_at	1.74277
ENSG00000067208	EVI5	3407.25	10347	1122	0.775839	209717_at	1.72165
ENSG00000121989	ACVR2A	3409.43	14476	803	0.189114	228416_at	1.8424
ENSG00000183111	ARHGEF37	3418.05	1909	6120	1.49129	227717_at	1.08918
ENSG00000147509	RGS20	3419.53	2074	5638	1.46021	210138_at	1.13022
ENSG00000111752	PHC1	3423.25	1099	10663	1.7019	225958_at	0.83563
ENSG00000164347	GFM2	3424.22	57477	204	-1.85125	225392_at	3.03374
ENSG00000174521	TTC9B	3424.73	853	13750	1.80327	235375_x_at	0.47687
ENSG00000177200	CHD9	3431.93	8277	1423	0.987047	242157_at	1.63924
ENSG00000067064	IDI1	3432.02	602	19566	1.942	208881_x_at	-0.230227
ENSG00000183605	SFXN4	3433.4	1067	11048	1.71151	229236_s_at	0.799511
ENSG00000040275	SPDL1	3437.36	54701	216	-1.30474	221685_s_at	2.9453
ENSG00000167685	ZNF444	3437.45	1682	7025	1.54153	218707_at	1.02067
ENSG00000100784	RPS6KA5	3438.44	10998	1075	0.695086	204633_s_at	1.73309
ENSG00000125505	MBOAT7	3438.52	2735	4323	1.3759	209179_s_at	1.249
ENSG00000118564	FBXL5	3438.58	4830	2448	1.12784	209005_at	1.43263
ENSG00000183569	SERHL2	3441.58	14993	790	0.102688	217284_x_at	1.85124
ENSG00000108352	RAPGEFL1	3442.05	6453	1836	1.00002	218657_at	1.54098
ENSG00000113851	CRBN	3442.22	4003	2960	1.21754	218142_s_at	1.38479
ENSG00000120318	ARAP3	3445.14	5457	2175	1.06476	218950_at	1.47793
ENSG00000185928	PAGR1	3445.18	1487	7982	1.58901	218300_at	1.00002
ENSG00000164120	HPGD	3446.02	5485	2165	1.06226	203913_s_at	1.47915
ENSG00000188095	MESP2	3448.25	1897	6268	1.49486	1556015_a_at	1.07762
ENSG00000189339	SLC35E2B	3448.48	15751	755	0	217122_s_at	1.86579
ENSG00000115808	STRN	3449.68	5484	2170	1.06231	230734_x_at	1.47865
ENSG00000163884	KLF15	3450.17	1757	6775	1.5245	231015_at	1.03853
ENSG00000128185	DGCR6L	3450.33	10149	1173	0.799334	208024_s_at	1.70969
ENSG00000198805	PNP	3450.66	9259	1286	0.898316	201695_s_at	1.67613
ENSG00000206562	METTL6	3452.67	531	22450	2.00349	232102_at	-0.603379
ENSG00000107816	LZTS2	3456.84	1175	10170	1.67583	1555881_s_at	0.881817
ENSG00000001461	NIPAL3	3456.84	11168	1070	0.674523	225876_at	1.73495
ENSG00000182621	PLCB1	3458.03	2928	4084	1.35032	213222_at	1.27074
ENSG00000136807	CDK9	3460.49	2361	5072	1.41325	236023_at	1.17921
ENSG00000170296	GABARAP	3460.86	4264	2809	1.19038	200645_at	1.3994
ENSG00000100353	EIF3D	3462.05	1169	10253	1.67709	200005_at	0.873556
ENSG00000113594	LIFR	3462.06	2105	5694	1.4536	227771_at	1.12597
ENSG00000130775	THEMIS2	3463.22	3009	3986	1.34108	210785_s_at	1.28089
ENSG00000114248	LRRC31	3463.69	2545	4714	1.39749	220622_at	1.21367
ENSG00000110955	ATP5B	3464.17	12208	983	0.534229	201322_at	1.76408
ENSG00000170085	SIMC1	3464.64	1849	6492	1.50333	228805_at	1.06032
ENSG00000136731	UGGT1	3465.14	8146	1474	0.996147	218257_s_at	1.62889
ENSG00000231651	DLG3-AS1	3467.62	833	14435	1.81651	241839_at	0.382577
ENSG00000111875	ASF1A	3470.87	15366	784	0.0433018	203427_at	1.85282
ENSG00000111186	WNT5B	3471.75	5767	2090	1.03521	221029_s_at	1.49241
ENSG00000111142	METAP2	3472.37	499	24163	2.03929	209861_s_at	-0.790529
ENSG00000134253	TRIM45	3473.38	12298	981	0.51977	242056_at	1.76482
ENSG00000119537	KDSR	3478.13	3079	3929	1.33367	1558279_a_at	1.28694
ENSG00000140987	ZSCAN32	3478.97	3068	3945	1.33517	218937_at	1.28502
ENSG00000196814	MVB12B	3482.17	746	16254	1.8567	52975_at	0.116062
ENSG00000131375	CAPN7	3484.6	528	22997	2.00549	203357_s_at	-0.667102
ENSG00000139990	DCAF5	3485.78	55737	218	-1.41049	227251_at	2.93095
ENSG00000177463	NR2C2	3486.33	6038	2013	1.01343	206038_s_at	1.50446
ENSG00000141040	ZNF287	3487.29	3202	3798	1.31899	220055_at	1.30196
ENSG00000141744	PNMT	3487.29	15051	808	0.0935491	206793_at	1.83819
ENSG00000244045	TMEM199	3488.38	400	30422	2.19012	225375_at	-1.15095
ENSG00000072071	LPHN1	3489.19	1828	6660	1.50775	203488_at	1.04675
ENSG00000091640	SPAG7	3491.11	1627	7491	1.55539	200053_at	1.00002
ENSG00000006611	USH1C	3494.65	5112	2389	1.09754	211184_s_at	1.44187
ENSG00000122705	CLTA	3496.87	1606	7614	1.56204	204050_s_at	1.00002
ENSG00000211592	IGKC	3497.03	2171	5633	1.44162	216829_at	1.13091
ENSG00000102241	HTATSF1	3498.67	5249	2332	1.08393	202601_s_at	1.44912
ENSG00000115966	ATF2	3505.04	8713	1410	0.948167	205446_s_at	1.64313
ENSG00000012779	ALOX5	3509.25	792	15549	1.83478	204445_s_at	0.223716
ENSG00000227039	ITGB2-AS1	3509.68	2018	6104	1.47208	229040_at	1.09029
ENSG00000105058	FAM32A	3513.73	5181	2383	1.08989	201863_at	1.44305
ENSG00000143549	TPM3	3514.24	14327	862	0.212363	214365_at	1.81267
ENSG00000151611	MMAA	3514.73	1886	6550	1.49609	242750_at	1.05587
ENSG00000084731	KIF3C	3515.95	1630	7584	1.55468	203390_s_at	1.00002
ENSG00000196911	KPNA5	3521.11	10624	1167	0.740435	206241_at	1.71109
ENSG00000108587	GOSR1	3524.57	510	24358	2.02585	204630_s_at	-0.808621
ENSG00000156795	WDYHV1	3525.78	580	21433	1.96127	219060_at	-0.485564
ENSG00000136938	ANP32B	3526.3	459	27091	2.10044	201306_s_at	-1.00002
ENSG00000167555	ZNF528	3526.6	9330	1333	0.891879	215019_x_at	1.66485
ENSG00000160298	C21orf58	3529.21	2603	4785	1.39017	1555198_x_at	1.20609
ENSG00000165819	METTL3	3535.37	4787	2611	1.13184	242111_at	1.41387
ENSG00000235398	LINC00623	3536.6	10144	1233	0.799603	1558588_at	1.6927
ENSG00000198554	WDHD1	3538.74	2661	4706	1.38379	216228_s_at	1.21466
ENSG00000148356	LRSAM1	3539.17	4716	2656	1.13846	235449_at	1.41183
ENSG00000187764	SEMA4D	3541.05	876	14314	1.78992	228891_at	0.398287
ENSG00000196628	TCF4	3542.53	11235	1117	0.664859	222146_s_at	1.72297
ENSG00000010292	NCAPD2	3543.21	56046	224	-1.45147	201774_s_at	2.89858
ENSG00000108523	RNF167	3543.84	609	20622	1.93778	212047_s_at	-0.375476
ENSG00000155066	PROM2	3544.01	1685	7454	1.54083	1562378_s_at	1.00002
ENSG00000115561	CHMP3	3544.67	1984	6333	1.47775	222437_s_at	1.07295
ENSG00000094975	SUCO	3544.68	638	19694	1.92126	203429_s_at	-0.247189
ENSG00000013374	NUB1	3545.61	1349	9319	1.62734	1569030_s_at	0.952631
ENSG00000099139	PCSK5	3546.85	4767	2639	1.13403	205559_s_at	1.41285
ENSG00000148291	SURF2	3550.2	5865	2149	1.02794	205224_at	1.48128
ENSG00000128242	GAL3ST1	3550.53	4616	2731	1.14933	205670_at	1.40662
ENSG00000165416	SUGT1	3554.44	3016	4189	1.34068	224309_s_at	1.26093
ENSG00000137218	FRS3	3554.54	612	20645	1.93549	219907_at	-0.379781
ENSG00000115289	PCGF1	3559.24	2207	5740	1.43377	210023_s_at	1.12237
ENSG00000106554	CHCHD3	3561.08	920	13784	1.76996	217972_at	0.471334
ENSG00000188811	NHLRC3	3561.31	1539	8241	1.57633	227040_at	1.00002
ENSG00000065802	ASB1	3564.68	11275	1127	0.658902	212819_at	1.71996
ENSG00000128513	POT1	3565.52	4292	2962	1.18708	204353_s_at	1.38459
ENSG00000170577	SIX2	3567.96	9770	1303	0.843527	206511_s_at	1.67089
ENSG00000088888	MAVS	3569.34	5482	2324	1.06241	231829_at	1.45
ENSG00000188690	UROS	3570.74	13622	936	0.324294	203031_s_at	1.78511
ENSG00000102606	ARHGEF7	3571.32	4109	3104	1.20801	229642_at	1.36964
ENSG00000182168	UNC5C	3573.98	15371	831	0.0430163	227838_at	1.82623
ENSG00000157954	WIPI2	3574.72	14773	865	0.138578	204710_s_at	1.81155
ENSG00000058673	ZC3H11A	3575.39	12117	1055	0.548114	1565867_a_at	1.73968
ENSG00000135930	EIF4E2	3579.22	4914	2607	1.11874	209393_s_at	1.41399
ENSG00000133961	NUMB	3580.62	4216	3041	1.19533	230462_at	1.37596
ENSG00000155287	SLC25A28	3581.16	9300	1379	0.894228	223192_at	1.65145
ENSG00000113555	PCDH12	3588.04	634	20306	1.92417	219656_at	-0.330657
ENSG00000138134	STAMBPL1	3588.67	1235	10428	1.66006	227607_at	0.856035
ENSG00000151576	QTRTD1	3588.83	401	32119	2.18987	219178_at	-1.29517
ENSG00000198961	PJA2	3590.17	8215	1569	0.992179	201133_s_at	1.60101
ENSG00000113575	PPP2CA	3590.35	5148	2504	1.09277	235502_at	1.42553
ENSG00000125885	MCM8	3591.94	521	24764	2.01558	224320_s_at	-0.844097
ENSG00000134590	FAM127A	3592.49	383	33697	2.23572	201828_x_at	-1.44071
ENSG00000106992	AK1	3596.08	10661	1213	0.735523	202588_at	1.69772
ENSG00000122756	CNTFR	3596.22	10523	1229	0.753168	205723_at	1.69369
ENSG00000213672	NCKIPSD	3596.37	4013	3223	1.21676	218697_at	1.35836
ENSG00000103067	ESRP2	3598.59	2310	5606	1.41746	219395_at	1.13277
ENSG00000171456	ASXL1	3598.79	1360	9523	1.62586	242439_s_at	0.936969
ENSG00000124784	RIOK1	3603.1	2143	6058	1.4468	224450_s_at	1.09419
ENSG00000089505	CMTM1	3603.19	4586	2831	1.153	231219_at	1.39736
ENSG00000106460	TMEM106B	3606.78	55832	233	-1.41655	218930_s_at	2.8585
ENSG00000164221	CCDC112	3610.83	1547	8428	1.57428	235208_at	1.00002
ENSG00000167447	SMG8	3617.24	5759	2272	1.03557	218514_at	1.45986
ENSG00000196715	VKORC1L1	3618.9	4838	2707	1.1271	1553679_s_at	1.40878
ENSG00000162148	PPP1R32	3622.75	5944	2208	1.02107	235402_at	1.47047
ENSG00000120158	RCL1	3623.33	10868	1208	0.71021	218544_s_at	1.69835
ENSG00000196352	CD55	3625.68	11056	1189	0.68866	1555950_a_at	1.70379
ENSG00000118046	STK11	3632.49	2705	4878	1.37913	231017_at	1.19735
ENSG00000144596	GRIP2	3632.73	939	14054	1.76186	216481_at	0.434294
ENSG00000137807	KIF23	3633.06	4994	2643	1.10971	204709_s_at	1.4126
ENSG00000128944	KNSTRN	3636.7	2674	4946	1.38268	225300_at	1.18977
ENSG00000143106	PSMA5	3636.87	2314	5716	1.41684	201274_at	1.12463
ENSG00000060140	STYK1	3637.36	3105	4261	1.33004	221696_s_at	1.25476
ENSG00000031691	CENPQ	3638.06	823	16082	1.82089	219294_at	0.143216
ENSG00000008382	MPND	3641.99	12225	1085	0.532324	233651_s_at	1.73005
ENSG00000108784	NAGLU	3642.03	583	22752	1.95783	204360_s_at	-0.637443
ENSG00000164972	C9orf24	3643.06	42133	315	-0.16557	229012_at	2.45185
ENSG00000010404	IDS	3643.99	948	14007	1.75742	210666_at	0.440938
ENSG00000241697	TMEFF1	3645.59	46797	284	-0.792059	205122_at	2.58731
ENSG00000114251	WNT5A	3645.99	606	21936	1.93958	205990_s_at	-0.54599
ENSG00000015475	BID	3646.09	3985	3336	1.21991	204493_at	1.34598
ENSG00000144395	CCDC150	3647.62	3180	4184	1.32143	1553459_at	1.26138
ENSG00000185015	CA13	3648.48	2041	6522	1.46743	231270_at	1.0578
ENSG00000135503	ACVR1B	3648.84	849	15682	1.80522	205209_at	0.202872
ENSG00000040933	INPP4A	3649.1	4006	3324	1.21732	235695_at	1.34719
ENSG00000168899	VAMP5	3649.86	894	14901	1.78287	204929_s_at	0.318217
ENSG00000148444	COMMD3	3650.96	3635	3667	1.26274	218048_at	1.31459
ENSG00000106610	STAG3L4	3651.93	5930	2249	1.02231	218994_s_at	1.46273
ENSG00000178982	EIF3K	3655.48	57105	234	-1.69192	236605_at	2.85712
ENSG00000197165	SULT1A2	3658.44	2148	6231	1.44533	207122_x_at	1.07988
ENSG00000112658	SRF	3658.95	8571	1562	0.960522	202400_s_at	1.60326
ENSG00000241644	INMT	3660.9	719	18640	1.86995	224061_at	-0.0935508
ENSG00000125810	CD93	3661.55	1408	9522	1.61268	202878_s_at	0.936985
ENSG00000105647	PIK3R2	3661.95	1227	10929	1.66233	207105_s_at	0.811896
ENSG00000122592	HOXA7	3663.39	1320	10167	1.63611	235753_at	0.88209
ENSG00000114030	KPNA1	3667.11	4944	2720	1.11537	202056_at	1.40773
ENSG00000062582	MRPS24	3675.8	1101	12272	1.7003	224948_at	0.66258
ENSG00000132300	PTCD3	3675.86	1945	6947	1.48434	228590_at	1.02568
ENSG00000137601	NEK1	3681.86	8942	1516	0.927056	213328_at	1.6182
ENSG00000253520	RP11-798K23.5	3682.12	2082	6512	1.45862	235657_at	1.05838
ENSG00000073910	FRY	3682.23	9306	1457	0.89365	214319_at	1.63287
ENSG00000151881	C5orf28	3688.7	1854	7339	1.50214	238635_at	1.0005
ENSG00000102452	NALCN	3690.21	2945	4624	1.34865	228608_at	1.22126
ENSG00000169783	LINGO1	3690.35	931	14628	1.76524	227933_at	0.354809
ENSG00000247095	MIR210HG	3693.25	2463	5538	1.40469	236480_at	1.13884
ENSG00000261192	RNF126P1	3694.98	15497	881	0.0210299	222349_x_at	1.80563
ENSG00000175634	RPS6KB2	3695.61	932	14654	1.76471	203777_s_at	0.350221
ENSG00000163817	SLC6A20	3696.89	1532	8921	1.57776	234291_s_at	0.981442
ENSG00000141854	hsa-mir-1199	3698.54	3136	4362	1.32623	1558412_at	1.24476
ENSG00000105875	WDR91	3702.6	2360	5809	1.41326	218971_s_at	1.11622
ENSG00000169567	HINT1	3704.68	1877	7312	1.498	200093_s_at	1.00168
ENSG00000111817	DSE	3704.72	522	26293	2.01364	218854_at	-0.961195
ENSG00000136404	TM6SF1	3704.95	1709	8032	1.5353	219892_at	1.00002
ENSG00000198056	PRIM1	3706.63	13404	1025	0.355957	205053_at	1.74892
ENSG00000111859	NEDD9	3713.59	51458	268	-1.01324	242861_at	2.65998
ENSG00000118985	ELL2	3715.18	990	13942	1.73704	214446_at	0.450222
ENSG00000167978	SRRM2	3718.42	558	24779	1.97784	1554671_a_at	-0.844825
ENSG00000027075	PRKCH	3719.09	2398	5768	1.41091	218764_at	1.12054
ENSG00000163435	ELF3	3720.82	1243	11138	1.65868	210827_s_at	0.789931
ENSG00000183688	FAM101B	3724.37	15533	893	0.0171503	226905_at	1.80181
ENSG00000108599	AKAP10	3724.71	44183	314	-0.472973	236006_s_at	2.45912
ENSG00000137269	LRRC1	3727.37	5385	2580	1.07193	218816_at	1.41588
ENSG00000170265	ZNF282	3727.94	6163	2255	1.0033	212892_at	1.46235
ENSG00000143842	SOX13	3728.52	1074	12944	1.71001	209736_at	0.58232
ENSG00000102870	ZNF629	3728.59	653	21290	1.91429	213196_at	-0.467227
ENSG00000163597	SNHG16	3728.7	13644	1019	0.321859	224603_at	1.75291
ENSG00000141543	EIF4A3	3730.4	6218	2238	1.00002	201303_at	1.46475
ENSG00000163900	TMEM41A	3731.64	11537	1207	0.626658	235037_at	1.69848
ENSG00000139289	PHLDA1	3731.81	12800	1088	0.450624	218000_s_at	1.72841
ENSG00000116062	MSH6	3731.95	47534	293	-0.869793	202911_at	2.55171
ENSG00000198858	R3HDM4	3732.94	2710	5142	1.37862	221764_at	1.17313
ENSG00000119900	OGFRL1	3733.31	2248	6200	1.42616	219582_at	1.08229
ENSG00000204899	MZT1	3740.76	4377	3197	1.17776	225578_at	1.36094
ENSG00000237512	UNC5B-AS1	3743.22	498	28136	2.03987	239136_at	-1.00002
ENSG00000166596	WDR16	3744.42	12066	1162	0.553821	239916_at	1.71175
ENSG00000138018	EPT1	3747.46	9008	1559	0.920989	224888_at	1.60374
ENSG00000178201	VN1R1	3748.06	720	19511	1.86944	221412_at	-0.223976
ENSG00000119820	YIPF4	3751.05	10516	1338	0.753573	209551_at	1.66412
ENSG00000105784	RUNDC3B	3751.74	4017	3504	1.21662	241703_at	1.33059
ENSG00000134363	FST	3757.54	974	14496	1.74275	226847_at	0.374371
ENSG00000180771	SRSF8	3761.7	3350	4224	1.29839	213152_s_at	1.25803
ENSG00000134744	ZCCHC11	3764.54	10893	1301	0.706809	212704_at	1.67119
ENSG00000102313	ITIH6	3767.03	615	23074	1.93405	234894_at	-0.677407
ENSG00000166295	ANAPC16	3767.8	4931	2879	1.11635	229145_at	1.39214
ENSG00000064270	ATP2C2	3767.91	53574	265	-1.19282	206043_s_at	2.66758
ENSG00000116285	ERRFI1	3768.9	11720	1212	0.599653	224657_at	1.69787
ENSG00000240990	HOXA11-AS	3773.12	15065	945	0.0922974	230666_at	1.77936
ENSG00000110931	CAMKK2	3776.35	11150	1279	0.676441	212252_at	1.68012
ENSG00000145907	G3BP1	3776.42	8499	1678	0.969052	244396_at	1.57433
ENSG00000151116	UEVLD	3781.29	4774	2995	1.13291	1554397_s_at	1.38066
ENSG00000173209	AHSA2	3781.73	5407	2645	1.06959	226334_s_at	1.41256
ENSG00000110871	COQ5	3781.99	632	22632	1.92522	223114_at	-0.62346
ENSG00000106330	MOSPD3	3784.86	2102	6815	1.45374	219070_s_at	1.03603
ENSG00000109667	SLC2A9	3785.42	1237	11584	1.65962	219991_at	0.739354
ENSG00000178026	FAM211B	3787.97	2425	5917	1.40866	228064_at	1.10684
ENSG00000135870	RC3H1	3791.73	2182	6589	1.43893	228996_at	1.05215
ENSG00000125551	PLGLB2	3793.48	15591	923	0.00769338	205871_at	1.79116
ENSG00000118246	FASTKD2	3795.92	852	16912	1.80426	205976_at	0.0237869
ENSG00000102908	NFAT5	3798.76	1869	7721	1.49958	208003_s_at	1.00002
ENSG00000172869	DMXL1	3799.68	3901	3701	1.23076	203791_at	1.31012
ENSG00000105492	SIGLEC6	3800.53	51220	282	-1.00002	210796_x_at	2.5998
ENSG00000104812	GYS1	3803.99	2391	6052	1.41165	201673_s_at	1.09481
ENSG00000106077	ABHD11	3805.45	52469	276	-1.08978	1552800_at	2.61682
ENSG00000134014	ELP3	3806.5	44583	325	-0.525824	221094_s_at	2.4157
ENSG00000115875	SRSF7	3806.61	13555	1069	0.334934	213649_at	1.73552
ENSG00000136717	BIN1	3809.73	9043	1605	0.917561	214643_x_at	1.59196
ENSG00000097046	CDC7	3810.98	8141	1784	0.996354	204510_at	1.55399
ENSG00000159184	HOXB13	3814.53	9262	1571	0.898085	209844_at	1.60059
ENSG00000188130	MAPK12	3817.53	8366	1742	0.980179	1556340_at	1.56104
ENSG00000206573	SETD5-AS1	3818.85	2476	5890	1.40341	1557357_at	1.10952
ENSG00000262194	CTD-3195I5.5	3823.53	43125	339	-0.31647	228983_at	2.37318
ENSG00000008294	SPAG9	3829.42	4626	3170	1.1484	212470_at	1.36354
ENSG00000162174	ASRGL1	3830.75	992	14793	1.73637	222764_at	0.332172
ENSG00000123268	ATF1	3834.66	2152	6833	1.44454	222103_at	1.03417
ENSG00000166589	CDH16	3834.69	9869	1490	0.832981	206517_at	1.62552
ENSG00000172354	GNB2	3835	15320	960	0.0498879	200852_x_at	1.77527
ENSG00000117500	TMED5	3836.3	6252	2354	1.00002	239283_at	1.44627
ENSG00000122435	TRMT13	3836.89	42062	350	-0.153514	232489_at	2.34522
ENSG00000076864	RAP1GAP	3837.7	4581	3215	1.15336	203911_at	1.35889
ENSG00000111581	NUP107	3845.02	2263	6533	1.42398	218768_at	1.05711
ENSG00000100243	CYB5R3	3845.63	2383	6206	1.41208	201885_s_at	1.08194
ENSG00000118689	FOXO3	3853.24	8244	1801	0.989307	224889_at	1.55028
ENSG00000186318	BACE1	3854.1	13334	1114	0.366394	224335_s_at	1.72314
ENSG00000171100	MTM1	3860.4	3486	4275	1.28122	36920_at	1.25356
ENSG00000260711	RP11-747H7.3	3860.59	2106	7077	1.45358	243729_at	1.01703
ENSG00000257176	RP11-996F15.2	3862.94	2505	5957	1.40117	1557410_at	1.10303
ENSG00000177728	KIAA0195	3865.83	1289	11594	1.64533	202650_s_at	0.73813
ENSG00000240583	AQP1	3865.93	10293	1452	0.782414	209047_at	1.63393
ENSG00000162910	MRPL55	3869.21	8890	1684	0.931899	225719_s_at	1.57157
ENSG00000112531	QKI	3873.17	15841	947	0	212265_at	1.77849
ENSG00000091436	MLTK	3876.02	4517	3326	1.16022	1555259_at	1.34679
ENSG00000227403	AC009299.3	3884.04	1069	14112	1.71137	236451_at	0.42563
ENSG00000204650	CRHR1-IT1	3889.4	3388	4465	1.29395	1568987_at	1.23496
ENSG00000161091	MFSD12	3890.73	1435	10549	1.60485	226516_at	0.844466
ENSG00000196565	HBG2	3891.87	8837	1714	0.935971	204848_x_at	1.56555
ENSG00000125510	OPRL1	3892.76	674	22483	1.89863	206564_at	-0.606419
ENSG00000134851	TMEM165	3893	12619	1201	0.480141	222515_x_at	1.70057
ENSG00000113205	PCDHB3	3893.24	991	15295	1.73669	221410_x_at	0.260234
ENSG00000095932	C19orf77	3896.13	12671	1198	0.471631	231982_at	1.70203
ENSG00000116793	PHTF1	3899.26	1370	11098	1.62396	215285_s_at	0.793818
ENSG00000186474	KLK12	3899.84	51036	298	-1.00002	220782_x_at	2.52816
ENSG00000153936	HS2ST1	3900.2	6166	2467	1.00315	203285_s_at	1.42931
ENSG00000249948	GBA3	3901.55	1059	14374	1.71266	219954_s_at	0.390791
ENSG00000217128	FNIP1	3901.84	4731	3218	1.13722	223997_at	1.35867
ENSG00000144061	NPHP1	3903.2	5140	2964	1.09392	238843_at	1.3845
ENSG00000108342	CSF3	3903.31	1414	10775	1.61192	207442_at	0.82498
ENSG00000100387	RBX1	3905.9	2737	5574	1.37577	218117_at	1.13588
ENSG00000261742	LINC00922	3908.63	2362	6468	1.41325	231518_at	1.06219
ENSG00000153147	SMARCA5	3908.82	1557	9813	1.57162	202303_x_at	0.914854
ENSG00000160218	TRAPPC10	3910.02	880	17373	1.78949	209412_at	0
ENSG00000125812	GZF1	3912.75	5513	2777	1.0597	225884_s_at	1.40134
ENSG00000196368	NUDT11	3915.53	8652	1772	0.952611	219855_at	1.55579
ENSG00000187535	IFT140	3916.58	14778	1038	0.137528	204792_s_at	1.74683
ENSG00000115425	PECR	3916.95	2509	6115	1.40081	223619_x_at	1.08942
ENSG00000132205	EMILIN2	3917.9	54240	283	-1.25631	224374_s_at	2.59201
ENSG00000196141	SPATS2L	3919.84	575	26722	1.96348	222154_s_at	-0.988477
ENSG00000102967	DHODH	3921.17	581	26464	1.96112	213632_at	-0.972928
ENSG00000161677	JOSD2	3923.1	682	22567	1.89145	227096_at	-0.616334
ENSG00000178585	CTNNBIP1	3924.39	15525	992	0.0179203	203081_at	1.76073
ENSG00000156273	BACH1	3924.79	1144	13465	1.68476	210818_s_at	0.512478
ENSG00000179889	PDXDC1	3926.67	13941	1106	0.278566	232288_at	1.72451
ENSG00000116030	SUMO1	3926.91	5565	2771	1.05555	208761_s_at	1.40227
ENSG00000141503	MINK1	3927.17	1951	7905	1.48408	214625_s_at	1.00002
ENSG00000145012	LPP	3928.64	3166	4875	1.32237	224811_at	1.19756
ENSG00000115841	RMDN2	3931.16	45453	340	-0.633619	235349_at	2.36959
ENSG00000167633	KIR3DL1	3931.68	6495	2380	1.00002	207313_x_at	1.44331
ENSG00000182504	CEP97	3931.69	5652	2735	1.04852	235918_x_at	1.40594
ENSG00000147614	ATP6V0D2	3931.73	4961	3116	1.11314	1553153_at	1.36834
ENSG00000260025	RP11-490M8.1	3935.59	3052	5075	1.33699	236656_s_at	1.17906
ENSG00000168395	ING5	3936.52	1239	12507	1.6592	241447_at	0.635394
ENSG00000011052	NME2	3938.06	4503	3444	1.1625	201268_at	1.33622
ENSG00000175322	ZNF519	3938.44	3174	4887	1.32179	1564190_x_at	1.19599
ENSG00000128973	CLN6	3946.19	3336	4668	1.30124	218161_s_at	1.21782
ENSG00000234741	GAS5	3952.02	3309	4720	1.30485	224841_x_at	1.21304
ENSG00000124588	NQO2	3953.73	3321	4707	1.30332	203814_s_at	1.21457
ENSG00000104969	SGTA	3954.9	6244	2505	1.00002	201396_s_at	1.42539
ENSG00000150938	CRIM1	3961.29	1432	10958	1.60579	202552_s_at	0.808844
ENSG00000152939	MARVELD2	3964.28	2144	7330	1.44657	235141_at	1.00088
ENSG00000126581	BECN1	3968.66	1549	10168	1.57383	208946_s_at	0.882061
ENSG00000257122	RRN3P3	3969.66	690	22838	1.88826	238412_at	-0.646649
ENSG00000057149	SERPINB3	3970.2	1011	15591	1.72732	209719_x_at	0.215807
ENSG00000072609	CHFR	3981.87	9517	1666	0.873542	218803_at	1.57734
ENSG00000104219	ZDHHC2	3982.41	2808	5648	1.36554	222731_at	1.12966
ENSG00000148737	TCF7L2	3988	8950	1777	0.926344	212761_at	1.55486
ENSG00000167302	ENTHD2	3988.32	516	30827	2.01908	227668_at	-1.18204
ENSG00000006377	DLX6	3988.33	56810	280	-1.60829	242940_x_at	2.60465
ENSG00000109084	TMEM97	3988.56	14703	1082	0.148809	212281_s_at	1.73076
ENSG00000172215	CXCR6	3988.6	788	20189	1.83651	206974_at	-0.314897
ENSG00000189283	FHIT	3989.07	2069	7691	1.46235	206492_at	1.00002
ENSG00000141720	PIP4K2B	3989.19	11424	1393	0.640521	201081_s_at	1.64785
ENSG00000111300	NAA25	3989.29	10047	1584	0.812043	225888_at	1.59764
ENSG00000140612	SEC11A	3989.42	4839	3289	1.12693	201290_at	1.35072
ENSG00000171310	CHST11	3990.06	637	24993	1.92241	219634_at	-0.862701
ENSG00000121152	NCAPH	3993.82	13259	1203	0.378286	212949_at	1.69973
ENSG00000196511	TPK1	3996.09	2186	7305	1.43822	223686_at	1.00208
ENSG00000135299	ANKRD6	4002.28	14873	1077	0.122097	204671_s_at	1.73281
ENSG00000115556	PLCD4	4003.06	834	19214	1.81604	224505_s_at	-0.181552
ENSG00000133027	PEMT	4004.04	9860	1626	0.833584	207621_s_at	1.58708
ENSG00000110987	BCL7A	4004.33	1797	8923	1.51444	203796_s_at	0.981393
ENSG00000125691	RPL23	4006.49	4568	3514	1.15459	214744_s_at	1.3297
ENSG00000074219	TEAD2	4008.38	1792	8966	1.51559	226408_at	0.978477
ENSG00000247828	TMEM161B-AS1	4009.26	5253	3060	1.08359	235406_x_at	1.37398
ENSG00000142515	KLK3	4009.8	2448	6568	1.40593	204583_x_at	1.05416
ENSG00000064490	RFXANK	4010.51	702	22912	1.87903	202758_s_at	-0.655743
ENSG00000163219	ARHGAP25	4010.95	5985	2688	1.0179	38149_at	1.40977
ENSG00000139725	RHOF	4016.05	10646	1515	0.737469	1554538_at	1.61822
ENSG00000133872	TMEM66	4019.02	455	35500	2.10516	200847_s_at	-2.09458
ENSG00000180011	ZADH2	4023.4	6311	2565	1.00002	227978_s_at	1.4182
ENSG00000168237	GLYCTK	4025.24	10583	1531	0.745472	238518_x_at	1.61328
ENSG00000182518	FAM104B	4028.46	2224	7297	1.43089	232990_at	1.0025
ENSG00000133812	SBF2	4028.74	4250	3819	1.19152	242935_at	1.29904
ENSG00000170275	CRTAP	4030.03	9459	1717	0.879972	1554464_a_at	1.56508
ENSG00000152582	SPEF2	4031.49	2521	6447	1.39967	232745_x_at	1.06372
ENSG00000213923	CSNK1E	4034.06	2681	6070	1.38208	225756_at	1.09256
ENSG00000104866	PPP1R37	4039.57	9944	1641	0.824889	229262_at	1.58292
ENSG00000141295	SCRN2	4040.97	1464	11154	1.59498	228730_s_at	0.787875
ENSG00000180900	SCRIB	4041.33	1128	14479	1.69091	212556_at	0.376674
ENSG00000185344	ATP6V0A2	4042.25	2574	6348	1.39335	235255_at	1.07172
ENSG00000229656	RP11-462L8.1	4042.61	713	22921	1.87257	244864_at	-0.656693
ENSG00000108576	SLC6A4	4047.52	2124	7713	1.45077	207519_at	1.00002
ENSG00000155903	RASA2	4050.17	2795	5869	1.36728	226392_at	1.11187
ENSG00000154864	PIEZO2	4056.73	5807	2834	1.03226	1562488_at	1.3969
ENSG00000138182	KIF20B	4059.16	4996	3298	1.10953	205235_s_at	1.34986
ENSG00000138814	PPP3CA	4062.5	8700	1897	0.949863	202457_s_at	1.52867
ENSG00000078124	ACER3	4065.36	9620	1718	0.861642	222687_s_at	1.56489
ENSG00000128596	CCDC136	4065.67	2338	7070	1.41411	226972_s_at	1.01763
ENSG00000166188	ZNF319	4066.78	14662	1128	0.157552	228460_at	1.71988
ENSG00000110195	FOLR1	4068.19	1733	9550	1.52907	204437_s_at	0.935306
ENSG00000114113	RBP2	4069.99	6174	2683	1.00274	231734_at	1.41027
ENSG00000136444	RSAD1	4072.74	10667	1555	0.734474	218307_at	1.60456
ENSG00000166750	SLFN5	4073.53	10262	1617	0.786168	230383_x_at	1.5903
ENSG00000244754	N4BP2L2	4075.73	6350	2616	1.00002	202259_s_at	1.4136
ENSG00000133818	RRAS2	4076.66	1644	10109	1.55172	208456_s_at	0.887917
ENSG00000171497	PPID	4077.95	2948	5641	1.34814	204185_x_at	1.12998
ENSG00000122136	OBP2A	4078.15	42754	389	-0.265276	220959_s_at	2.26989
ENSG00000213983	AP1G2	4081.76	2692	6189	1.3808	214341_at	1.08308
ENSG00000089009	RPL6	4082.94	1380	12080	1.621	200034_s_at	0.685439
ENSG00000107159	CA9	4083.95	858	19439	1.79804	205199_at	-0.214207
ENSG00000225255	LA16c-83F12.6	4084.99	803	20781	1.82747	243762_at	-0.402442
ENSG00000198816	ZNF358	4087.56	2442	6842	1.40697	219379_x_at	1.03341
ENSG00000181555	SETD2	4089.5	2672	6259	1.38272	215038_s_at	1.07777
ENSG00000166900	STX3	4090.07	53790	311	-1.21459	209238_at	2.47132
ENSG00000148965	SAA4	4090.4	726	23046	1.8674	207096_at	-0.673846
ENSG00000128928	IVD	4090.52	3766	4443	1.24667	225311_at	1.23684
ENSG00000154001	PPP2R5E	4090.6	45594	367	-0.649712	228070_at	2.31523
ENSG00000111846	GCNT2	4091.67	2145	7805	1.44638	211020_at	1.00002
ENSG00000174437	ATP2A2	4091.99	4101	4083	1.20888	239996_x_at	1.27081
ENSG00000124164	VAPB	4092.93	14984	1118	0.104031	202550_s_at	1.72261
ENSG00000100014	SPECC1L	4095.01	740	22661	1.86012	212480_at	-0.6263
ENSG00000100461	RBM23	4095.95	557	30120	1.97836	219816_s_at	-1.12655
ENSG00000127561	SYNGR3	4097.66	1571	10688	1.56824	205691_at	0.833318
ENSG00000232093	RP11-307C12.11	4100.43	4398	3823	1.17531	235886_at	1.29875
ENSG00000249087	C1orf213	4104.5	9077	1856	0.91538	229086_at	1.53703
ENSG00000181744	C3orf58	4104.65	501	33629	2.03518	226464_at	-1.43175
ENSG00000254389	RHPN1-AS1	4105.96	1416	11906	1.61157	207458_at	0.705795
ENSG00000224113	RP5-837J1.2	4107.69	8693	1941	0.950257	1554599_x_at	1.51999
ENSG00000187595	ZNF385C	4108.66	5428	3110	1.06802	241383_at	1.36891
ENSG00000168214	RBPJ	4108.98	1832	9216	1.50718	207785_s_at	0.959932
ENSG00000149021	SCGB1A1	4109.95	51187	330	-1.00002	205725_at	2.40331
ENSG00000144749	LRIG1	4109.98	616	27422	1.93387	211596_s_at	-1.00002
ENSG00000168938	PPIC	4112.15	1353	12498	1.62669	204518_s_at	0.636718
ENSG00000029725	RABEP1	4112.88	8733	1937	0.94606	214552_s_at	1.52069
ENSG00000134308	YWHAQ	4117.41	8182	2072	0.993922	212426_s_at	1.49634
ENSG00000150403	TMCO3	4118.27	919	18455	1.7702	220240_s_at	-0.0692103
ENSG00000176998	HCG4	4121.72	10807	1572	0.717346	206685_at	1.60045
ENSG00000125434	SLC25A35	4128.8	12434	1371	0.503132	236064_at	1.65424
ENSG00000260065	CTA-445C9.15	4131.67	55605	307	-1.39919	235761_at	2.47593
ENSG00000103657	HERC1	4132.59	45421	376	-0.629993	218306_s_at	2.28943
ENSG00000108511	HOXB6	4133.09	695	24579	1.88408	205366_s_at	-0.829753
ENSG00000049540	ELN	4138.1	3288	5208	1.30774	216269_s_at	1.16742
ENSG00000135002	RFK	4138.15	993	17245	1.73621	203224_at	0
ENSG00000144218	AFF3	4138.69	8053	2127	1.00002	227198_at	1.48602
ENSG00000070159	PTPN3	4139.33	4483	3822	1.1652	227944_at	1.29883
ENSG00000160570	DEDD2	4141.4	49285	348	-1.00002	225434_at	2.34955
ENSG00000145194	ECE2	4142.63	1423	12060	1.60781	227103_s_at	0.687948
ENSG00000110075	PPP6R3	4143.34	1409	12184	1.6126	232312_at	0.672114
ENSG00000143248	RGS5	4145.93	2325	7393	1.41528	1555725_a_at	1.00002
ENSG00000176407	KCMF1	4150.02	1020	16885	1.7222	217938_s_at	0.0281943
ENSG00000242612	DECR2	4150.51	1593	10814	1.56345	219664_s_at	0.821359
ENSG00000133624	ZNF767	4152.53	2673	6451	1.38272	219627_at	1.06347
ENSG00000163590	PPM1L	4153.69	3428	5033	1.2889	228457_at	1.18278
ENSG00000213240	NOTCH2NL	4154.05	6314	2733	1.00002	227067_x_at	1.40646
ENSG00000253352	TUG1	4158.53	2801	6174	1.36637	212337_at	1.08435
ENSG00000170634	ACYP2	4166.15	46658	372	-0.778256	206833_s_at	2.2985
ENSG00000174469	CNTNAP2	4168.23	1844	9422	1.50405	215145_s_at	0.944726
ENSG00000089057	SLC23A2	4170.88	13392	1299	0.357589	209236_at	1.67302
ENSG00000003756	RBM5	4173.26	11157	1561	0.675608	201394_s_at	1.60348
ENSG00000171862	PTEN	4174.09	4116	4233	1.20712	204054_at	1.25719
ENSG00000218739	AC007390.5	4178.42	11264	1550	0.660297	229746_x_at	1.60605
ENSG00000145592	RPL37	4179	5173	3376	1.0907	224763_at	1.34277
ENSG00000129354	AP1M2	4184.27	2194	7980	1.43714	218261_at	1.00002
ENSG00000254245	PCDHGA3	4190.28	1404	12506	1.61391	211879_x_at	0.635478
ENSG00000143614	GATAD2B	4191.91	13880	1266	0.285952	238076_at	1.68211
ENSG00000054116	TRAPPC3	4192.66	9286	1893	0.89523	203511_s_at	1.52943
ENSG00000161040	FBXL13	4193.09	5818	3022	1.03136	1553798_a_at	1.37758
ENSG00000007306	CEACAM7	4193.94	960	18322	1.75044	206199_at	-0.0484346
ENSG00000266962	RP11-400F19.6	4194.56	1064	16536	1.71157	228595_at	0.0761358
ENSG00000125848	FLRT3	4194.96	1501	11724	1.58587	219250_s_at	0.724573
ENSG00000146802	TMEM168	4197.18	14511	1214	0.183986	234726_s_at	1.6977
ENSG00000014123	UFL1	4197.23	6236	2825	1.00002	212634_at	1.39791
ENSG00000092208	GEMIN2	4198.47	42993	410	-0.295235	211114_x_at	2.22538
ENSG00000153575	TUBGCP5	4201.62	15351	1150	0.0456165	214876_s_at	1.71543
ENSG00000163607	GTPBP8	4202.21	1759	10039	1.52432	223486_at	0.895204
ENSG00000131149	GSE1	4204.54	3633	4866	1.26325	212056_at	1.19845
ENSG00000067082	KLF6	4204.67	9645	1833	0.859271	208960_s_at	1.54124
ENSG00000076003	MCM6	4206.53	11844	1494	0.581951	238977_at	1.62512
ENSG00000154646	TMPRSS15	4207.97	950	18639	1.75642	217269_s_at	-0.0932288
ENSG00000118514	ALDH8A1	4208.87	43312	409	-0.343064	220148_at	2.22557
ENSG00000163738	MTHFD2L	4210.54	5605	3163	1.0521	242370_at	1.36418
ENSG00000058866	DGKG	4211.57	1698	10446	1.53771	206395_at	0.854383
ENSG00000164828	SUN1	4211.58	11269	1574	0.659682	223811_s_at	1.59951
ENSG00000106290	TAF6	4211.8	543	32669	1.98814	203572_s_at	-1.3459
ENSG00000174130	TLR6	4211.97	13584	1306	0.32992	239021_at	1.6703
ENSG00000100629	CEP128	4213.28	5973	2972	1.01875	1557755_at	1.38321
ENSG00000120094	HOXB1	4213.69	11774	1508	0.591672	208224_at	1.6212
ENSG00000163382	APOA1BP	4214.22	8592	2067	0.958996	225427_s_at	1.49748
ENSG00000103485	QPRT	4214.65	51339	346	-1.00564	204044_at	2.35204
ENSG00000130517	PGPEP1	4215.21	1888	9411	1.49589	237202_at	0.945667
ENSG00000143436	MRPL9	4220.67	5488	3246	1.062	209609_s_at	1.35515
ENSG00000132676	DAP3	4221.77	2455	7260	1.40566	227608_at	1.00489
ENSG00000113719	ERGIC1	4222.33	6322	2820	1.00002	224576_at	1.39839
ENSG00000139926	FRMD6	4223.19	855	20860	1.80127	225481_at	-0.413697
ENSG00000079805	DNM2	4223.25	588	30333	1.95393	1555895_at	-1.14322
ENSG00000166788	SAAL1	4224.95	4494	3972	1.16406	225614_at	1.28196
ENSG00000116191	RALGPS2	4225.12	1008	17710	1.72861	227224_at	0
ENSG00000170727	BOP1	4228.82	6328	2826	1.00002	212563_at	1.39785
ENSG00000166343	MSS51	4232.07	45001	398	-0.578042	241793_at	2.25137
ENSG00000177370	TIMM22	4233.18	906	19779	1.77664	222841_s_at	-0.25901
ENSG00000196453	ZNF777	4234.07	2025	8853	1.47066	226983_at	0.986199
ENSG00000155926	SLA	4236.48	46020	390	-0.703653	203760_s_at	2.26686
ENSG00000087077	TRIP6	4236.76	47613	377	-0.877819	209129_at	2.28588
ENSG00000177000	MTHFR	4237.65	3414	5260	1.29062	226929_at	1.16199
ENSG00000175898	CTD-2369P2.2	4239.35	1339	13422	1.63027	227684_at	0.517187
ENSG00000131044	TTLL9	4239.47	11840	1518	0.582351	232357_at	1.61768
ENSG00000128266	GNAZ	4241	11935	1507	0.569943	204993_at	1.62156
ENSG00000187609	EXD3	4243.84	1135	15868	1.68807	220838_at	0.175355
ENSG00000109854	HTATIP2	4249.68	3625	4982	1.26437	207180_s_at	1.18682
ENSG00000214517	PPME1	4253.98	4240	4268	1.1927	217841_s_at	1.25392
ENSG00000156804	FBXO32	4255.49	14248	1271	0.22439	241762_at	1.68157
ENSG00000196236	XPNPEP3	4257.33	42053	431	-0.152154	220020_at	2.19783
ENSG00000135823	STX6	4261.55	11259	1613	0.66147	212799_at	1.59079
ENSG00000140406	MESDC1	4262.52	655	27739	1.91277	223264_at	-1.00002
ENSG00000122557	HERPUD2	4267.16	2474	7360	1.40364	1552628_a_at	1.00002
ENSG00000181315	ZNF322	4268.82	13409	1359	0.355426	219376_at	1.65787
ENSG00000196954	CASP4	4271.32	14607	1249	0.165454	209310_s_at	1.68712
ENSG00000005379	BZRAP1	4271.52	2377	7676	1.41242	205839_s_at	1.00002
ENSG00000174827	PDZK1	4275.38	9918	1843	0.827233	205380_at	1.53866
ENSG00000171621	SPSB1	4275.73	2032	8997	1.46944	219677_at	0.976251
ENSG00000181458	TMEM45A	4280.35	4032	4544	1.21528	219410_at	1.22893
ENSG00000133424	LARGE	4281.61	4987	3676	1.11039	215543_s_at	1.31309
ENSG00000112799	LY86	4282	1426	12858	1.60651	205859_at	0.593332
ENSG00000166743	ACSM1	4285.31	1493	12300	1.58748	215432_at	0.659096
ENSG00000104679	R3HCC1	4285.96	4892	3755	1.12078	212866_at	1.3051
ENSG00000030066	NUP160	4291.36	41477	444	-0.05926	214962_s_at	2.17273
ENSG00000042317	SPATA7	4292.45	45720	403	-0.666793	234929_s_at	2.23661
ENSG00000185000	DGAT1	4293.52	11105	1660	0.68219	203669_s_at	1.57924
ENSG00000185442	FAM174B	4294.38	1980	9314	1.47807	51158_at	0.953077
ENSG00000183137	CEP57L1	4295.11	46120	400	-0.716061	1554019_s_at	2.24314
ENSG00000076258	FMO4	4296.08	14419	1280	0.198358	206263_at	1.67903
ENSG00000188786	MTF1	4299.21	57580	321	-1.93219	205323_s_at	2.42405
ENSG00000173166	RAPH1	4299.56	47768	387	-0.893639	225189_s_at	2.27094
ENSG00000138835	RGS3	4299.67	10197	1813	0.79473	203823_at	1.54669
ENSG00000164024	METAP1	4299.86	1381	13388	1.62059	212673_at	0.521537
ENSG00000113282	CLINT1	4302.1	1481	12497	1.59048	230609_at	0.636956
ENSG00000114529	C3orf52	4302.46	9753	1898	0.84596	219474_at	1.5286
ENSG00000072364	AFF4	4304.81	56671	327	-1.57217	239439_at	2.41304
ENSG00000081791	KIAA0141	4304.82	1112	16665	1.69656	201977_s_at	0.0563914
ENSG00000160633	SAFB	4308.53	3492	5316	1.28042	201747_s_at	1.15729
ENSG00000111727	HCFC2	4308.62	599	30992	1.94379	219484_at	-1.19626
ENSG00000169641	LUZP1	4309.34	5478	3390	1.06262	221832_s_at	1.3412
ENSG00000182858	ALG12	4309.69	2824	6577	1.36314	218444_at	1.05298
ENSG00000169057	MECP2	4310.43	2587	7182	1.39219	202618_s_at	1.00954
ENSG00000179403	VWA1	4312.37	1915	9711	1.49035	228651_at	0.922003
ENSG00000137968	SLC44A5	4313.32	3252	5721	1.31382	235763_at	1.12404
ENSG00000117983	MUC5B	4315.86	11902	1565	0.574941	222268_x_at	1.60211
ENSG00000196167	COLCA1	4316.29	1887	9873	1.49595	230956_at	0.909467
ENSG00000011426	ANLN	4316.46	41682	447	-0.0888616	222608_s_at	2.16626
ENSG00000169550	MUC15	4318.64	2542	7337	1.39775	227238_at	1.00056
ENSG00000169499	PLEKHA2	4322.53	6096	3065	1.00888	217677_at	1.37349
ENSG00000143147	GPR161	4323.68	3571	5235	1.26966	206972_s_at	1.16437
ENSG00000158122	AAED1	4324.98	1617	11568	1.55767	227534_at	0.74168
ENSG00000123739	PLA2G12A	4328.11	5259	3562	1.08283	228084_at	1.325
ENSG00000144029	MRPS5	4328.25	2995	6255	1.34263	224333_s_at	1.078
ENSG00000122203	KIAA1191	4328.65	1591	11777	1.56431	224502_s_at	0.719808
ENSG00000253368	TRNP1	4336.61	1061	17725	1.71202	227862_at	0
ENSG00000110057	UNC93B1	4337.62	4678	4022	1.1424	220998_s_at	1.27788
ENSG00000133985	TTC9	4340.02	1908	9872	1.49185	213172_at	0.909573
ENSG00000115756	HPCAL1	4343.37	5100	3699	1.0993	212552_at	1.31015
ENSG00000223823	RP11-465B22.5	4343.8	2531	7455	1.39877	1562788_at	1.00002
ENSG00000068383	INPP5A	4345.68	10480	1802	0.757523	1554757_a_at	1.54984
ENSG00000164715	LMTK2	4345.82	6231	3031	1.00002	226375_at	1.37667
ENSG00000164134	NAA15	4350.19	4035	4690	1.21509	222837_s_at	1.21586
ENSG00000106031	HOXA13	4350.81	3835	4936	1.23935	238571_at	1.19112
ENSG00000125962	ARMCX5	4351.44	3681	5144	1.25641	1555902_at	1.17296
ENSG00000077157	PPP1R12B	4352.17	15667	1209	0	201957_at	1.6982
ENSG00000114742	WDR48	4352.87	57591	329	-1.94345	222157_s_at	2.40539
ENSG00000051596	THOC3	4354.99	9603	1975	0.863388	224623_at	1.51248
ENSG00000197182	FLJ27365	4355.67	1905	9959	1.49214	232480_at	0.902225
ENSG00000025708	TYMP	4355.97	1818	10437	1.51007	217497_at	0.854754
ENSG00000148218	ALAD	4356.35	1656	11460	1.54831	218487_at	0.755463
ENSG00000171853	TRAPPC12	4359.57	10279	1849	0.784551	203122_at	1.53789
ENSG00000249992	TMEM158	4359.97	763	24914	1.84594	213338_at	-0.855383
ENSG00000088247	KHSRP	4361.18	46847	406	-0.798244	204372_s_at	2.23069
ENSG00000149428	HYOU1	4361.46	1420	13396	1.60875	200825_s_at	0.520813
ENSG00000160049	DFFA	4364.57	14216	1340	0.229469	226116_at	1.66362
ENSG00000161031	PGLYRP2	4366.1	8057	2366	1.00002	242817_at	1.44554
ENSG00000112936	C7	4367.45	12354	1544	0.512613	202992_at	1.60866
ENSG00000162664	ZNF326	4368.33	2154	8859	1.44434	241720_at	0.985719
ENSG00000140948	ZCCHC14	4368.61	977	19534	1.74121	212655_at	-0.226678
ENSG00000196363	WDR5	4370.36	43508	439	-0.371737	223308_s_at	2.18662
ENSG00000135636	DYSF	4370.39	1263	15123	1.65345	218660_at	0.286742
ENSG00000215447	BX322557.10	4371.33	2568	7441	1.39375	1559957_a_at	1.00002
ENSG00000178935	ZNF552	4371.64	1292	14792	1.64478	219741_x_at	0.332385
ENSG00000169217	CD2BP2	4371.77	15376	1243	0.0420611	202256_at	1.68806
ENSG00000144354	CDCA7	4375.26	9107	2102	0.912297	224428_s_at	1.48994
ENSG00000169554	ZEB2	4378.23	53247	360	-1.16088	203603_s_at	2.33076
ENSG00000170703	TTLL6	4381.78	3215	5972	1.31789	230924_at	1.10138
ENSG00000177098	SCN4B	4386.56	7660	2512	1.00002	236359_at	1.42422
ENSG00000080815	PSEN1	4388.14	10003	1925	0.819551	226577_at	1.52336
ENSG00000245532	NEAT1	4393.21	52163	370	-1.0644	225239_at	2.29909
ENSG00000163885	CCDC37	4401.19	15349	1262	0.0460327	243758_at	1.6829
ENSG00000043093	DCUN1D1	4402.32	6348	3053	1.00002	222679_s_at	1.37456
ENSG00000140044	JDP2	4404.76	1162	16697	1.67978	239085_at	0.0532662
ENSG00000117133	RPF1	4405.91	796	24387	1.83162	218462_at	-0.811489
ENSG00000148334	PTGES2	4406.23	8534	2275	0.964719	218083_at	1.45939
ENSG00000122547	EEPD1	4407.34	3175	6118	1.32178	225631_at	1.08932
ENSG00000105618	PRPF31	4407.73	3108	6251	1.32993	202408_s_at	1.07822
ENSG00000196403	OR10D1P	4409.21	32456	599	0	1567255_at	1.9791
ENSG00000035115	SH3YL1	4412.12	732	26594	1.86219	204019_s_at	-0.980222
ENSG00000164342	TLR3	4413.71	10021	1944	0.816526	206271_at	1.51966
ENSG00000166452	AKIP1	4416.36	9646	2022	0.859271	242515_x_at	1.50266
ENSG00000134569	LRP4	4416.78	11103	1757	0.682711	212850_s_at	1.55813
ENSG00000157657	ZNF618	4419.79	678	28812	1.89354	238444_at	-1.03508
ENSG00000088766	CRLS1	4420.47	5943	3288	1.02114	223978_s_at	1.35083
ENSG00000211644	IGLV1-51	4422.73	9192	2128	0.904262	224342_x_at	1.48597
ENSG00000104805	NUCB1	4422.98	13147	1488	0.393443	200646_s_at	1.62595
ENSG00000106366	SERPINE1	4424.41	1213	16138	1.66599	202628_s_at	0.135622
ENSG00000114739	ACVR2B	4425.86	1458	13435	1.59627	220028_at	0.515842
ENSG00000179335	CLK3	4429	1478	13272	1.59219	202140_s_at	0.534545
ENSG00000073921	PICALM	4434.07	5764	3411	1.03531	215236_s_at	1.3392
ENSG00000233429	HOTAIRM1	4436.95	8707	2261	0.949017	228642_at	1.46156
ENSG00000164040	PGRMC2	4438.16	51429	383	-1.0119	201701_s_at	2.27634
ENSG00000101425	BPI	4439.02	9726	2026	0.848816	244231_at	1.50245
ENSG00000156853	ZNF689	4440.98	1515	13018	1.58098	227294_at	0.571598
ENSG00000102172	SMS	4441.49	4327	4559	1.18317	202043_s_at	1.22766
ENSG00000269037	CTC-523E23.6	4445.12	47384	417	-0.855315	1556914_at	2.21353
ENSG00000163393	SLC22A15	4446.58	2700	7323	1.37979	228497_at	1.00109
ENSG00000080802	CNOT4	4447.5	10756	1839	0.72458	210203_at	1.53908
ENSG00000129204	USP6	4447.86	51925	381	-1.04611	206405_x_at	2.28274
ENSG00000167874	TMEM88	4448.23	1626	12169	1.55548	229452_at	0.673657
ENSG00000163531	NFASC	4449.02	1857	10659	1.50182	230242_at	0.835857
ENSG00000113966	ARL6	4449.34	775	25544	1.84004	235320_at	-0.907526
ENSG00000119185	ITGB1BP1	4450.66	10783	1837	0.720878	203336_s_at	1.54039
ENSG00000259758	CASC7	4452.93	14296	1387	0.217083	1561042_at	1.65014
ENSG00000130811	EIF3G	4455.38	12391	1602	0.509047	208887_at	1.59236
ENSG00000147912	FBXO10	4456.72	1629	12193	1.55476	227222_at	0.671538
ENSG00000067900	ROCK1	4458.63	5622	3536	1.05093	213044_at	1.32765
ENSG00000172789	HOXC5	4460.42	10346	1923	0.775919	206739_at	1.52368
ENSG00000148175	STOM	4466.77	1574	12676	1.56781	201060_x_at	0.613409
ENSG00000119446	RBM18	4469.28	11285	1770	0.657275	225236_at	1.55633
ENSG00000153292	GPR110	4470	9634	2074	0.860297	235988_at	1.49606
ENSG00000047457	CP	4470.25	10635	1879	0.739421	228143_at	1.53239
ENSG00000198851	CD3E	4471.47	1068	18721	1.71147	205456_at	-0.104679
ENSG00000140931	CMTM3	4471.57	3211	6227	1.3183	224733_at	1.08039
ENSG00000158315	RHBDL2	4477.36	3776	5309	1.24548	1552502_s_at	1.15774
ENSG00000205730	ITPRIPL2	4479.49	1824	11001	1.50883	228074_at	0.804797
ENSG00000135720	DYNC1LI2	4481.27	6256	3210	1.00002	224614_at	1.35948
ENSG00000115112	TFCP2L1	4483.82	46006	437	-0.702452	219735_s_at	2.1905
ENSG00000138069	RAB1A	4484.21	5017	4008	1.10762	213440_at	1.27936
ENSG00000147649	MTDH	4489.29	1402	14375	1.61401	212251_at	0.39044
ENSG00000170775	GPR37	4493.87	3025	6676	1.33988	209631_s_at	1.04576
ENSG00000179388	EGR3	4494.47	12408	1628	0.50674	206115_at	1.58674
ENSG00000228223	HCG11	4495.07	3185	6344	1.32063	1557169_x_at	1.07241
ENSG00000171055	FEZ2	4495.7	2677	7550	1.38251	202305_s_at	1.00002
ENSG00000140548	ZNF710	4496.3	2379	8498	1.41223	239335_at	1.00002
ENSG00000166171	DPCD	4500.59	11873	1706	0.578877	226009_at	1.56733
ENSG00000151229	SLC2A13	4502.08	6402	3166	1.00002	1552695_a_at	1.36383
ENSG00000142224	IL19	4504.11	2522	8044	1.39962	220745_at	1.00002
ENSG00000133657	ATP13A3	4505.46	1277	15896	1.65	212297_at	0.171247
ENSG00000132199	ENOSF1	4506.07	14985	1355	0.103739	213645_at	1.65858
ENSG00000168209	DDIT4	4506.5	1738	11685	1.52888	202887_s_at	0.728204
ENSG00000198786	MT-ND5	4507.43	3594	5653	1.26748	211600_at	1.12937
ENSG00000176623	RMDN1	4508.92	4536	4482	1.15856	222665_at	1.23374
ENSG00000100216	TOMM22	4509.86	2059	9878	1.46424	217960_s_at	0.909127
ENSG00000042753	AP2S1	4511.76	14540	1400	0.179104	208074_s_at	1.64547
ENSG00000197249	SERPINA1	4512.5	13557	1502	0.334617	211429_s_at	1.62259
ENSG00000185304	RGPD2	4512.55	10901	1868	0.705915	235597_s_at	1.5351
ENSG00000177469	PTRF	4515.87	1645	12397	1.55128	208790_s_at	0.648141
ENSG00000184408	KCND2	4515.95	4048	5038	1.21412	207103_at	1.18206
ENSG00000101079	NDRG3	4519.49	48749	419	-0.97489	221082_s_at	2.21276
ENSG00000173681	CXorf23	4520.16	14288	1430	0.218208	232087_at	1.63833
ENSG00000258708	SLC25A21-AS1	4521.7	596	34305	1.94742	230307_at	-1.54006
ENSG00000145901	TNIP1	4532.45	13194	1557	0.385949	243423_at	1.60435
ENSG00000144048	DUSP11	4532.79	9619	2136	0.861655	202703_at	1.48423
ENSG00000158545	ZC3H18	4532.85	2506	8199	1.40103	226108_at	1.00002
ENSG00000163788	SNRK	4532.87	57716	356	-2.14649	207474_at	2.33687
ENSG00000140264	SERF2	4536.62	15486	1329	0.0234913	217756_x_at	1.66584
ENSG00000187514	PTMA	4538.5	4247	4850	1.19159	200772_x_at	1.19965
ENSG00000160993	ALKBH4	4540.81	1598	12903	1.5629	222228_s_at	0.58742
ENSG00000229043	AC091729.9	4541.43	868	23761	1.79314	241847_at	-0.749818
ENSG00000171033	PKIA	4543.11	2199	9386	1.43617	226864_at	0.947755
ENSG00000001630	CYP51A1	4543.29	12272	1682	0.524535	202314_at	1.57247
ENSG00000056558	TRAF1	4548.1	6448	3208	1.00002	235116_at	1.35968
ENSG00000023171	GRAMD1B	4548.61	3602	5744	1.26665	212906_at	1.12212
ENSG00000130021	HDHD1	4548.91	1919	10783	1.48963	203974_at	0.824318
ENSG00000184154	LRTOMT	4549.84	2943	7034	1.34908	226717_at	1.01966
ENSG00000145743	FBXL17	4549.89	1768	11709	1.52137	242034_at	0.72612
ENSG00000187714	SLC18A3	4551.21	7915	2617	1.00002	207150_at	1.4136
ENSG00000004897	CDC27	4551.57	5156	4018	1.0921	217878_s_at	1.27814
ENSG00000077380	DYNC1I2	4552.95	885	23423	1.78718	211684_s_at	-0.715697
ENSG00000092758	COL9A3	4556.67	3542	5862	1.27324	204724_s_at	1.11246
ENSG00000153339	TRAPPC8	4557.16	4386	4735	1.17634	207305_s_at	1.2112
ENSG00000204160	ZDHHC18	4557.64	15107	1375	0.0833822	1558327_at	1.65294
ENSG00000140470	ADAMTS17	4561.87	12854	1619	0.442859	1552726_at	1.58986
ENSG00000120162	MOB3B	4566.73	3183	6552	1.32099	226844_at	1.05561
ENSG00000255571	LINC00925	4566.85	43541	479	-0.376638	235936_at	2.12297
ENSG00000125534	PPDPF	4567.31	3120	6686	1.32806	233571_x_at	1.04509
ENSG00000182568	SATB1	4569.52	1119	18660	1.69434	203408_s_at	-0.0964158
ENSG00000165643	SOHLH1	4575.9	4761	4398	1.13459	1561403_at	1.24114
ENSG00000114786	ABHD14A-ACY1	4577.1	9699	2160	0.852335	202740_at	1.47965
ENSG00000127526	SLC35E1	4577.17	2590	8089	1.39189	222263_at	1.00002
ENSG00000119682	AREL1	4577.69	2777	7546	1.36948	202128_at	1.00002
ENSG00000108379	WNT3	4578.63	12667	1655	0.47216	229103_at	1.57987
ENSG00000115827	DCAF17	4581.02	2962	7085	1.34613	220172_at	1.01646
ENSG00000158161	EYA3	4588.42	41856	503	-0.116123	1552314_a_at	2.09832
ENSG00000163930	BAP1	4595.45	47887	441	-0.903702	201419_at	2.18364
ENSG00000196312	HIATL2	4596.64	11897	1776	0.575788	224078_at	1.55505
ENSG00000178522	AMBN	4597.75	5701	3708	1.04269	221114_at	1.30974
ENSG00000123685	BATF3	4597.94	1992	10613	1.47665	220358_at	0.839673
ENSG00000111266	DUSP16	4598.04	5041	4194	1.10573	224336_s_at	1.26051
ENSG00000187066	AP003068.6	4600.3	13112	1614	0.398397	213740_s_at	1.5905
ENSG00000227388	RP11-112J3.16	4600.71	4711	4493	1.13895	243996_at	1.23256
ENSG00000116815	CD58	4602.92	12825	1652	0.447	211744_s_at	1.58051
ENSG00000186283	TOR3A	4607.56	4760	4460	1.13477	218459_at	1.23511
ENSG00000100029	PES1	4608.17	1924	11037	1.4877	202212_at	0.800358
ENSG00000226948	RPS4XP2	4608.83	927	22914	1.76797	216342_x_at	-0.655876
ENSG00000117528	ABCD3	4612.09	12745	1669	0.460079	1554878_a_at	1.57638
ENSG00000159409	CELF3	4613.1	15050	1414	0.0936685	215045_at	1.64122
ENSG00000183726	TMEM50A	4617.66	1893	11264	1.49532	222401_s_at	0.776313
ENSG00000104365	IKBKB	4617.88	4352	4900	1.18102	209341_s_at	1.19435
ENSG00000164164	OTUD4	4619.16	3890	5485	1.23277	203480_s_at	1.1421
ENSG00000149294	NCAM1	4619.49	10334	2065	0.77731	227394_at	1.49751
ENSG00000115523	GNLY	4619.83	15009	1422	0.100051	205495_s_at	1.64019
ENSG00000139531	SUOX	4620.33	1717	12433	1.53333	1553030_a_at	0.644014
ENSG00000120438	TCP1	4622.15	15709	1360	0	208778_s_at	1.65674
ENSG00000167553	TUBA1C	4625.59	13559	1578	0.334542	211750_x_at	1.59881
ENSG00000005073	HOXA11	4630.72	4580	4682	1.15342	213823_at	1.21627
ENSG00000163689	C3orf67	4631.27	835	25687	1.81503	239697_x_at	-0.919145
ENSG00000169410	PTPN9	4636.73	10755	1999	0.724605	202958_at	1.50705
ENSG00000156958	GALK2	4640.79	6279	3430	1.00002	205219_s_at	1.33729
ENSG00000168653	NDUFS5	4641.61	934	23067	1.76364	201757_at	-0.67668
ENSG00000204252	HLA-DOA	4643.96	1722	12524	1.53147	206313_at	0.633383
ENSG00000163577	EIF5A2	4645.74	49052	440	-0.994643	235296_at	2.18395
ENSG00000267100	ILF3-AS1	4645.83	8982	2403	0.923194	235014_at	1.43934
ENSG00000133935	C14orf1	4647.49	608	35525	1.9383	217188_s_at	-2.16151
ENSG00000165046	LETM2	4651.15	53814	402	-1.21676	1552546_a_at	2.23986
ENSG00000072786	STK10	4654.44	2449	8846	1.40592	40420_at	0.986665
ENSG00000174788	PCP2	4659.6	1050	20678	1.71448	244751_at	-0.384841
ENSG00000186301	MST1P2	4662.33	2761	7873	1.37202	213380_x_at	1.00002
ENSG00000211594	IGKJ4	4665.41	18780	1159	0	211644_x_at	1.71237
ENSG00000130158	DOCK6	4665.62	3687	5904	1.25521	221794_at	1.1082
ENSG00000116824	CD2	4666.89	6586	3307	1.00002	205831_at	1.34883
ENSG00000188603	CLN3	4667.27	44096	494	-0.459458	209275_s_at	2.10513
ENSG00000204147	ASAH2B	4667.47	1131	19262	1.68871	231791_at	-0.189595
ENSG00000103404	USP31	4669.33	51911	420	-1.04504	226033_at	2.21157
ENSG00000159259	CHAF1B	4672.09	4497	4854	1.16304	204775_at	1.1993
ENSG00000126464	PRR12	4672.52	940	23226	1.76133	226716_at	-0.694229
ENSG00000235109	ZSCAN31	4674.67	2187	9992	1.43822	222016_s_at	0.899978
ENSG00000129197	RPAIN	4677.17	14912	1467	0.115484	228183_s_at	1.63064
ENSG00000147202	DIAPH2	4679.23	7959	2751	1.00002	205603_s_at	1.40473
ENSG00000110422	HIPK3	4680.25	6340	3455	1.00002	226297_at	1.33508
ENSG00000105185	PDCD5	4680.47	11014	1989	0.693866	219275_at	1.5093
ENSG00000185753	CXorf38	4681.61	11321	1936	0.653159	230532_at	1.52102
ENSG00000168077	SCARA3	4686.78	5293	4150	1.07932	223842_s_at	1.26435
ENSG00000196712	NF1	4687.95	15094	1456	0.0854852	243476_at	1.63299
ENSG00000233937	CTC-338M12.4	4690.43	2554	8614	1.39593	219881_s_at	0.999205
ENSG00000105402	NAPA	4691.61	3510	6271	1.27696	206491_s_at	1.07733
ENSG00000058804	NDC1	4695.52	49214	448	-1.00002	218073_s_at	2.16517
ENSG00000107521	HPS1	4697.5	1647	13398	1.5511	210112_at	0.52066
ENSG00000219626	FAM228B	4698.76	13877	1591	0.28619	230435_at	1.59602
ENSG00000148660	CAMK2G	4703.62	8921	2480	0.928655	212669_at	1.42824
ENSG00000166012	TAF1D	4703.66	5057	4375	1.10301	222728_s_at	1.24383
ENSG00000130830	MPP1	4704.61	935	23672	1.76359	202974_at	-0.740485
ENSG00000141505	ASGR1	4708.46	1280	17320	1.648	206743_s_at	0
ENSG00000157985	AGAP1	4708.94	3692	6006	1.25442	235968_at	1.0985
ENSG00000128283	CDC42EP1	4710.04	4533	4894	1.15885	204693_at	1.19539
ENSG00000225783	MIAT	4713.38	10960	2027	0.69969	227168_at	1.50231
ENSG00000165118	C9orf64	4713.39	13303	1670	0.370677	223697_x_at	1.57599
ENSG00000112167	SAYSD1	4714.06	3504	6342	1.27774	222741_s_at	1.07243
ENSG00000126368	NR1D1	4714.13	1775	12520	1.5201	204760_s_at	0.633887
ENSG00000144647	POMGNT2	4714.36	1346	16512	1.62774	225689_at	0.0797077
ENSG00000143337	TOR1AIP1	4714.71	10891	2041	0.706972	212409_s_at	1.50107
ENSG00000182552	RWDD4	4715.5	2382	9335	1.41209	225574_at	0.951088
ENSG00000111790	FGFR1OP2	4716.6	3494	6367	1.28004	236808_at	1.07068
ENSG00000130589	HELZ2	4717.32	12651	1759	0.474328	228230_at	1.55772
ENSG00000213853	EMP2	4717.57	1451	15338	1.59887	238500_at	0.253704
ENSG00000103546	SLC6A2	4718.12	51174	435	-1.00002	210353_s_at	2.19293
ENSG00000205758	CRYZL1	4718.28	11187	1990	0.671363	1554767_s_at	1.50919
ENSG00000137076	TLN1	4718.51	9151	2433	0.908503	203254_s_at	1.43498
ENSG00000185950	IRS2	4720.27	10041	2219	0.812548	209185_s_at	1.46894
ENSG00000138161	CUZD1	4720.66	14285	1560	0.218945	220275_at	1.6036
ENSG00000139438	FAM222A	4721.31	641	34775	1.91917	226487_at	-1.64715
ENSG00000154127	UBASH3B	4725.1	1781	12536	1.51787	238587_at	0.631916
ENSG00000061794	MRPS35	4725.18	1001	22305	1.7321	217942_at	-0.587067
ENSG00000138303	ASCC1	4725.5	6371	3505	1.00002	219336_s_at	1.33055
ENSG00000133226	SRRM1	4726.11	8624	2590	0.954823	201224_s_at	1.41426
ENSG00000157741	UBN2	4728.46	12191	1834	0.536872	225445_at	1.54112
ENSG00000103253	HAGHL	4728.55	749	29852	1.85485	223485_at	-1.10563
ENSG00000165660	FAM175B	4732.21	12997	1723	0.418402	212837_at	1.56444
ENSG00000111801	BTN3A3	4734.08	2282	9821	1.42149	204821_at	0.914199
ENSG00000075292	ZNF638	4734.95	8350	2685	0.981299	1554249_a_at	1.41014
ENSG00000169136	ATF5	4735.13	2237	10023	1.42919	204999_s_at	0.896864
ENSG00000163785	RYK	4736.74	15734	1426	0	216976_s_at	1.63902
ENSG00000079156	OSBPL6	4740.63	2648	8487	1.38497	238575_at	1.00002
ENSG00000133069	TMCC2	4742.01	2063	10900	1.4635	213096_at	0.814307
ENSG00000147586	MRPS28	4745.16	10941	2058	0.701693	219819_s_at	1.49825
ENSG00000233822	HIST1H2BN	4748.34	787	28649	1.83662	207226_at	-1.02202
ENSG00000244734	HBB	4750.12	7628	2958	1.00002	211696_x_at	1.38496
ENSG00000095370	SH2D3C	4756.54	9021	2508	0.919922	1552667_a_at	1.42487
ENSG00000081818	PCDHB4	4756.93	785	28826	1.83774	240317_at	-1.03643
ENSG00000256628	ZBTB11-AS1	4758	4592	4930	1.15256	232259_s_at	1.19178
ENSG00000162419	GMEB1	4758.59	6209	3647	1.00002	235232_at	1.31641
ENSG00000170340	B3GNT2	4762.33	43868	517	-0.425532	219326_s_at	2.07342
ENSG00000156873	PHKG2	4765.01	1033	21980	1.71865	203709_at	-0.550691
ENSG00000173540	GMPPB	4767.8	2495	9111	1.40181	229717_at	0.968697
ENSG00000130818	ZNF426	4767.89	2960	7680	1.34616	205964_at	1.00002
ENSG00000168495	POLR3D	4769.12	47090	483	-0.824697	208361_s_at	2.11843
ENSG00000174946	GPR171	4769.16	7569	3005	1.00002	207651_at	1.37934
ENSG00000089723	OTUB2	4772.54	915	24893	1.77271	219369_s_at	-0.853631
ENSG00000139988	RDH12	4772.57	1916	11888	1.49031	242998_at	0.708424
ENSG00000213015	ZNF580	4774.35	1907	11953	1.49203	220748_s_at	0.700745
ENSG00000172062	SMN1	4775.11	1376	16571	1.62193	203852_s_at	0.070895
ENSG00000188895	MSL1	4777.7	1161	19661	1.68009	224765_at	-0.243437
ENSG00000129355	CDKN2D	4779.1	1530	14928	1.57813	210240_s_at	0.315296
ENSG00000225693	RP11-54K16.2	4779.98	4765	4795	1.1341	222338_x_at	1.20503
ENSG00000163386	NBPF10	4780.99	1731	13205	1.52934	226740_x_at	0.545309
ENSG00000108387	SEPT4	4783.63	1477	15493	1.59259	233006_at	0.232693
ENSG00000101333	PLCB4	4784.17	910	25152	1.77424	203895_at	-0.876134
ENSG00000126005	MMP24-AS1	4784.26	9065	2525	0.916304	49679_s_at	1.42265
[truncated: 55,800 more rows]
