# Supplementary material for: Cellular and molecular determinants of all-trans retinoic acid sensitivity in breast cancer: Luminal phenotype and RARα expression
Source: EMBO Mol Med. 2015 Apr 17;7(7):950–72. doi: 10.15252/emmm.201404670 (PMC4520659; doi:10.15252/emmm.201404670)
Supplement: Supplementary file 6 [file emmm0007-0950-sd6.xlsx]

## Sheet: Foglio1
				TN	Lum	TN		Pt. No.			Lum		Pt. No.
PROBE_ID	p value TN	p value Lum	p value TNvsLum	mean log2R	mean log2R	31	23	22	50	9	64	62	60	44	27	36	61	41	55	18	13
AGR2	0.0010691	0.0245601	0.827298	-0.378423	-0.383183	-0.746526	0.33815	-0.53338	-0.667898	-0.019825	-0.74514	-0.402066	-0.333643	-1.25621	0.276519	0.219294	-0.269277	-0.022891	-0.453283	-0.188954	-1.03937
CYP4Z1	0.00173005	0.0139577	0.219588	-0.126098	-0.493091	-0.291044	0.131759	-0.677632	-0.348812	0.277718	-0.460222	-0.409032	0.068691	-0.199921	0.121415	-0.910759	-0.285901	-1.78225	-0.0356745	-0.747506	-0.782842
TMEM45B	1.08872e-05	0.000125	0.614179	-0.480501	-0.459476	-1.14713	-0.695603	-0.205581	-0.012149	-0.830206	-0.113184	-0.803126	-0.156987	-0.676593	-0.270826	-0.650941	-0.494464	-0.679542	-0.615772	-0.123492	-0.469311
TMC5	0.00199466	0.000428	0.471503	0.453343	0.546536	-0.460482	1.51968	0.22676	-0.145371	0.1877	0.456767	0.121225	1.28587	0.659683	0.652425	0.267569	0.373758	1.01511	0.611005	0.222057	0.346429
KRT6A	3.23693e-05	8.57e-05	0.246146	-0.745104	-1.22216	-2.30044	0.408379	-0.029685	0.269137	-0.921677	-0.463756	-1.83732	-1.50963	-0.891121	-1.11017	-0.38317	-1.61453	-2.09041	-1.69673	-1.60426	-0.242615
MAGEA9	0.00060543	0.00551736	0.552518	-0.325557	-0.420732	-0.720958	-0.359644	-0.0751423	-0.0635314	-0.364752	-0.117697	-1.20666	-0.812034	-0.517074	-0.038364	-0.906717	-0.212352	-0.337026	-0.14541	-0.341332	0.0066227
CYP26A1	1.64356e-07	5.59e-07	0.0063171	1.40628	4.48966	-1.43259	1.3597	1.0675	0.757794	3.25918	5.35198	4.14883	7.37835	3.74995	3.77521	5.06448	5.45876	4.18089	4.5666	3.45268	2.25854
SERPINA5	0.00110912	0.0029166	0.0135381	0.0564868	0.837184	0.043551	-0.142153	0.025006	-0.324732	0.682281	1.06482	0.183386	0.501968	0.373655	1.10331	1.42439	0.945391	2.43163	0.433688	0.954579	-0.207811
TF	0.00329126	0.0134441	0.437659	0.760437	1.46567	-3.14147	1.82749	-0.553197	1.77531	2.54668	0.0610313	0.791948	4.33389	0.536046	1.32198	1.29909	3.64756	0.827992	3.55421	0.167625	-0.419033
CDSN	2.85293e-05	0.000195	0.191705	-0.671315	-1.24518	-1.9159	0.119043	0.403184	-0.019751	-1.18821	-1.64728	-1.23074	-1.30837	-0.644134	-1.92753	-1.47128	-0.794026	-1.79604	-2.23541	-1.02422	0.382038
PI3	0.000971665	0.00635087	0.560926	-0.803067	-0.483412	-2.38739	-0.377433	-0.157837	0.161356	-1.16866	-1.1279	-0.187194	0.163232	-0.665209	-0.322047	0.188317	-0.677023	-1.19144	-0.403861	-0.855208	-0.239192
KRTAP3-2	0.00337134	0.0352086	0.936916	-0.186299	-0.22988	-0.343921	-0.265086	-0.025043	-0.49239	0.0322299	-0.140698	-0.179499	0.0844708	0.269688	-0.0947076	-0.50764	-0.205083	-0.623698	-0.177282	-0.827949	-0.126281
LOC100507378	4.14328e-05	0.00219934	0.309305	-0.67866	-0.858471	-1.12279	-1.03741	-0.0697575	-0.0528383	-0.327688	-1.44202	-1.19076	-0.11163	-1.00094	-1.6689	-1.96639	-0.518726	-1.11082	-0.414309	-0.262409	0.243723
KLK6	8.04006e-06	0.00369994	0.908448	1.00245	0.807143	0.269563	1.28996	1.12455	0.092004	1.06788	-0.0378995	-0.58185	0.277696	1.07405	1.72114	1.77178	0.649809	0.99254	0.888282	1.28862	0.834415
SERPINB5	0.00893299	0.00343572	0.916188	-0.347027	-0.458125	-2.25897	-0.20292	0.184261	0.591621	-0.321314	-0.463841	-0.900616	0.050856	-0.257415	-0.343512	0.0757677	-0.215856	-1.18637	-0.610725	-0.320999	-0.866655
XLOC_011284	0.000553811	0.00169619	0.00615573	0.17579	1.08553	0.108889	-0.0337544	-0.025671	-0.287337	0.700643	1.19576	0.110213	1.6944	0.945945	1.76492	1.65823	0.862947	2.67667	0.666372	0.75474	-0.389332
ABCA12	0.000325983	0.00893906	0.986817	-0.480228	-0.516827	-1.12643	-0.242353	-0.009377	-0.284824	-0.89849	-0.908141	-0.917283	-0.076538	-0.380918	0.103446	-1.48037	-0.268706	-0.912747	-0.744934	-0.410529	0.311618
EEF1A2	0.00189158	0.00014	0.224785	-0.0672654	-0.591648	-1.11675	-0.381648	-0.275268	0.66877	0.790832	-0.138197	-0.802052	-0.92322	-0.869689	-0.972511	-0.538505	-0.684004	-0.373296	0.003426	-0.394215	-0.815862
TCN1	0.0011037	0.000223	0.271767	0.299778	0.996246	0.069787	0.617276	1.55376	-1.52037	0.797315	0.966241	0.179428	0.466191	0.748285	1.31296	1.56868	2.079	0.470462	1.30927	0.446022	1.41217
BPIFB1	0.000581563	0.00136576	0.060599	0.197859	0.733762	-0.0872264	0.929609	0.179348	-0.153268	-0.676045	0.480129	1.34749	0.246431	1.10258	1.79603	0.558308	1.01776	0.340689	-0.191756	0.756236	0.617481
SHISA2	0.00253347	0.00343937	0.242469	-0.207813	-0.649228	-0.891	-0.276963	-0.6521	-0.0646033	0.731354	-0.827847	-0.766247	0.358646	-0.323022	-0.0864643	-0.905243	-0.680659	-1.68006	-0.655521	-1.3096	-0.265493
CYP4B1	0.000111134	0.000787	0.00301562	-0.159787	-0.816509	-0.131939	-0.0070566	-0.377537	0.0265734	-0.14431	-0.0952497	-1.08258	-0.914641	-1.00946	-0.862086	-0.540503	-0.793151	-0.761232	-0.884786	-2.12619	0.088283
SYT13	0.00485006	0.00170054	0.262487	-0.243537	-0.684498	-1.39691	-0.419652	0.00565	0.16681	0.443774	-1.59375	-1.08237	-1.39174	-0.327811	-0.204087	0.14779	-0.726882	-0.930611	-0.243545	-0.433928	-0.742544
PIGR	0.00242872	0.000843	0.00961107	0.0952679	0.99471	0.288357	-0.153417	-1.17097	-0.415722	0.425576	-0.494861	1.45131	1.28638	1.12092	0.9193	1.16601	0.480297	1.01651	2.40653	0.676429	0.912996
SPRR1B	0.00213132	0.00434314	0.736722	-0.966935	-0.6151	-3.23861	0.808933	-0.371715	-0.461575	-1.05078	-1.53457	0.102744	-0.488998	-0.251531	-1.3241	-0.315952	-0.59236	-0.24884	-1.40737	-0.13474	-0.570381
SLITRK6	0.00177533	0.00490036	0.243137	-0.124529	-0.603353	-0.836047	-0.667986	0.0538237	0.811405	-0.197981	-0.142917	-1.03797	-0.278825	-0.503218	-0.703751	-0.603518	-0.0458044	-1.76581	-0.706817	-1.07125	0.22299
MAPT	0.00427232	0.0767313	0.324976	-0.343189	-0.194494	-0.061041	-0.437711	0.0513907	-0.787384	-0.856003	-0.530749	-0.540606	-0.826089	-0.067109	-0.225666	0.143239	-0.356923	0.133625	0.03425	0.022007	0.0745867
CP	0.00275459	0.00135963	0.0587701	0.144358	0.934637	-0.620297	-0.032602	-0.644388	0.340962	1.15483	2.54184	0.374588	0.853726	1.66935	1.11667	0.426674	0.801442	0.571808	0.781674	1.21161	-0.068373
CXCL17	0.000266424	0.000946	0.154187	0.392926	0.887022	0.0462885	0.179271	0.132152	0.0201843	1.44299	0.292261	0.818563	0.533151	1.22046	2.25944	0.887934	1.26775	1.08276	1.02831	0.617628	-0.251009
GABRP	0.00222929	0.00273666	0.29507	0.264111	0.890739	-1.82706	0.169107	0.613436	1.03835	1.06448	2.32955	-0.0346822	0.11778	0.490053	0.835877	1.82475	1.16034	1.11793	1.03468	-0.0505905	0.972446
SPTSSB	0.0065488	0.000228	0.000294973	0.423412	-1.10928	0.317968	-0.0329677	0.205269	1.07361	1.04702	-0.717659	-1.14302	0.227734	-0.921842	-0.945112	-2.14704	-1.23087	-2.08119	-0.693362	-1.43522	-1.11447
PAX2	5.59044e-05	0.00106733	0.14816	-0.437182	-0.57743	-0.352978	0.0813206	-0.0901767	-0.377881	-0.701137	0.216952	-0.708001	-0.638732	-0.651613	-0.425126	-0.484444	-0.342609	-1.16113	-0.246184	-0.5711	-1.33974
MAOB	0.00300973	0.115692	0.363365	-0.472841	-0.288104	-0.98471	-1.01112	0.083387	-0.494822	-0.31002	-0.951341	0.0207478	-0.471033	0.145782	-0.277938	0.003349	0.065295	-0.61799	0.336813	-1.50274	0.079912
C1orf116	0.000891825	5.24e-05	0.983825	-0.296152	-0.333194	-0.813627	-0.781621	0.10617	0.25418	-0.455591	-0.140698	-0.630397	-0.390383	-0.373136	-0.433062	-0.273512	-0.424883	-0.251097	-0.142648	-0.494171	-0.111142
KRT16	1.93605e-05	0.000282	0.405163	-0.669356	-1.05542	-1.77471	-0.350708	0.170962	0.695917	-1.63027	-1.60936	-0.638439	-0.843849	-0.512555	-2.48481	-0.828104	-1.11904	-0.939858	-1.72064	-0.317855	-0.595156
LINC00284	0.000185223	0.000629	0.273509	0.305672	0.91835	-0.895137	1.16313	-0.771409	0.420031	1.47491	0.702114	-0.561281	1.84194	0.777269	0.533295	0.88559	1.61524	1.19723	1.07865	1.07675	0.955044
LRG1	0.00131727	0.00999094	0.155326	0.357142	0.663748	-0.0538807	0.211243	0.485667	0.0353022	0.723367	0.727562	0.001308	0.871797	0.953708	1.3797	0.750047	1.16107	1.66487	0.346214	0.274958	-0.830013
AKR1B10	0.000173384	0.00209066	0.323698	-0.323532	-0.59769	-0.0116713	-0.003243	-0.236604	-0.874476	-0.668844	-1.69459	-0.65561	-0.530112	-0.0734284	0.0142605	-0.614998	-1.17347	-0.513935	-0.263269	-0.518202	-0.551242
KRT16P2	0.00129293	0.0141092	0.656778	-0.580449	-0.691452	-1.15451	-0.926428	0.699906	0.112572	-1.1587	-0.745299	-0.774191	-1.29393	-0.554423	-1.84231	0.18088	-0.637021	-1.39264	-1.3157	-0.000963	0.769619
C6orf127	5.28824e-05	0.0107686	0.578432	-0.580241	-0.423166	-0.842012	-0.621533	0.01844	-1.36487	-0.137953	-0.792334	-0.109638	-0.617768	-0.251557	-0.197803	-0.490181	-0.118081	-0.235872	-0.2144	-0.044729	-1.58246
UBD	0.0045982	0.00152219	0.0354588	-0.0192122	1.7064	-2.08182	0.536768	-1.1117	0.978061	0.814243	3.00133	1.25581	4.05631	1.23268	2.20782	2.92355	2.12888	1.63353	0.047872	0.134553	0.148032
OLIG1	0.000853413	0.0419685	0.408682	-0.7204	-0.393616	-1.20042	-1.33505	-1.3646	0.757304	-0.779559	0.347142	0.662671	-0.750278	-0.400016	-0.521466	-0.544018	-0.826451	-1.20498	-0.782964	-0.466231	0.156817
DOK7	5.85398e-06	0.000165	0.138565	-0.583868	-0.890064	-0.25814	-0.539703	-0.334379	0.258557	-1.21215	-1.2103	-0.436325	-1.07677	-0.972247	-1.05945	-2.01729	-0.494586	-0.997687	-0.743975	-0.724515	-0.057559
ATP6V0A4	8.10494e-05	0.00197928	0.23626	0.303216	0.641113	0.0671785	1.06191	-0.0164022	0.278942	0.252848	1.37485	-0.0227745	1.09081	1.31083	0.207704	0.406752	0.426659	1.1897	0.65684	0.092535	0.318346
PRLR	1.07532e-06	3.2e-05	0.981271	-0.544914	-0.656624	-1.55419	-0.454484	-0.518211	-0.878659	0.159368	-0.373364	-0.731976	-1.21381	-0.465763	-0.800164	-0.355286	-0.298712	-0.74841	-0.358513	-0.884352	-0.99251
CCL18	0.00435323	0.0551782	0.682457	-0.750356	-0.462234	-1.79747	-0.46187	-1.55362	0.328166	0.137631	-0.386617	0.375089	0.0806533	0.101742	-1.55888	-0.300222	-1.18584	-1.18197	-1.07447	0.550086	-0.504139
XLOC_011134	0.00381957	0.0115857	0.578815	-0.450475	-0.820763	0.172536	-0.591585	-2.25845	0.254308	-0.116546	0.360983	-1.16672	-0.707443	0.427295	-0.774644	-0.552054	-0.408191	-0.721084	-1.03271	-2.70476	-1.74906
MSMB	0.204693	0.00191488	0.0314546	-0.198388	0.397606	-0.171398	0.375373	-0.0391197	-0.673402	-0.202016	0.723751	0.130254	0.438888	0.151199	0.885962	-0.136984	0.43544	0.684426	0.339304	0.630162	0.0912593
TNS4	0.000592789	0.00087	0.336865	-0.285841	-0.661122	-1.30951	-0.237894	0.431683	0.308793	-0.642292	-1.49586	-1.54297	-0.395607	-0.626271	-0.775533	-0.55211	-0.731242	-0.45227	-0.359606	-0.122526	-0.218353
LCN2	5.30323e-08	4.23e-06	0.0303802	0.82815	1.47404	0.246674	1.00636	0.528831	1.43582	0.799615	0.35136	1.90698	0.521745	1.60909	1.44917	1.62264	1.56925	1.87041	1.68246	1.56339	2.06791
PLAC1	0.00635026	0.00128071	0.0840824	-0.0834857	-0.572134	-0.809639	-0.216631	0.111218	0.105515	0.146622	-1.39777	-0.51618	0.102733	-0.174178	-0.396267	-0.621699	-0.535479	-0.564939	-1.21891	-0.673455	-0.297324
COL4A5	0.000898865	0.0013065	0.0566562	-0.0513257	-0.530227	-0.632358	-0.01536	0.227992	0.633317	-0.053792	-0.84829	-0.442575	-0.410149	-0.311643	-0.581619	-0.764033	0.182642	-1.00781	-0.575171	-1.09399	0.0201336
XLOC_004956	0.00178206	0.0360703	0.736383	-0.584836	-0.810391	-0.255783	-1.24958	-1.52179	-0.519779	0.309949	0.278969	-1.41987	0.121688	1.06095	-0.464324	-1.20194	-0.150696	-2.71357	-1.04053	-2.17643	-1.20855
AIM2	0.00374128	0.030987	0.928689	0.495551	0.485185	1.08011	0.075657	-0.325912	1.52121	0.256965	0.496582	0.900843	1.84982	0.383026	0.611591	0.867904	-0.355537	0.856401	-0.286406	-0.058083	0.070891
IGFL1	0.00366617	0.000403	0.0531672	-0.0277053	-0.786629	-0.322024	0.476015	-0.186432	-0.756873	0.992249	-0.416714	-1.54926	-0.93446	-0.74573	-0.45736	-1.03368	-1.00463	-0.408826	-0.254179	-1.66486	-0.183219
C19orf33	0.00023216	0.000337	0.359789	-0.198073	-0.485249	-1.18768	0.000402	0.208363	0.333742	-0.300037	-0.648088	-0.852361	-0.588626	-0.578945	-0.413637	-0.329053	-0.338212	-0.576541	0.0283615	-0.972245	-0.068388
PRR15L	0.0130916	0.000837	0.70984	-0.210712	-0.452077	-2.06276	-0.282767	0.203988	0.0220033	0.85571	-0.275713	-0.749922	-0.466633	-0.401626	0.01611	-0.201471	-0.385815	-0.551286	-1.06048	-0.785119	-0.110894
LOC441956	0.00133646	0.03337	0.968338	-0.45289	-0.469209	-0.20541	-0.19186	-0.368195	-1.79267	0.132058	-1.40611	-0.491885	-0.357546	-0.625067	0.896242	-0.603534	-0.435524	-0.726801	-0.384244	-1.25783	0.230999
ELF3	0.165859	1.75e-05	0.0204246	-0.119645	1.13878	-1.76758	-0.329268	-0.158128	0.342965	0.476022	1.10521	2.20922	1.34631	0.567777	1.46009	1.15836	0.374441	1.42514	0.794937	1.13468	0.950435
C9orf152	0.00345278	0.00907577	0.306912	-0.0819945	-0.506272	0.114596	0.734746	0.375897	-1.37868	-0.142404	-0.766323	-0.858753	-0.491642	-0.560454	-0.446526	-1.35697	-0.0542385	-1.05713	-0.490545	0.0184554	0.495126
PGR	0.00040026	0.0028064	0.735715	-0.255888	-0.419072	-0.512935	-0.474226	-0.362369	-0.545682	0.069314	-0.171733	-0.320008	-0.728405	-0.611217	0.198915	-0.546554	-0.0963793	-0.593073	-0.431521	-0.206964	-1.10285
RHBDL2	0.00664016	0.00242129	0.097031	-0.034451	0.457996	-0.603868	0.245658	-0.0915752	-0.447453	0.662598	0.665209	-0.051264	1.07823	0.159935	0.671972	0.382183	0.764256	0.789134	-0.125056	0.476838	0.226519
SAMD12	0.202905	0.000367	0.030785	-0.273512	0.64317	-1.36755	0.192407	-0.902189	-0.207097	0.329908	1.08649	0.533531	0.921769	0.513317	1.22653	0.793637	0.607352	0.023573	0.45164	-0.034865	0.951892
MUC16	0.000775108	0.0221029	0.338373	-0.55224	-0.31365	-1.42767	-0.570045	-0.508697	0.24363	-0.867436	-0.356326	-0.225274	-0.462019	-0.233509	-0.101586	-1.21227	-0.220466	-0.280194	-0.645475	-0.014539	0.301511
SCNN1A	0.00325338	0.00374191	0.209388	0.102674	0.438181	0.172154	0.135166	0.567447	-0.872599	0.24827	0.850229	0.10432	-0.215124	0.523597	0.803911	0.448495	0.510208	1.03562	0.046642	0.112796	0.599299
TNNT1	0.00813776	0.00436694	0.477262	-0.179627	-0.406283	-1.0399	-0.473342	-0.328379	0.889763	0.290542	-0.473432	-1.09303	-0.336165	-0.164606	-0.44701	-1.02583	-0.547857	-0.063382	0.002304	-0.125284	-0.194818
ATP8A2	0.00149234	0.00423724	0.304283	-0.16315	-0.427666	-0.496702	-0.283458	-0.127936	-0.50417	0.335437	-0.712478	-0.303752	0.387027	0.0610566	-0.613574	-0.394294	-0.320535	-0.581232	-0.764487	-0.488879	-0.973181
SPDEF	0.000761563	0.000403	0.00424418	0.0558609	-0.595872	0.234981	-0.130614	0.720142	-0.0067765	-0.0267926	-0.862183	-0.821956	-1.26821	-0.508726	0.008474	-0.013745	-0.759626	-0.808331	-0.459099	-0.356388	-0.704806
TMEM61	0.00425822	5.11e-05	0.685507	-0.356066	-0.327207	-1.15534	-0.52327	-0.339753	-0.0891945	0.0096087	-0.513729	-0.485477	-0.422299	-0.343804	-0.338231	-0.204444	-0.588088	-0.093741	-0.218972	-0.249514	-0.140976
ODZ2	0.00356177	0.126373	0.783618	-0.455821	-0.267272	-1.01229	-0.355218	-0.66675	0.111634	0.190003	-0.122014	0.334339	0.102659	-0.276994	-0.249857	-0.068507	-0.6121	-1.56947	-0.184217	0.308928	-0.602754
TFAP2A	0.000256559	0.0124124	0.345143	-0.684682	-0.417183	-1.88091	-0.623892	-0.965475	0.153035	-0.625695	-0.157521	-0.127902	-0.38526	-0.069998	-0.713382	-0.310627	-0.491687	-0.783129	0.036896	-1.52401	-0.0623933
ENST00000527620	0.0048926	0.0683671	0.94836	-0.345706	-0.377586	-0.755302	-0.427778	-0.088874	-0.762927	0.064139	-0.518812	-1.04171	-0.819208	-1.30985	-0.467962	0.043703	-0.681257	0.81186	-0.134271	0.316538	-0.352477
C10orf81	0.0192105	0.00110104	0.116422	0.0223314	0.716557	-0.749356	-0.059814	-0.99812	-0.171956	1.37298	0.734558	0.057748	1.6306	1.17876	1.51753	0.172657	0.576154	0.615876	0.592574	0.622361	0.18332
TRIM29	0.000315311	0.00484534	0.361257	-0.768048	-0.400965	-2.04125	-0.891867	0.376313	-0.805958	-0.698775	-0.313974	-0.955969	-0.600457	-0.267574	-0.429116	-0.325854	-0.518207	-1.03623	-0.171586	0.0569632	0.151392
EPHA10	0.000308143	0.0286173	0.42748	-0.397251	-0.216972	-1.01483	-0.129141	-0.1698	-0.012149	-0.65637	-0.0485386	-0.496742	-0.362373	-0.351475	-0.547495	-0.448586	-0.354427	-0.132413	0.394924	0.0362062	-0.0757716
SPOCK2	0.151976	0.00115703	0.385642	-0.0113886	0.313162	-1.56126	0.143099	0.057768	0.719783	0.281714	0.248067	0.361238	-0.0122838	0.176606	0.647439	0.126327	0.193745	0.273981	0.333845	0.803243	0.29257
CACNG1	0.00296569	0.0401772	0.204381	-0.0865742	-0.217968	-0.089243	-0.140603	-0.0654605	0.160658	-0.209516	-0.191799	-0.511744	-0.609863	-0.528306	-0.155945	-0.022443	-0.466124	0.133418	-0.127151	-0.30118	0.383491
C19orf21	0.00540782	0.000996	0.940787	-0.320961	-0.310204	-1.47069	-0.08811	1.05994	0.081301	-0.958209	-0.136564	-0.455858	-0.476979	-0.490694	-0.273032	-0.549856	-0.660586	-0.0245895	-0.035234	-0.196247	-0.112602
COL4A6	0.000491724	0.00441105	0.0232324	-0.147525	-0.488519	-0.19933	0.213308	0.226858	-0.388243	0.035864	-0.459263	-0.544511	-0.462145	-0.260677	-0.77372	-0.933943	0.668689	-0.784209	-0.931462	-0.434499	-0.457969
ENPP1	0.00042387	0.0282861	0.338518	-0.716476	-0.334915	-0.554492	0.169219	-1.0069	-2.07929	-0.374342	-0.26917	0.094051	-0.740794	-0.348024	0.243918	0.078548	-0.376766	-0.994319	-0.889453	-0.60098	0.118919
FBXL16	0.000676681	0.0401217	0.312018	-0.641697	-0.408381	-1.26487	-0.92426	-1.40974	0.0027604	-0.236102	-0.629289	-0.300683	-0.4739	-0.832346	-0.812586	-0.439013	-0.656071	-0.206877	-0.869575	-0.467773	1.19592
C1orf130	0.0013121	0.00017	0.332323	0.15655	0.574477	-1.4484	0.284132	0.0985526	0.288505	1.21503	0.700151	0.299565	0.249394	0.821017	1.16357	0.64962	1.04434	0.399394	0.346849	0.45212	0.193234
CNTNAP3B	6.44993e-05	0.00764161	0.981168	0.558267	0.605654	-0.530224	1.20234	0.809692	0.561034	0.942494	0.351356	-0.0908	-0.438932	0.423534	0.738816	0.569462	1.3164	0.10783	1.21207	1.3661	1.10636
RARRES3	0.405957	0.000574	0.00881683	-0.511387	1.09242	0.727481	-0.3424	-1.61528	-1.50889	-1.1305	1.20738	2.03691	1.08419	0.774838	1.08322	1.43388	0.805985	1.01155	1.66892	-0.767788	1.67758
GZMB	0.00267273	0.00165978	0.714669	0.243876	0.415331	0.011485	0.596047	-0.810506	0.292183	1.28504	0.18557	0.250289	-0.057397	-0.101436	0.624164	0.615093	0.589529	0.69808	0.285166	0.576798	0.902784
TTC39A	0.0033507	0.000268	0.507275	-0.173767	-0.508587	-1.78799	-0.238048	0.22817	0.560217	0.250412	-0.482428	-0.611467	-0.29535	-0.794823	-0.131627	-0.318742	-0.408397	-0.73705	-0.458103	-0.174587	-1.18188
HOTAIR	2.65965e-05	0.000673	0.837268	0.358857	0.442925	0.0247733	0.792401	0.293884	0.8938	-0.018692	0.757605	0.06571	0.191173	0.310226	0.69706	0.630872	0.602331	0.779042	-0.0013034	0.137593	0.701864
CCL8	0.000248337	0.0334697	0.247717	-0.844932	-0.471664	-1.22709	-1.03997	-0.75849	-1.22275	0.0241844	0.214594	-0.988594	0.307684	-0.0926646	-0.513355	-0.552746	-0.513286	0.218746	-0.320591	-1.36515	-1.58294
LOC100506310	0.00115438	0.00280641	0.224376	-0.151356	-0.378211	-0.37008	-0.567278	-0.150248	0.174801	0.226972	-0.345054	-0.652534	-0.53602	-0.258136	-0.173471	0.37661	-0.659115	-0.324386	-0.469329	-0.818338	-0.300542
ERP27	0.0139215	0.000598	0.203962	0.11292	0.674422	-0.799846	0.843724	-0.300942	-0.139904	1.02904	1.67783	0.641301	0.539814	0.698577	0.885525	0.878649	0.870723	0.508239	0.680624	-0.085445	0.1228
SERPINA3	9.80465e-06	0.000283	0.369265	0.975256	1.43755	-1.11435	1.17269	0.859909	1.63831	1.78933	1.51296	0.406961	1.08715	2.39714	1.94213	1.45581	2.48937	2.58768	0.996723	1.10151	-0.164422
CTSL2	0.00116267	0.0140867	0.062518	-1.01933	-0.43655	-1.99304	-0.469066	-1.29579	-1.11391	-0.734215	-0.469935	-0.91637	0.007321	-0.142916	-0.336361	-0.470249	-0.373207	-0.352218	-1.11926	-1.13494	0.506083
FAM46B	0.000110834	0.00033	0.155062	-0.23503	-0.570103	-0.901399	-0.14258	0.281667	-0.0503091	-0.239087	-0.371383	-0.594128	-0.825259	-0.745142	-0.81057	-0.5902	-0.131086	-0.200216	-1.09447	-0.918311	0.0096334
KCNF1	0.00831576	1.03e-05	0.124136	0.0817837	-0.604185	0.206946	0.186491	1.49137	-1.04306	0.100556	-0.536572	-0.782862	-0.824788	-1.02476	-0.205708	-0.867185	-0.597203	-0.555125	-0.331798	-0.474796	-0.445236
LOC283174	0.00284552	0.0254504	0.436564	-0.362768	-0.210413	-1.17908	-0.201596	0.0251193	-0.187955	-0.455285	-0.0204913	-0.149415	-0.204004	-0.66981	-0.242616	-0.243084	-0.150921	-0.361841	-0.156148	-0.493346	0.37713
GPX2	3.2457e-05	0.000896	0.396527	0.272003	0.43856	0.758254	0.257445	-0.007244	0.219817	0.26257	-0.126848	0.423609	0.438663	0.149149	0.398547	0.313354	0.46174	0.446777	0.796122	0.432258	1.09078
COL10A1	0.00324309	0.307005	0.0164019	-1.8793	-0.174642	-2.80845	-0.670468	-2.5999	-3.3815	-1.56054	-0.179124	0.003988	-0.811802	0.281274	0.142971	-0.76802	-0.741141	-0.727143	-0.044726	0.046242	0.876418
EFHD1	0.00398267	0.00194092	0.0305963	0.0629917	-0.412165	0.033351	-0.011608	0.312699	0.558995	-0.397788	-0.196419	-0.963008	-0.871047	-0.214963	-0.339571	-0.495811	-0.637439	-0.01132	-0.199377	-0.607406	0.002542
KREMEN2	0.00471061	0.00979567	0.0209169	0.0123124	-0.558493	-0.287216	0.448833	-0.154537	-0.112886	0.389394	-1.16995	-1.39222	-0.331268	-0.576432	-0.849066	-1.3316	-0.728258	0.178618	-0.014325	-0.0443985	0.115482
SULT2B1	0.00244069	0.00640179	0.825009	-0.490335	-0.419564	-1.96788	-0.208241	-0.0416744	0.487747	-0.886961	-0.420589	-0.552485	-0.442705	-0.666569	-0.448896	0.0097465	-0.413833	0.103475	-0.843468	-1.14812	0.208244
CCDC85A	0.00308036	0.0290666	0.212911	-0.189184	-0.32965	0.0637437	0.0658815	-0.168292	-0.390804	-0.198556	0.108855	-0.0073299	-0.410654	-0.698816	-0.489684	-0.422071	0.426357	-0.696615	-0.765167	-0.822886	0.151867
CCK	0.00831972	0.00107878	0.0132988	0.115834	-0.692782	-0.222094	-0.070292	-0.360485	0.198878	0.697676	-0.845122	-1.18374	-0.191612	0.186846	-0.411854	-1.27178	-0.272652	-0.850384	-0.794779	-1.47708	-0.508456
A_33_P3386723	0.0281992	0.00304361	0.304382	0.0112135	-0.386658	-0.779601	-0.046381	1.00958	0.281474	-0.476031	-0.896899	-0.436651	-0.487885	-0.218035	0.240331	-0.238137	-0.538536	-0.537243	-0.030442	-0.823896	-0.285848
FGFR3	0.00413226	0.039782	0.481912	-0.319047	-0.258292	-0.445703	-0.512815	0.060804	-1.12107	-0.132572	-0.761442	-0.637028	-0.539568	-0.253282	-0.533288	0.480751	-0.165232	-0.402596	0.01701	-0.050843	0.0043046
LYPD3	3.91511e-05	0.00335269	0.357333	-0.326109	-0.464113	-0.67732	0.100859	-0.067509	-0.31568	-0.471091	-0.75493	-0.257939	-0.88831	-0.544016	-0.54765	-0.622109	-0.254142	-0.07753	-1.1017	0.355939	-0.412864
QRFPR	0.00352358	0.223815	0.0785822	-0.55238	-0.13944	-1.36128	-0.761231	-0.389559	-0.1998	-0.429621	-0.443332	-0.16747	-0.238329	-0.124349	-0.298921	-0.616627	0.251345	0.237606	-0.61829	0.018769	0.465761
CLCA2	3.63899e-05	0.0190231	0.193915	-0.575285	-0.340656	-0.56191	-0.16536	-0.989251	-0.672258	-0.56537	-0.931326	-0.358126	-0.319127	-0.270392	-0.82868	-0.111703	-0.280457	-0.950694	-0.0076204	0.233878	0.0770357
STEAP4	0.0153721	0.000977	0.0426441	0.104275	0.55332	0.272809	0.241064	-0.604419	0.313189	0.0281224	0.937457	0.304272	1.28992	0.50833	0.44993	0.304378	0.466881	0.851562	0.804794	-0.201961	0.370965
ADSSL1	0.559638	0.00259792	0.0174288	-0.25778	0.571517	0.092583	-0.437883	-0.639619	-1.22394	0.220053	0.273285	1.45899	0.477219	0.208805	0.554651	0.814383	0.621452	0.26746	-0.0111265	0.244126	1.37745
CNTNAP2	0.000387892	0.000572	0.122302	-0.146207	-0.427299	0.187426	0.073889	0.0403528	0.219061	-0.772688	-0.422921	-0.765853	-0.026124	-0.684533	-0.480453	-0.490387	0.163804	-0.675732	-0.271487	-0.43769	-0.60891
ASB2	0.000434502	0.00789765	0.739796	0.521336	0.587473	-0.376345	0.193864	1.65726	0.347693	0.458617	0.559579	0.469082	0.374211	0.234926	0.309625	0.074199	0.769015	0.303892	0.060467	1.28053	2.02667
CD38	6.20139e-06	0.00012	0.779178	0.697238	0.775395	0.341882	-0.303352	0.0321715	2.0688	1.07485	1.24453	1.37622	0.545991	0.993193	0.758904	0.795548	0.867266	0.951684	0.715985	-0.221846	0.501873
DEFB1	0.0477666	0.0047576	0.512105	0.523408	0.834023	-0.009239	1.43325	-1.70889	0.957576	1.28819	-0.0554371	-0.224629	0.640262	1.25974	1.27463	0.710893	2.06084	0.695989	2.03275	0.681955	0.097262
MYOZ1	0.000254264	0.000963	0.557863	0.339659	0.636271	-0.304974	-0.165803	1.01502	1.46466	-0.0192837	0.106193	0.347272	1.16361	1.17555	1.38013	0.643636	0.442727	0.249485	0.0372334	0.876698	0.576447
SPNS2	8.77174e-05	0.00205732	0.94533	-0.435778	-0.549661	-1.54006	-0.712526	-0.50922	0.018497	0.112409	-0.233049	-1.24156	-0.004275	-0.259798	-0.649283	-0.93068	-0.74202	-0.338957	-1.25432	-0.262553	-0.129777
ZNF185	4.58783e-06	0.00103702	0.287568	-0.252154	-0.395832	-0.082232	-0.229491	-0.0475985	-0.667735	-0.141565	-0.646625	-0.426787	-0.72622	-0.494226	-0.249382	-0.673202	-0.396958	-0.355112	-0.565146	-0.059759	0.239269
A_24_P358131	0.00125635	0.00052	0.211952	-0.11854	-0.528168	-0.619494	-0.287416	0.72809	-0.073925	-0.51542	-0.975296	-0.652273	-0.74482	-0.199893	0.0391625	-0.290008	-0.539446	-0.548655	-0.097844	-0.84862	-0.952156
CHMP4C	0.00297109	0.0190503	0.472266	-0.326091	-0.208639	-1.00434	-0.355977	-0.103251	-0.339364	0.015377	0.109655	-0.214336	0.109446	-0.510154	-0.260293	-0.460196	-0.216167	-0.473594	-0.448805	0.099708	-0.0302884
IRS1	0.00233584	0.000809	0.839494	-0.441487	-0.422741	0.408043	-0.0104734	-0.523281	-2.17895	-0.297191	-0.461361	0.102654	-0.363321	-0.498105	-0.734633	-0.644912	-0.400721	-0.799068	-0.426718	-0.540493	0.116525
A_24_P230057	0.00467996	0.000443	0.333668	-0.0924203	-0.434739	-0.85749	-0.203479	0.967576	0.15827	-0.471329	-0.93735	-0.557811	-0.446998	-0.261772	-0.050542	-0.277596	-0.443872	-0.481401	-0.006404	-0.786879	-0.531498
CPNE5	0.00261038	0.00234614	0.337801	0.212965	0.534521	-0.822164	0.078653	-0.480519	1.12597	0.726083	-0.10665	0.183294	0.312504	0.702044	0.25317	0.462239	0.860061	1.19242	0.310384	0.390942	1.31933
SLC10A1	0.00258775	0.00629213	0.5016	-0.377833	-0.773191	0.024395	-0.365212	-1.99554	0.057889	0.0350567	-0.306562	-0.775142	-0.442218	-0.425153	-0.567723	-0.493476	-1.06826	0.219338	-0.368995	-2.21846	-2.05846
IL1R2	4.20714e-05	0.0111998	0.428218	-0.876905	-0.525775	-1.20627	-0.0168716	-0.232777	-1.43383	-1.14648	-0.307068	-0.945453	-0.386109	0.0488124	-0.297933	0.0390435	0.236827	-0.671245	-1.03484	-0.812846	-1.65271
XLOC_011136	0.00376591	0.0154289	0.0828865	-0.0837793	-0.647735	0.319071	-0.540671	0.337913	-0.602628	0.122578	0.249008	-0.785492	0.0299845	-0.748225	-0.484098	-0.330764	0.209676	-0.531768	-0.964541	-2.11176	-1.6571
A_24_P256063	0.00246686	0.000287	0.499857	-0.154397	-0.395114	-0.940419	-0.189555	0.955896	-0.0851002	-0.517553	-0.761697	-0.389652	-0.46794	-0.214857	0.047121	-0.287913	-0.376812	-0.480735	-0.127663	-0.642151	-0.643952
SPINK8	0.00235847	0.000107	0.00256585	0.0313553	0.782682	-0.277196	0.486733	-0.3726	-0.143729	0.0991673	0.199809	0.469098	1.05734	1.24252	1.57583	0.561999	0.987805	0.271322	0.674572	0.953382	0.615821
SNORA75	0.00163661	0.0220675	0.708342	-0.801395	-0.808322	-0.592568	-0.870722	-2.69573	-0.576062	-0.321427	0.115151	-1.0262	-0.583594	0.346006	-0.889211	-0.133582	-0.324144	-0.323257	-0.830813	-2.73389	-2.50801
FAM25A	0.00121555	0.00108943	0.0101663	-0.0139551	-0.758629	0.291574	0.399631	-0.348013	0.388887	-0.48931	-1.42949	-1.22964	-0.26376	-0.721097	-1.24202	-0.836924	-1.02186	-0.976959	-0.926262	-0.0969287	0.400029
ESX1	0.000594096	0.007634	0.391626	0.25784	0.242736	0.282557	0.438413	0.433355	0.111964	0.367673	0.130358	0.211112	0.060004	0.139843	0.114515	0.172695	0.305105	0.770485	0.64087	0.0704531	0.054661
CACNG4	0.0104996	0.00152106	0.452677	-0.0658919	-0.314109	-0.995293	0.115805	0.732423	-0.344026	0.155396	0.0864775	-0.308294	-0.427298	-0.642687	-0.02884	-0.415753	-0.411837	-0.425336	0.039334	-0.361077	-0.559892
IL33	0.000687683	0.0277063	0.678574	0.603589	0.737225	0.177087	1.06296	-0.523262	1.05621	1.00096	1.08201	1.00328	1.76849	-0.230583	-0.385706	2.83099	0.569234	0.446029	-0.102846	0.958801	0.169787
SDR16C5	0.00297262	0.00218912	0.449838	-0.107508	-0.338285	-0.955012	0.333484	-0.294935	0.555782	-0.173941	-0.205525	-0.390282	-0.434229	-0.44054	-0.340571	-0.900129	0.0026213	0.0163608	-0.523104	-0.021405	-0.484334
A_24_P169843	0.0262917	0.00406474	0.330602	0.0224848	-0.323278	-0.504111	0.003848	1.074	0.0391908	-0.543951	-0.961465	-0.326737	-0.42808	-0.086272	0.128087	-0.21995	-0.41593	-0.366786	-0.158822	-0.592116	-0.127986
MAL2	0.00032682	0.00763082	0.41937	-0.505206	-0.316845	-1.56115	-0.14738	0.021098	-0.651569	-0.555307	0.034591	-0.716675	0.270172	-0.338398	-0.161615	-0.481721	-0.413347	-0.032176	-0.586054	-0.707565	-0.352506
C17orf109	0.000303009	0.00173965	0.200464	-0.150926	-0.328134	-0.216221	-0.0513487	-0.269255	-0.393144	0.332607	-0.227532	-0.46577	-0.407895	-0.253188	0.068299	-0.246128	-0.20539	-0.188403	-0.482893	-0.246835	-0.953744
CLEC10A	1.35808e-05	0.0068075	0.225006	0.908139	0.534776	1.47268	0.405718	1.14442	1.13851	0.32325	0.5909	1.09381	-0.102181	0.144039	0.0604383	0.3807	1.26138	1.19344	0.0087766	0.208082	1.04315
PAX9	0.00829382	0.00460773	0.745802	-0.260052	-0.360473	0.913441	-0.356946	-0.192415	-0.569315	-1.01434	0.176678	-0.376777	-0.008602	-0.214561	-0.119346	-0.81614	-0.219437	-0.670234	-0.430977	-0.871311	-0.414502
XLOC_l2_010386	0.00134478	0.00164077	0.0334067	0.155827	0.855629	0.614274	-0.401188	0.0757474	0.630286	-0.0994035	0.607551	0.594457	1.74183	0.185946	1.57294	1.25011	0.768806	1.17384	1.20417	0.923346	-0.611077
S100A8	0.000353847	0.0990343	0.0172632	-1.20812	-0.249147	-1.68552	-0.734057	-1.55463	-1.4585	-0.432174	-0.788555	-0.732559	0.325803	0.081041	0.012647	0.316977	-0.29769	0.100634	-0.207744	-0.65099	-0.900176
MYBL1	0.00408848	0.0133156	0.936704	-0.37596	-0.396617	-1.25381	-0.858358	-0.281243	0.0234675	0.257788	-0.208493	-0.0389597	-0.299385	-0.323912	-0.641873	-0.867921	0.164572	-0.466718	-1.31295	-0.507938	0.14079
PSORS1C1	3.06942e-05	0.00150115	0.12306	-0.167913	-0.374952	-0.337145	-0.133064	0.08593	-0.0085037	-0.406161	-0.113457	-0.881879	-0.079501	-0.439757	-0.791495	-0.525775	-0.45838	0.038794	-0.342349	-0.337397	-0.19328
A_33_P3240295	0.0292259	0.00123453	0.273444	0.0592623	-0.410655	-0.873984	-0.143486	0.975009	0.804041	-0.463571	-0.931333	-0.668945	-0.419506	-0.302601	0.085296	-0.342436	-0.55353	-0.492263	-0.094642	-0.722039	-0.075203
XLOC_000301	0.017182	0.00289928	0.379713	-0.0913364	-0.396039	-0.727425	-0.0506353	0.494509	-0.0078095	-0.541342	0.0524083	-0.428854	-0.0291405	-0.285764	-0.360523	-0.505158	-0.823381	-0.199377	-0.125331	-0.600948	-1.05035
IGSF21	0.00197739	0.129965	0.0964061	-0.815563	-0.222304	-1.15705	-0.330383	-0.717922	-1.87506	-0.320078	-0.489586	-0.787974	-0.123729	-0.366254	-0.112214	0.748412	-0.618371	-0.751198	0.029625	0.0828665	-0.0569176
C19orf59	0.163866	0.00146768	0.0943107	-0.421273	0.772286	0.335994	0.315943	-0.573827	-2.82147	-0.096939	0.318115	2.23339	0.563562	1.13322	0.159353	0.296223	0.991291	0.465478	0.395116	0.922377	1.01701
LOC100506897	0.00214008	0.21403	0.0847995	0.48531	0.180247	0.624587	0.389841	0.111897	0.862107	0.69801	0.291058	0.181247	0.342729	0.328904	-0.192149	0.505005	-0.604705	0.719143	0.060596	-0.458527	0.809421
OSTalpha	0.00416254	0.000355	0.00368388	0.040948	0.691191	0.0878556	-0.671675	-0.0311784	-0.0939447	0.231374	0.830442	0.651853	0.988781	0.921472	1.37247	0.82891	0.460335	0.935556	0.524491	0.403807	-0.31502
SAMD12-AS1	0.000714788	0.00149363	0.0443037	0.125975	0.612302	-0.373073	0.500737	0.186967	-0.167461	0.379658	0.942471	0.484153	1.14426	0.185173	0.85766	0.811953	0.762661	1.19774	0.38671	0.367157	-0.404624
HTR2B	4.41993e-06	0.00477204	0.908654	0.399432	0.435887	0.308954	0.568772	0.716886	0.247972	0.246812	0.622823	0.983451	0.428806	1.01486	0.383553	0.0038061	0.487461	0.566364	-0.101845	-0.201696	0.607177
INHBB	8.72623e-05	0.000238	0.435164	-0.355786	-0.677139	-1.61041	-0.530115	-0.213912	0.0914832	0.526164	-0.313648	-0.792811	-0.543916	-0.695491	-0.379444	-1.39997	-0.299175	-1.13166	-0.471547	-0.232034	-1.18883
C10orf116	0.000486504	0.00113048	0.347366	-0.174877	-0.461659	0.794889	-0.211583	-0.036911	-0.900326	-0.419025	-1.03802	-1.11039	-0.272295	-0.374776	-0.278281	-0.586252	-0.283513	-0.461186	-0.090058	-0.090637	-0.492847
SEMA3C	0.00207576	0.0612451	0.242282	-0.774932	-0.416678	-0.780999	-0.174615	-1.34588	-1.79249	-0.316465	-0.125176	-0.102227	-0.489864	-0.905119	-0.442459	-0.696178	-0.545913	-0.891916	-0.875538	-0.863859	1.35479
XLOC_l2_004317	0.0157644	0.00405452	0.309897	0.128903	0.401518	-0.296238	0.249128	-0.44588	0.253133	0.827863	0.152808	0.49005	0.732618	0.686677	0.186033	0.668097	0.490591	-0.199931	0.255839	0.981625	-0.027707
KIF20A	0.51045	0.00212642	0.0906054	-0.232836	0.220203	-0.600455	-0.237143	0.181011	-0.61304	0.245272	-0.138791	0.352474	0.334214	0.287816	0.303662	-0.0022343	0.275019	0.397091	0.0734016	0.402701	0.136878
MMP13	0.0922791	0.0035032	0.414315	0.0352963	-0.509767	-1.19886	0.035763	2.17516	-0.632345	-0.239938	0.167722	-0.223601	-0.414369	0.0186435	-0.530845	-0.96784	-0.716134	-0.912597	-1.18522	-0.786701	-0.0564894
REEP1	0.000316309	0.00325343	0.889136	-0.237221	-0.388204	-0.527327	-0.381383	-0.192899	-0.0835375	-0.87978	-0.706912	-0.482396	0.121727	-0.630484	-0.492965	-0.491138	-0.0656953	-0.921494	0.142874	-0.396408	-0.347354
HCAR3	0.609882	1.24e-05	0.00452737	-0.660645	0.633544	-1.6089	-0.722005	-0.738511	-0.517372	-0.237149	0.868509	0.51834	0.542495	0.945242	0.777341	0.896345	0.317609	0.278736	0.474986	0.374231	0.975147
XLOC_l2_013301	0.00381224	0.01548	0.401682	-0.434009	-0.181421	-0.718621	0.0079287	0.094466	-1.57012	-0.192811	-0.245495	-0.051553	0.210509	-0.141299	0.061497	-0.34829	-0.370496	-0.15083	-0.1117	-0.470578	-0.377397
RARRES1	2.69062e-09	7.13e-06	0.222494	1.28153	1.80757	0.446578	0.941183	1.41488	2.38233	1.28078	1.48001	1.70202	3.08795	1.46766	1.66806	2.92877	1.71986	2.16858	1.84649	1.13055	0.683361
KRT18P55	0.0141918	0.000606	0.274498	0.0075485	-0.342956	-0.616797	-0.137779	0.710461	0.729167	-0.509326	-0.72988	-0.194782	-0.302321	-0.181011	-0.003893	-0.315169	-0.296142	-0.457908	-0.083105	-0.598224	-0.61008
CH25H	0.00104976	0.0373677	0.1744	-0.897849	-0.25146	-1.0407	-0.321843	-0.164901	-2.56993	-0.794059	0.0235367	-0.136806	-0.0416973	0.199434	-0.47927	-0.378463	0.175672	-0.848485	-0.498158	-0.678695	-0.103124
C1orf21	0.00497038	0.00290452	0.375424	0.161761	0.295483	0.199111	0.0971355	-0.290174	0.274489	0.485888	0.289172	0.058015	0.223602	0.397382	0.409094	0.530014	0.332476	0.790922	-0.041455	0.321532	-0.060445
FA2H	4.83609e-05	0.0202224	0.672595	-0.333574	-0.318569	-0.326459	-0.410778	-0.197634	-0.402475	-0.532104	-0.767361	-0.737279	-0.075868	-0.255319	-0.302095	-0.707552	-0.272339	-0.377421	-0.619892	0.336713	0.274155
KRT18	0.0340895	0.000384	0.253508	0.0752628	-0.41514	-0.916416	-0.005308	1.03944	0.742889	-0.45541	-0.768685	-0.537363	-0.400207	-0.384099	-0.015972	-0.411311	-0.443695	-0.506473	0.132947	-0.650932	-0.580755
MATN2	0.113619	0.00242769	0.0219482	0.187016	-0.510572	0.475285	-0.503901	0.702037	0.007083	0.379103	0.155672	-0.625152	-0.324364	-0.57092	-0.488727	-0.528992	-0.222122	-0.933164	0.0110634	-1.33734	-0.752244
CFI	0.000139349	0.00173421	0.204376	0.384636	0.779015	0.911404	0.430343	0.547619	-1.15281	0.311329	0.194952	0.654593	0.414973	0.606855	1.2799	1.2858	1.84574	0.16476	1.31557	0.956346	-0.150313
LMTK3	0.00730756	0.0020007	0.674719	-0.276896	-0.423287	-1.80536	0.275158	0.479541	0.0098163	-0.127948	-0.745481	-0.985973	-0.69561	-0.346957	-0.330015	-0.144339	-0.705249	-0.103603	-0.064135	0.050217	-0.585017
XLOC_009509	0.738681	0.000472	0.0320019	-0.426715	0.346358	-0.171745	-0.0831499	-0.62548	-1.48101	-0.221669	0.336394	0.0844715	0.908711	0.24323	0.0947206	0.418036	0.39427	0.391905	0.398799	0.385405	0.153998
NCCRP1	0.0102837	0.00397003	0.253074	-0.0920847	-0.647386	-1.49735	-0.241085	-0.074669	0.893746	0.576762	-0.798922	-1.17357	-1.46587	0.001617	-0.225732	-1.00173	-0.778005	-1.05902	-0.887357	0.426528	-0.159191
OVOL1	0.00259792	0.00408036	0.887829	-0.430789	-0.355386	-1.96874	0.012944	0.168932	0.0605355	-0.358171	-0.05407	-1.09323	-0.174838	-0.165121	-0.304588	-0.066211	-0.699087	-0.152708	-0.59157	-0.271892	-0.335935
XLOC_002871	0.00112945	0.0299749	0.891907	0.479641	0.460942	-0.589807	1.07162	0.444485	0.817748	0.322916	0.413937	0.662422	0.855353	0.18865	1.29614	0.682502	0.981892	0.29285	-0.208189	0.781063	-0.876262
LOC100506585	4.27673e-08	0.000929	0.686029	1.19894	1.07994	1.40544	1.00453	1.04331	1.61692	0.888266	1.01177	1.6464	0.205765	1.34126	0.881288	-0.0825713	1.59765	1.07381	0.625247	0.804141	2.77457
ENST00000445310	0.0568679	0.00175476	0.0140807	0.136871	-0.478546	-0.114783	-0.025982	0.418587	0.834363	-0.036715	0.152763	-0.31731	-0.0104585	-0.574214	-0.206501	-0.890585	-0.613735	-1.13421	-0.714675	-0.548163	-0.406913
ELL3	3.25103e-08	2.24e-05	0.491844	-0.387371	-0.507232	-0.943571	-0.377263	-0.156542	-0.143174	-0.317679	-0.491633	-0.454679	-0.69734	-0.567128	-0.153325	-0.920782	-0.716967	-0.288765	-0.548439	-0.51688	-0.223614
ST8SIA1	0.00404413	0.0183695	0.275689	-0.590852	-0.240929	-1.8014	-0.41591	-0.561014	-0.644965	0.143566	0.0946766	-0.558438	0.163691	-0.553568	-0.0818525	-0.254725	-0.425677	-0.132695	-0.26233	-0.671527	0.0322242
SDS	2.8535e-12	2.14e-07	0.80381	1.88981	1.84736	3.00873	1.18212	1.88183	1.34581	2.29437	1.92029	2.23534	1.77135	1.64836	1.48596	1.95913	2.61077	2.22537	1.14926	1.02066	2.29445
WISP1	9.97189e-05	0.0117637	0.381095	1.06774	0.563556	0.670577	0.393802	0.973788	2.63232	0.354887	0.670999	0.797115	0.694935	0.273148	0.235107	1.26202	-0.0434275	0.292231	0.938609	-0.544821	1.62321
ANLN	0.00204678	0.0357061	0.323778	-0.431524	-0.193359	-0.899516	-0.2777	-0.318728	-0.9562	0.2163	-0.350816	-0.018095	-0.109851	-0.38782	-0.578749	-0.507096	-0.289392	-0.0907512	-0.0037751	0.347879	-0.138481
TRIL	9.37896e-06	0.00366159	0.716681	-0.606019	-0.562391	-0.700652	-0.103031	-0.584614	-1.38623	-0.518598	-1.00776	-0.827698	-0.392262	-0.157724	0.354502	-0.87087	-0.423745	-1.2099	-0.308033	-1.18308	-0.159729
LRRN1	0.00363972	0.00143983	0.761792	0.24403	0.322365	-0.610101	1.19942	0.040412	-0.091533	0.560096	0.368505	0.656443	0.21919	0.331973	0.041399	0.407516	0.549764	0.695835	0.122479	-0.06652	0.219428
OSM	7.32799e-08	8.6e-06	0.334263	0.789346	1.06923	0.551094	1.0432	-0.370966	1.27986	1.10506	1.61233	1.64112	1.06764	0.720365	0.686861	1.3013	1.31546	0.564517	0.504478	1.5126	0.834868
TSPAN10	0.00116258	0.0295889	0.874672	-0.300275	-0.253912	-0.0280933	-0.178162	0.21756	-0.776199	-0.345663	-0.567123	0.0829	-0.518313	-0.354119	-0.736584	-0.177172	0.0929527	-0.561533	0.084641	-0.365204	0.226519
LAD1	0.1342	0.00361444	0.471246	0.00285192	-0.38603	-1.85249	0.0016935	0.834184	1.3201	-0.044859	-0.558513	-0.477326	-0.307861	0.047106	-0.556063	-0.934307	-0.280324	-0.843413	-0.014246	-0.412727	0.091342
CCRL1	0.00440988	0.0347053	0.351261	-0.50872	-0.236945	-0.388766	-0.062136	-0.419361	-1.78246	-0.233703	-0.646721	0.224549	-0.874653	-0.0693717	-0.141686	-0.099897	-0.137135	0.0764008	-0.512488	-0.269731	-0.155656
OLAH	0.00363126	0.232627	0.0979268	0.80096	0.204058	0.770888	1.92423	0.394456	0.633271	0.457724	0.45609	-0.308131	-0.399295	-0.0458766	-0.278901	-0.412356	1.02185	0.463784	0.476043	0.255848	1.01559
IL1B	0.00194788	0.0678697	0.777096	0.44918	0.388157	0.656309	0.201519	-0.208956	-0.111249	0.973236	0.608416	-0.00641	0.617549	0.972174	-0.11622	-0.530972	0.654281	1.14768	-0.717277	0.909089	0.731418
ITGB1BP1	0.00287064	0.0272831	0.0863977	-0.307101	-0.119849	-0.292464	0.0041435	-0.427961	-0.504286	-0.595585	0.036508	-0.045	-0.0432187	-0.140336	-0.11568	-0.147441	0.07572	-0.366359	-0.337789	-0.280466	0.0457264
GRHL3	0.00310488	0.00847049	0.480404	-0.294666	-0.575687	-1.46347	-0.214276	-0.0316394	0.361023	-0.200297	-0.163642	-0.656314	-0.260029	-0.676935	-0.556263	-0.499265	-1.83814	-0.576442	-0.503587	-1.12948	0.527548
GALNT12	3.11964e-09	4.2e-05	0.454422	1.44898	1.14113	2.55573	0.580591	1.55426	0.922721	1.62072	0.616477	1.82394	1.15139	1.11643	0.899042	0.853371	0.89076	0.634385	1.35601	0.789849	2.42081
PAMR1	0.00140688	0.0705323	0.46043	0.350374	0.21429	0.624901	0.378779	0.875927	-0.00452	-0.0087244	-0.06637	0.61238	0.365699	0.217602	-0.218552	0.122047	0.0600903	0.142094	-0.034586	1.03729	0.119496
FXYD3	0.00965827	0.00252335	0.728126	-0.318927	-0.561106	-2.5501	-0.494189	-0.118885	1.43018	0.159438	-0.645825	-0.80883	-1.08352	-0.933823	-0.176967	-0.262321	-0.35446	-0.905979	-0.958412	-0.543399	0.501365
ARHGEF37	0.00187422	0.00161353	0.866126	-0.264339	-0.315206	-0.956621	-0.556042	0.379482	-0.145903	-0.083005	-0.1638	-0.790825	-0.26728	-0.234306	-0.229163	-0.271496	-0.307795	0.078087	-0.406307	-0.175692	-0.698688
EPB41L4B	0.00226203	0.000217	0.21934	-0.0680913	-0.52979	-1.13609	-0.188344	0.257308	0.786974	0.031609	-0.326725	-0.598415	-0.047142	-0.599212	-0.277124	-0.475274	-0.635191	-0.742988	-1.19282	-0.70883	-0.223968
GDPD3	0.00968566	0.00477541	0.00124599	0.181136	-0.693716	0.720042	0.433661	0.164064	0.18599	-0.104279	-1.50713	-0.49942	-1.47312	0.250423	-0.468762	-0.611847	-0.932374	-1.35607	-0.617055	0.438254	-0.853776
MATN3	0.00227657	0.044778	0.451281	-0.332056	-0.243586	-0.78723	-0.0109038	-0.0382855	-0.569964	-0.565004	-0.240807	-0.0232964	0.001934	-0.115196	0.187146	0.105145	-0.274239	-0.619795	-0.590755	-0.974378	-0.135208
NRARP	0.0313652	0.00111771	0.663547	-0.114396	-0.273505	-1.07369	-0.525783	-0.168908	0.262149	0.962005	-0.253748	-0.19108	-0.077148	-0.334851	-0.482238	-0.028198	0.033769	-0.576663	-0.521558	-0.321485	-0.255354
XLOC_009320	2.56102e-05	0.000522	0.0197579	0.356181	0.918569	0.605093	0.013525	0.271126	0.0907951	0.639477	0.963654	0.038219	1.2308	1.09602	1.50337	1.291	1.25409	1.79958	0.563575	0.495159	-0.131196
DIO2	0.00477002	0.000807	0.877706	0.434536	0.441278	0.555562	1.05978	0.391656	0.416688	-0.0553044	0.431199	0.648483	0.562954	0.126882	0.117361	0.620808	0.215691	0.244664	0.692504	0.115314	1.0782
APOC2	0.00302214	0.00712631	0.943037	0.171774	0.231891	-0.498209	0.540042	0.580194	-0.074675	0.526109	0.343732	0.163084	0.0695625	0.461513	0.297058	0.603195	0.520315	-0.0974274	0.113883	0.0085046	0.067382
ENTPD2	0.000214861	0.0069086	0.335614	-0.325506	-0.604073	-0.924135	-0.409248	-0.639395	0.451059	0.056348	-1.27301	-1.2225	-0.630115	-0.82994	-1.14508	-0.40447	-0.707184	-0.776165	-0.132527	-0.310366	0.786547
MRC1	0.000272334	0.00444295	0.604401	-0.528221	-0.547921	-0.137962	0.058722	-1.00507	-0.810065	-0.151304	-1.02091	-0.412611	-0.202165	-0.489935	-0.678869	-0.94673	-0.755624	-0.691431	-0.43518	0.700699	-1.09437
CASZ1	0.00166427	0.000825	0.395399	-0.550924	-0.325149	-1.74216	-0.185782	-0.232929	-1.18278	0.052103	-0.323267	-0.547805	-0.108337	-0.394471	-0.380814	-0.053876	-0.263068	-0.523074	-0.712093	-0.335335	0.0655
NGFR	0.00080147	0.135672	0.354729	0.615082	0.269656	0.348878	0.235282	0.881103	0.998593	0.0802031	0.0832593	0.201381	0.001689	0.029764	0.254548	0.258724	1.02407	0.512723	-0.33773	1.41525	-0.477468
GPM6B	0.00179317	0.0338615	0.397425	-0.337429	-0.28892	-0.732664	-0.066839	-0.927357	-0.709512	-0.0086025	-0.303492	-0.639277	-0.396879	-0.478303	-0.770634	0.71493	-0.268332	-0.534595	-0.124783	-0.149037	-0.22772
MYO5C	0.000526092	0.00444559	0.926056	-0.296696	-0.406166	-1.1996	-0.431404	0.04559	-0.303527	-0.0215385	-0.012254	-0.676434	-0.135821	-0.291297	-0.115303	-0.643483	-0.23281	-0.458108	-0.740117	0.010314	-1.17251
MSX2P1	0.00436752	0.0211607	0.285631	-0.575854	-0.210823	-1.41933	-0.013719	-0.260552	-1.59	0.013376	-0.139044	0.233653	-0.335269	-0.492504	-0.185738	0.172615	-0.366669	-0.324126	-0.524552	0.01202	-0.369436
PTK6	2.1297e-05	6.64e-05	0.640794	-0.312808	-0.408742	0.6383	-0.774945	-0.359886	-0.559114	-0.356449	-0.701366	-0.576304	-0.233999	-0.672713	-0.226252	-0.555134	-0.502493	-0.091384	-0.184274	-0.362945	-0.389294
LOC728978	0.00256804	0.0261512	0.247486	-0.5316	-0.287892	-0.641669	-0.238929	-0.457771	-1.71139	-0.29718	-0.199882	-0.626511	0.093856	0.121238	-0.650049	-0.529605	-0.36552	-0.150917	-0.230668	0.271419	-0.900167
ITGA4	0.000591377	0.0693386	0.371171	0.354224	0.211494	0.574361	0.248936	0.132985	0.137596	0.694321	-0.071461	0.323986	0.559042	0.331398	-0.353386	0.75963	-0.279166	0.208167	0.203743	0.517811	0.126665
XLOC_006350	0.298482	0.00465633	0.263877	0.109137	-0.341364	-1.0938	0.334043	0.749186	0.423424	0.0279312	-0.090182	-0.159506	-0.0279589	-0.563083	0.113825	-0.327261	-0.43874	-0.641386	-0.88766	-0.11583	-0.617224
A_24_P84970	0.100363	0.0036402	0.145794	0.180483	-0.359123	-0.180132	0.105374	1.29374	0.445783	-0.527833	-0.695843	-0.658714	-0.40493	-0.188819	-0.011345	-0.266789	-0.474455	-0.671772	0.050641	-0.732227	0.103902
RBP1	0.000214916	0.00130902	0.348985	0.23937	0.552755	-0.737953	0.412699	1.05655	0.164058	0.246696	0.726135	0.376953	0.198142	0.518222	1.07861	0.553995	0.945029	0.601897	1.02331	-0.380439	0.438439
CAMK2B	0.123998	0.00304486	0.0293654	0.0808472	-0.420498	0.170178	-0.047789	-0.348246	-0.091722	0.458314	-0.431036	-0.232789	-0.722204	-0.182425	-0.593453	0.212342	-0.259875	-0.317018	-0.209594	-1.09646	-0.792965
HMCN1	0.00462517	0.0674807	0.28457	-0.626121	-0.249842	-0.396816	-0.106461	-0.650268	-1.85423	-0.256002	-0.351351	-0.345115	0.115178	-0.515437	-0.649814	0.61662	-0.540131	-0.67386	0.153976	-0.091109	-0.467218
BCAR4	0.0489578	0.0022554	0.335435	-0.0453582	0.303996	-0.661581	0.95553	-0.175539	-0.0388599	-0.0564161	0.417281	0.249689	0.620951	0.35905	-0.0488733	0.239578	0.440638	0.223689	0.139185	-0.0419354	0.7447
RCSD1	0.0184253	0.000101	0.0513493	-0.020797	0.543159	-0.030612	0.0943694	-0.401485	-0.675691	0.645736	0.235223	0.849615	0.873584	0.779458	0.120343	0.792814	0.617751	0.267089	0.270338	0.372754	0.795773
MYO5B	0.0490249	0.000236	0.294933	0.0751501	-0.369621	-1.03116	-0.197611	0.283181	0.81789	0.167759	-0.380467	-0.624746	0.049601	-0.327537	-0.122704	-0.504505	-0.125473	-0.379856	-0.578897	-0.496912	-0.574336
JPH2	0.00240278	0.0205581	0.914122	-0.362443	-0.283085	-1.18245	-0.157158	0.335974	-0.152099	-0.412341	-0.794649	-0.524164	-0.344066	-0.117033	-0.192431	-0.556327	0.042006	0.086722	-0.304808	-0.69364	0.284454
CMKLR1	0.00113982	0.0239098	0.9364	-0.444366	-0.429993	0.192033	-0.767794	-1.21331	-0.419065	-0.064773	-0.629189	-0.005871	0.236537	0.229276	-0.540197	-0.27641	-0.747306	-0.699476	-0.231823	-1.66583	-0.399629
RAB27B	0.000444439	0.000637	0.0620362	-0.0709819	-0.640806	0.043137	0.141065	0.183489	-0.925452	0.342606	-0.120182	-0.87435	-0.41285	-0.698519	-0.113775	-0.76096	-0.777126	-1.27332	-1.15439	-0.905773	0.0423885
DST	0.00390237	0.0137605	0.0774766	-0.0279981	-0.3675	0.1195	-0.0182626	-0.397566	0.620318	-0.070302	0.24189	-0.423273	0.108339	-0.844234	-0.533009	-0.950175	-0.019573	-0.819101	-0.465886	0.0072065	-0.344679
ENST00000471222	0.00470818	0.00224702	0.00442565	0.072317	0.795281	0.320534	-0.355063	-0.21327	0.174801	0.070014	0.814218	0.748235	1.01046	0.0016637	1.75142	0.472306	0.794704	1.57293	0.933265	1.17115	-0.522252
IL17RB	0.000564081	0.0979449	0.0243702	-0.37849	-0.0914855	-0.596734	-0.565765	-0.165449	-0.321695	-0.2734	-0.038558	0.0452977	-0.225949	-0.250096	0.295565	-0.1243	-0.113204	-0.140976	-0.307511	-0.14571	-0.0008996
FPR3	0.000907004	0.0341978	0.824465	-0.381476	-0.345934	-0.605169	-0.219495	-0.727967	-0.6751	0.23439	-0.309564	0.024834	0.088079	0.652038	-0.864339	-0.446603	-0.364719	-0.595178	-0.36818	-1.02763	-0.594006
PKP3	0.0370352	0.0021706	0.105609	0.0183949	-0.282224	-0.495165	0.114688	0.380119	0.282847	-0.0336085	-0.202493	-0.830516	-0.320209	-0.400722	-0.310827	-0.405102	-0.100575	0.032277	-0.268663	-0.056452	-0.241178
SFN	0.0113615	0.000213	0.273652	-0.12766	-0.831994	-2.0769	0.269352	0.508268	1.72717	-0.501426	-1.94839	-0.907104	-0.742789	-0.471186	-0.966123	-1.15762	-0.709239	-0.718665	-0.318141	-0.117058	-1.09563
XLOC_010686	0.00473213	0.0309415	0.671651	-0.522004	-0.443963	-0.127217	-0.98316	-2.09809	-0.202665	0.184887	0.465283	-0.114988	-1.06532	-0.233825	-0.55128	-0.386817	-0.102274	0.306652	-0.799167	-1.4361	-0.965756
GJB2	0.00460156	0.122483	0.0894114	-0.744763	-0.23754	-1.30295	-0.425504	-0.315427	-1.60333	-0.524983	0.022315	0.089695	-0.426705	-0.567585	-0.190439	0.89665	-0.858364	-0.192509	-0.453215	-0.335873	-0.596909
RAB7B	0.000845421	0.0151853	0.460069	-0.646324	-0.361845	0.111632	-0.306817	-0.542501	-1.7487	-0.655465	-0.774098	0.348207	-0.0241232	-0.296996	-1.1529	-0.284784	0.0034942	-0.582851	-0.262045	-0.62051	-0.333689
IGSF6	0.00709963	0.000343	0.250656	-0.807628	-0.574067	-0.584914	-0.519639	-1.27449	-0.838651	-0.709305	-0.785544	-0.405965	-0.381487	-0.0250063	-0.595454	0.0115886	-0.614219	-0.922977	-0.560366	-0.933752	-1.10156
MAB21L2	0.000983159	0.0230539	0.396478	0.304821	0.224643	0.758587	0.54696	0.118134	0.545661	-0.0566449	0.040902	-0.122979	0.126047	0.320795	0.288177	0.141408	0.13262	0.431174	0.792193	-0.160786	0.481524
CLDN11	7.34897e-07	0.00112908	0.537144	1.05622	0.808682	2.25063	0.557567	0.521071	0.930964	0.969166	0.024664	0.914495	1.99718	0.770364	0.579318	1.81928	0.597239	0.376542	0.470813	0.525317	0.820296
GABRE	7.13928e-05	0.00341457	0.695751	0.394741	0.567106	0.511695	0.221389	-0.0061225	1.05259	0.585558	1.09391	0.277763	0.36527	0.45083	0.263351	1.46369	0.578249	0.581532	0.012547	1.21352	-0.062495
XLOC_l2_007731	0.00107508	0.00226837	0.976246	0.320088	0.412891	1.06548	0.228464	-0.554827	0.561353	0.718132	0.046881	0.127385	0.809166	0.459311	-0.084699	0.891943	0.297988	0.329135	0.921728	0.354797	0.388162
CELSR2	0.00579054	0.00285615	0.902935	-0.30507	-0.282875	-1.17732	-0.112531	0.582543	-0.756873	-0.151184	-0.269426	-0.441786	-0.700337	-0.331251	-0.057666	-0.133909	-0.18697	-0.421397	-0.426348	0.210409	-0.352946
XLOC_008704	0.000243634	0.00843487	0.1732	-0.634367	-0.258907	-1.01727	-0.457347	-1.28356	0.115398	-0.754791	-0.0265715	-0.314314	0.052824	-0.418782	-0.55538	-0.490387	-0.282378	-0.361624	-0.289079	-0.46405	0.301766
CEACAM1	0.0175409	0.000702	0.0107978	-0.147164	0.623729	-0.826197	0.323221	-0.0308865	-0.51634	0.0041809	0.563981	0.043181	1.00385	0.448347	1.23683	0.164476	0.425239	1.15911	0.906902	0.825958	0.083147
ARHGAP20	4.80961e-05	0.000769	0.64742	0.89888	0.718542	3.01992	0.516602	0.0450056	1.29269	0.128544	0.126122	1.27271	1.13144	0.54742	-0.253091	0.537293	0.633606	0.82825	0.711062	0.853982	1.51516
SEMA4B	0.421676	0.000771	8.14683e-05	-0.320378	0.562772	-0.333968	-0.426455	-0.156199	-0.169627	-0.741156	0.302007	0.973099	0.180071	0.673146	0.53256	0.641301	0.0520215	1.38752	0.60781	0.697553	0.143405
ARHGAP8	0.757139	0.00202013	0.0388996	-0.450871	0.17426	-1.02563	-0.516063	0.192543	-0.931149	-0.277148	-0.0836821	0.122271	0.129535	0.122467	0.274374	0.157643	0.226818	0.457915	0.135743	0.0731148	0.300661
LOC100127909	0.000193242	0.000624	0.496585	-0.274337	-0.578016	-1.51937	-0.312192	0.258338	0.0121135	-0.112806	-0.35876	-0.863345	-0.280948	0.0102336	-0.06064	-0.80325	-0.644973	-0.813389	-1.24891	-0.392808	-0.901386
ABI3BP	1.08249e-05	0.00045	0.551309	-0.621696	-0.427519	-0.569407	-0.24116	-1.52251	-0.973239	0.177773	-0.604337	-0.161065	-0.159684	-0.477996	-0.910653	-0.059406	-0.538501	-0.707308	-0.531393	-0.083599	-0.468763
FGL2	0.000620027	0.07193	0.93073	0.331637	0.303001	0.306097	0.105264	0.218714	0.506869	0.452383	0.0809446	0.397766	0.236293	0.972478	0.386059	0.747781	0.361958	0.833146	-0.248778	-0.786765	0.352134
C19orf51	0.00382914	0.0828323	0.906351	-0.16536	-0.183674	-0.187242	0.182487	-0.141184	-0.614066	-0.0608495	-0.317889	-0.21416	-0.734258	-0.156934	-0.122484	-0.308371	-0.169218	-0.592683	0.0138576	0.278702	0.303022
FAM20A	4.91081e-05	0.000469	0.0587673	0.258012	0.769653	0.685121	0.102889	0.135011	-0.634881	0.49367	0.449008	1.10644	0.473058	0.758218	0.115333	0.375954	1.20978	0.64197	1.12735	1.83322	0.375861
SNTG2	0.00014783	0.0127909	0.902912	0.464389	0.471855	0.208435	0.251796	0.0087948	1.41383	0.662718	0.020924	0.907146	0.775386	1.06821	0.022017	0.885925	0.251773	0.106999	-0.513717	0.989221	0.676521
C16orf74	0.000140832	0.00694103	0.197406	-0.534051	-0.235497	-1.01215	-0.267092	0.0771775	-0.992687	-0.709671	-0.63778	-0.0447115	-0.011343	-0.446974	0.017395	-0.254323	-0.116767	-0.479664	-0.330429	-0.336537	0.0506655
HOXB3	0.000137573	0.0033458	0.556027	0.438231	0.381579	1.11568	0.613173	0.154469	0.55647	0.114819	-0.0390394	0.216282	0.375255	0.168409	0.419406	0.301859	0.363074	0.43931	1.2845	0.251286	0.417033
NGEF	0.00100048	0.0337244	0.831755	-0.374101	-0.3237	-1.25015	-0.276577	-0.383498	-0.0873874	0.083978	-0.533482	-0.336691	-0.366237	-0.014868	-0.740446	-0.607706	0.014533	-0.56772	-1.0396	0.26124	0.370271
CCL26	2.81714e-07	0.000171	0.868289	0.552862	0.548368	1.24908	0.020089	0.77081	0.555263	0.344786	0.731302	0.507846	0.826452	0.509901	0.168353	0.468846	0.725599	0.944395	0.173035	0.05246	0.923859
MST1R	5.20964e-06	1.12e-05	0.505031	-0.392413	-0.584853	-1.40652	-0.111474	0.353591	-0.410832	-0.256367	-0.648462	-0.704155	-0.970849	-0.272006	-0.51782	-0.967765	-0.33143	-0.462747	-0.371493	-0.450657	-0.735997
PCDHA12	6.54612e-05	0.00208933	0.842677	0.484173	0.528459	-0.549203	0.022266	0.80288	1.459	0.526243	0.167762	-0.0529266	1.00382	-0.004887	0.568365	0.56581	0.849547	-0.008772	0.843197	0.917875	0.963248
C9orf169	0.00125453	0.00214936	0.161977	-0.139391	-0.556315	0.526901	0.0019465	0.253426	-1.09111	-0.0294854	-0.966634	-0.447778	-0.08524	-0.773865	-1.19896	-0.952943	-0.501887	-0.560238	-0.51243	-0.564136	0.444644
CU677518	0.00283626	0.0655682	0.426474	0.296733	0.177855	0.219505	0.839252	-0.0020345	0.457525	0.110095	0.195841	-0.0221545	0.360304	0.2	0.696602	0.256899	-0.189939	0.261929	0.062334	-0.30987	0.44446
GNG2	3.88591e-07	0.00241199	0.331035	0.565546	0.424072	0.840915	0.671068	0.444895	0.639975	0.261393	0.519688	0.221494	0.039902	0.327018	0.268884	1.19974	0.769413	0.0125699	0.466015	0.639905	0.200171
SMPD3	0.00378452	0.0164789	0.0269847	0.122713	0.853216	-0.0137685	0.13449	0.0287735	-0.0319925	0.24894	0.781252	0.585384	1.76989	0.352448	2.29987	2.26983	0.653152	1.48834	-0.135611	-0.0728177	-0.606366
ABCA3	0.00127028	0.00058	0.226175	-0.126113	-0.387003	-0.110573	0.122822	0.272326	-0.804454	-0.0248965	-0.596605	-0.814226	-0.420367	-0.60171	-0.423149	-0.360603	-0.243507	-0.127507	0.129896	-0.544068	-0.255186
STRA6	1.7352e-08	1.62e-05	0.428478	1.11031	1.4875	0.226071	0.468712	1.55943	2.03285	1.47531	2.47394	0.832634	1.16448	1.73837	1.60816	2.63528	1.86298	0.968984	1.33328	0.889445	0.85493
HSD17B2	0.0572425	0.00346132	0.496066	0.0753289	0.202365	-1.10699	0.051216	0.001926	0.154313	0.762778	0.132991	0.234563	0.0522136	0.377954	-0.113376	0.377874	0.245745	0.221361	0.078422	0.107732	0.510539
TOX2	0.000292851	0.00217806	0.726711	0.309412	0.306109	0.403541	0.119742	-0.056642	0.39705	1.0374	0.0693325	0.0520401	0.667193	0.218776	0.444162	0.180299	0.563348	0.222366	0.566748	0.470001	-0.087063
LOC152742	0.0100421	0.000149	0.155036	-0.056907	-0.599115	-1.2125	0.106345	0.0923362	0.553513	0.283522	-0.602961	0.08122	-0.498509	-0.651555	-0.378055	-1.04731	-0.625922	-0.656999	-0.652622	-0.371087	-1.18647
FOSB	0.00039417	0.00108347	0.318711	0.308981	0.469419	0.517468	-0.121978	0.034748	0.474644	0.52791	0.227317	0.733658	0.284725	0.231207	0.074695	0.52205	0.844501	0.159811	0.741273	1.12395	0.220423
TGM2	1.12687e-08	6.66e-08	0.0267611	0.823877	1.57941	1.14836	0.486864	0.426352	1.58671	0.555738	1.62872	1.23431	1.72102	1.93426	2.18735	1.48486	1.33182	1.85314	1.64298	1.55547	0.799561
RBP7	0.00401438	0.0366925	0.775379	-0.274926	-0.261747	-0.851761	-0.253371	0.040482	-0.703725	0.126063	-0.442041	-0.363519	-0.598818	-0.19672	-0.392943	-0.473833	0.356797	-0.36393	0.0397926	0.320066	-0.76407
OR7E14P	0.592169	0.00496941	0.00193491	-0.224618	0.260493	-0.415991	-0.246352	0.0744285	-0.438798	-0.359448	0.594723	-0.038492	-0.061334	0.017626	0.479182	0.001583	0.303199	0.395391	0.290332	0.352988	0.530229
GDF15	0.000613922	0.00125216	0.233417	1.10431	0.526798	2.55845	0.85784	0.55361	0.883605	0.54803	0.6478	-0.331338	0.467581	0.781854	0.740876	0.725219	-0.020189	0.341477	0.784024	1.00316	0.654321
XLOC_001851	0.00262359	0.170875	0.17495	-0.493541	-0.137447	-1.09797	-0.333633	-0.482899	-0.139904	-0.159599	-0.30279	0.306578	-0.204414	-0.296691	0.0008544	-0.646505	-0.325105	-0.114777	-0.0707213	-0.313278	0.454928
PVT1	0.460155	0.000372	0.0417577	-0.197129	0.331233	-0.618313	-0.209531	-0.304959	0.430233	-0.579258	0.439884	-0.037549	0.32602	0.339759	0.216954	0.017347	0.377943	0.471743	0.482946	0.31304	0.695474
APOC1	3.23642e-05	0.00227936	0.358167	0.319747	0.555898	0.307943	0.504122	-0.065468	0.400549	0.726418	0.230444	0.866196	0.641598	1.09966	0.200512	1.04191	1.0446	-0.0046825	0.456897	-0.213217	0.750956
C1QA	0.00333887	0.167324	0.117667	-0.496544	-0.210762	-0.029408	-0.691419	-0.43304	-0.840613	-0.857056	-0.682552	-0.02873	-0.0683723	0.543727	-0.42114	-0.227909	-0.136404	0.305739	0.134431	-1.0375	-0.699673
CCDC3	0.00413859	0.0433435	0.939647	-0.270356	-0.290444	-0.868234	-0.130634	0.15067	-0.024198	-0.671156	-0.474813	-0.493186	-0.561723	0.167281	-0.337057	0.5307	-0.329417	-0.669247	-0.064925	-0.016324	-0.946169
BSPRY	0.0128863	0.0037621	0.59008	-0.141578	-0.305302	-1.27239	-0.131524	0.108236	0.772547	-0.007295	-0.508396	-0.80801	-0.275062	-0.601269	-0.405946	-0.301963	-0.054969	0.045737	0.072798	-0.226862	-0.294374
PTPN3	0.269184	0.00284339	0.545162	0.0431302	-0.297975	-1.6869	-0.029788	0.240886	0.746314	0.738371	-0.516177	-0.424722	-0.054431	-0.0476915	0.170724	-0.388611	-0.12437	-0.663945	-0.361257	-0.345343	-0.521897
BLNK	0.000988892	0.000172	0.41508	-0.180431	-0.402428	-0.339573	0.160735	-0.78752	-0.519994	0.755419	-0.523114	-0.476595	0.046156	-0.309125	-0.343246	-0.452596	-0.114931	-0.637547	-0.482854	-0.783564	-0.349293
VWA1	0.109085	0.00141654	0.000264122	-0.0776084	0.337817	-0.0274156	-0.192896	-0.0961499	0.0065395	-0.232381	0.658527	0.560318	0.239844	0.210003	0.432387	0.242123	0.504861	0.656893	0.351988	-0.0724037	-0.0685574
ALDH1A3	0.000806336	0.0319682	0.895004	0.406786	0.368048	-0.545961	0.819119	0.758043	0.573619	0.434123	0.304241	0.771115	0.088419	0.348661	-0.117665	1.53293	0.796522	0.178659	0.164326	0.087459	-0.106134
LGI2	0.00184845	0.038966	0.422505	-0.403883	-0.251371	-0.359278	-0.0206784	-0.879784	-0.395578	-0.335984	-0.0164814	-0.253984	-0.435871	-0.28013	-0.5595	0.336985	-0.363826	0.219962	-0.301054	-0.182045	-0.929132
PIK3R3	0.0119206	0.000151	0.0359578	0.152191	-0.380987	-0.167144	0.0394825	0.585973	0.776945	-0.05887	-0.332373	-0.3988	-0.224669	-0.181292	-0.485379	-0.819169	-0.46482	-0.293099	-0.484891	-0.508547	0.0021855
FUT1	0.0352752	0.00241443	0.849967	-0.196669	-0.167169	-1.52774	-0.064602	0.083951	0.264921	0.074452	-0.002579	-0.222419	-0.147179	-0.264075	-0.271565	0.031988	-0.262647	-0.397504	-0.028039	-0.226424	-0.0484113
RHOD	0.00035697	0.00136803	0.0342814	-0.142348	-0.407472	-0.216439	-0.205215	0.147796	0.007449	-0.292561	-0.358502	-0.293388	-0.750534	-0.15086	-0.214939	-0.63927	0.086731	-0.218647	-0.329189	-0.640341	-0.973252
ADRA2A	0.00173578	0.35884	0.00955765	-1.05103	-0.19827	-0.942715	-0.472418	-1.34593	-1.84742	-1.30102	-0.279539	1.03409	-0.52793	-0.124708	-0.677372	0.0521945	-0.841866	-0.950613	-0.204586	-0.694032	1.0334
BMP6	0.0695314	0.000762	0.112329	-0.0745659	0.381862	-1.02544	-0.0700853	0.03453	0.393321	0.0301285	0.340792	0.417461	0.299235	-0.190965	0.308692	0.321747	0.329646	0.251772	0.586533	0.770572	0.764995
CRIP2	0.000164281	0.000463	0.738071	-0.395705	-0.357994	-0.037974	-0.515058	0.162909	-1.34242	-0.540555	-0.52209	-0.578653	-0.888678	-0.208878	-0.083585	-0.246331	-0.250939	-0.298291	-0.123507	-0.322238	-0.414747
XLOC_014134	0.00217877	0.121314	0.26125	-0.232266	-0.0986474	-0.382975	0.0831183	-0.113936	-0.668316	-0.293792	0.340868	-0.353731	-0.311862	-0.159496	-0.0242574	-0.118063	-0.0798713	-0.206872	-0.0565853	0.088876	-0.204128
TIMP4	0.000137763	0.0275267	0.418703	-0.471734	-0.283694	-0.80429	0.166748	-0.345294	-0.922819	-0.473576	-0.739174	-0.492844	-0.37947	0.108003	-0.123629	-0.0020054	0.182724	-0.603305	0.128026	-0.349482	-0.849483
FCRL2	0.0019116	0.0294175	0.781481	0.294422	0.389827	-0.009891	0.310239	0.177877	0.681806	0.511756	-0.129344	0.00309	-0.0598984	0.625739	0.419724	-0.256331	0.260771	0.670813	0.395322	1.45859	0.899618
SV2B	3.03855e-05	0.00678881	0.779066	0.786202	0.551157	0.118581	0.629566	0.129981	0.682416	1.67392	0.0745755	0.567371	0.488695	0.427249	0.551077	0.490882	1.79874	0.39463	-0.129047	1.22627	0.17229
CCL20	0.000283204	0.0163414	0.238336	0.614112	0.508328	0.575201	0.607398	0.877042	0.765624	0.88296	0.995871	-0.002354	1.03723	0.28763	0.346271	0.028656	0.499087	0.887266	0.204797	1.66891	-0.361761
ENST00000534728	0.00992314	0.000552	0.0558502	0.0457806	-0.459943	-0.12798	-0.241282	0.580397	-0.290106	-0.0623407	-0.93051	-0.438698	-0.374758	-0.352204	-0.276805	-0.032778	-0.530871	-0.449466	-0.327356	-1.10148	-0.244456
CRYAB	0.00365385	0.0156008	0.848987	-0.271796	-0.281559	-1.21369	-0.479969	-0.544854	0.561089	-0.04429	-0.348906	-0.518135	-0.463877	0.247367	-0.618825	-0.047851	-0.806706	-0.323055	0.103827	-0.031022	-0.289962
NOD2	0.0045763	0.182348	0.273895	-0.479367	-0.215114	-0.481614	-0.162525	-0.801219	-0.858688	-0.052892	-0.898405	-0.752193	-0.154581	0.235665	-0.348929	-0.141233	-0.30356	0.390809	-0.417351	0.709656	-0.686135
ABLIM2	8.45626e-05	0.00392333	0.741901	-0.331144	-0.327485	-0.841175	-0.02448	-0.745534	-0.437955	0.0589299	-0.269706	-0.667586	-0.37115	-0.133008	-0.438321	-0.34699	-0.319021	-0.645086	-0.327854	0.412767	-0.496384
MLXIPL	0.00341246	0.0217794	0.706889	0.512892	0.331214	1.48782	0.030879	-0.0079012	0.91172	-0.0956246	0.155302	0.353999	-0.571845	0.595951	0.349921	0.0722244	0.245969	1.05131	0.407616	0.303485	0.679422
L1CAM	6.17562e-05	0.0100162	0.697547	-0.371153	-0.329078	-0.555098	-0.515363	0.0511237	-0.276308	-0.683102	-0.578631	-0.546787	-0.10895	-0.34737	-0.565527	-0.077141	-0.285238	-0.778673	0.433027	-0.625496	-0.139072
KLHL6	6.35874e-05	0.000368	0.219815	-0.582461	-0.284137	-0.735667	-0.280627	-1.34985	-0.780995	-0.000165	-0.361761	-0.377737	-0.0646572	-0.17742	-0.57385	0.0136947	-0.352178	-0.453177	-0.311502	-0.365687	-0.101236
OLFML2A	7.2912e-06	0.00590799	0.129113	-1.00256	-0.588214	-1.6246	-1.0133	-0.776872	-1.56466	-0.399846	-0.835456	-1.05367	-0.412041	-0.050199	-1.07551	0.218812	-1.07777	-0.839464	-0.366326	0.311169	-1.28991
RIMS3	0.00558978	0.00205026	0.284921	-0.124223	-0.488334	-0.250207	-0.261479	-1.08998	0.549579	0.612275	-0.207963	-0.63825	-0.500937	-0.095135	-0.121415	-0.56177	0.010188	-0.789974	-0.267921	-1.16588	-1.03262
MANEAL	0.00100902	0.00237061	0.957898	-0.249733	-0.303394	-0.917338	-0.390465	0.0489733	-0.14785	-0.160902	-0.089087	-0.152347	-0.201984	0.0158	-0.111055	-0.481851	-0.29049	-0.37728	-0.203446	-0.767258	-0.678332
TMEM52	0.0197988	0.000247	0.0589949	0.0868837	-0.3482	0.871283	0.053111	-0.291498	0.329249	-0.004427	-0.606503	-0.569253	-0.334032	-0.304722	-0.31966	-0.420325	-0.088672	-0.094003	-0.183273	-0.708405	-0.201349
ALOX15B	2.15014e-05	0.00983338	0.0759599	-0.977154	-0.563145	-1.74062	-0.732318	-1.1731	-1.64597	-0.546221	-1.06627	-1.61304	-0.380804	-0.202386	-0.750568	-0.719791	-0.586465	-0.421681	-0.509447	0.786494	-0.730641
FOLR2	0.000301967	0.053898	0.12993	-0.700991	-0.28461	-0.463905	-0.519962	-0.450744	-1.4479	-0.530743	-0.898098	-0.191704	0.353466	0.0835877	-0.567412	-0.0546153	0.375781	-0.615062	-0.490066	-0.743489	-0.383094
FLJ21408	0.00171462	0.0157668	0.799351	0.341598	0.335091	-0.437982	0.005857	-0.366006	0.991415	1.0248	0.145552	0.227921	0.688605	0.953113	0.325175	0.582836	0.514135	-0.346152	0.028675	-0.073935	0.640079
XLOC_011882	0.152936	0.00419788	0.10329	0.192053	-0.331165	1.26888	1.05854	-0.084807	-0.560535	0.385086	-0.006322	0.084713	-0.669401	-0.642508	0.128323	-0.558209	-0.367733	-0.168157	-0.643135	-0.390307	-0.410078
PLEKHH1	0.000732653	0.0196001	0.777918	-0.165456	-0.123404	-0.505258	-0.137083	0.0972683	0.002716	-0.244023	-0.271791	-0.042686	-0.208486	-0.389637	-0.088686	0.0913715	0.045039	0.0248666	-0.207122	-0.109998	-0.200309
TM4SF1	0.0037482	0.0052229	0.733287	-0.340272	-0.302455	-1.75958	-0.294342	0.049407	-0.413836	0.245148	-0.513592	-0.551934	-0.38576	-0.386345	-0.042846	-0.049893	-0.585663	0.253279	-0.512508	-0.041804	-0.509939
LYPD5	0.00464143	0.0277232	0.274375	-0.472687	-0.257872	-1.15243	-0.928066	-0.180432	-0.806955	0.154745	-0.532858	0.0722053	-0.32251	-0.157664	-0.417912	0.191318	0.283617	-0.391871	-0.551205	-0.786874	-0.222833
NCF1	7.1285e-05	0.00321823	0.620783	0.611334	0.698991	0.231731	-0.160672	0.490367	1.87551	-0.0028555	0.703072	-0.369753	0.672481	1.32976	0.529539	1.18051	1.10317	1.68916	0.531636	-0.0315345	0.350857
XLOC_l2_009139	0.00613516	0.000998	0.000785396	-0.0708187	0.878962	-0.0210054	0.282408	-0.337658	-0.484587	-0.111833	1.09132	0.873541	1.0761	0.139372	1.29	2.3806	0.805417	0.700298	0.460285	0.84966	0.0019879
LOC728606	5.04458e-06	0.00120093	0.846444	0.876104	0.820673	0.654601	-0.137894	1.84907	1.32586	0.797019	0.006164	0.456446	1.73522	1.1745	0.868484	0.813824	1.77941	-0.0973884	0.418761	0.916117	0.955864
Q9B8G3	0.0036328	0.0716411	0.319016	0.386763	0.218269	0.866599	0.133365	-0.046304	0.623788	0.588469	0.757607	-0.150543	0.283351	0.304697	0.0043387	-0.456524	0.599901	0.481208	0.176526	-0.059139	0.459541
ATF7IP2	0.649468	0.000385	0.0515989	-0.501671	0.411885	-0.428952	-0.20429	-0.597883	-2.00897	0.133885	0.156675	0.65193	0.288549	0.030122	0.365469	0.521271	0.537295	0.91179	0.248452	0.194717	0.624461
XLOC_l2_009311	0.0417828	0.000407	0.00119188	0.240365	-0.461815	0.692436	-0.0157255	0.380601	0.381426	0.059897	-0.351635	-0.553951	-0.86162	-0.417885	-0.390083	-0.11144	-0.427672	0.118473	-0.496603	-0.818742	-0.768802
CRISPLD2	1.62158e-05	0.000356	0.227706	0.360159	0.456612	0.585959	0.167193	0.503008	0.089217	-0.022632	0.005526	0.445695	0.422492	0.289098	0.203393	0.902245	0.338383	0.754794	0.638995	0.814392	0.207723
ARSI	0.000106152	0.000265	0.823109	0.464818	0.485128	1.07077	0.447813	0.283739	0.929769	-0.0426295	0.404789	0.807018	0.372154	0.30765	0.0570679	0.905262	0.102437	0.567705	0.813334	0.703446	0.295551
UGT2A3	0.000289733	0.0105752	0.575722	0.592654	0.727566	-0.264403	0.390096	0.577219	1.5578	0.282194	-0.511296	0.316156	1.34329	0.642808	1.26722	0.725287	0.494915	0.0876627	0.218776	2.37561	1.04279
XLOC_004528	0.000640805	0.0232619	0.135667	-0.557441	-0.418768	-1.21448	-0.546512	-0.99795	-0.926361	-0.274213	-0.270823	-0.45785	-0.0843714	-0.588093	-0.687081	0.596726	-0.90727	-0.902139	0.343488	-0.675159	-0.973878
C15orf27	0.000276272	0.0950203	0.0166988	-0.511916	-0.210003	-0.588982	-0.39808	-0.680859	-0.455341	-0.871683	-0.1832	0.724053	-0.353441	-0.0304606	-0.73871	0.089094	-0.448045	-0.293392	-0.324379	-0.360337	-0.391212
LILRA6	6.17938e-05	0.00904892	0.616694	-0.663378	-0.503829	0.170943	-0.727494	-1.15707	-1.38791	-0.273895	-0.663277	0.040039	0.0217347	0.304689	-0.972871	-0.635503	-0.648657	-0.365129	-0.326965	-0.767734	-1.52844
PRSS36	0.00425443	0.393249	0.0508442	0.36852	0.0656711	0.408687	0.358808	0.278139	0.855134	0.116848	0.190631	-0.479357	0.026571	0.290445	0.065464	0.256995	-0.004707	0.008221	0.280276	-0.220066	0.307909
A_33_P3224800	5.87979e-05	0.000686	0.52306	0.46538	0.64103	0.296614	-0.475943	0.36798	1.66599	0.055039	0.687036	0.233394	0.567331	1.02009	0.522916	1.03139	0.896272	1.35692	0.660038	-0.230675	0.306613
SAA4	0.0354294	0.00426015	0.531012	0.114858	0.288262	-0.120026	0.0304919	-0.177113	0.129728	0.882982	0.0751623	0.0609178	0.394509	0.138339	0.418936	0.138084	0.367516	0.940072	0.207609	0.383346	0.0463976
CLIC3	3.92954e-05	0.000405	0.0442144	-0.358412	-1.14483	-0.797831	-0.413659	0.341374	-0.128131	-0.993484	-2.06766	-1.36462	-1.60851	-1.06362	-1.73182	-0.164034	-1.3952	-0.790504	-1.64851	-1.18608	0.427429
NOV	0.00525675	0.00202989	0.0337685	-0.0253232	-0.784263	0.668287	0.410755	0.536837	-0.689847	-0.438187	-0.465768	-0.170744	-0.69415	-0.228586	-0.615466	-1.75642	-0.574448	-0.625024	-0.809361	-2.20787	-0.479055
SLC25A18	0.000386916	0.0109488	0.546369	-0.49266	-0.312584	-0.020383	-0.316859	0.177454	-1.45115	-1.01629	-0.656007	0.0170886	-0.475846	-0.126234	-0.286555	-0.215464	-0.142478	-0.733982	-0.880232	-0.118558	0.179842
IGFBP6	3.77355e-06	6.19e-05	0.23172	0.559461	1.17856	1.53491	0.259829	1.22654	-0.94695	0.627685	0.543151	0.481892	0.795961	1.40436	1.44722	2.52159	1.20227	1.69551	1.22904	0.689659	0.953517
MS4A2	0.00156621	0.0132527	0.617877	-0.35791	-0.246374	-0.328374	-0.494577	-0.0546923	-0.04457	-0.705167	-0.325197	-0.261977	-0.101786	-0.0192685	-0.473667	-0.393328	0.0085145	-0.0908823	-0.360225	-0.828696	0.136395
XLOC_l2_012323	9.94312e-07	0.000664	0.392375	0.667268	0.86746	0.0546824	0.465192	0.576799	1.44311	0.497554	-0.117808	0.421188	1.88534	1.73497	1.10971	0.741702	0.812741	0.26478	0.649176	0.934633	1.10563
XLOC_006079	2.50423e-05	0.00171166	0.965791	0.720605	0.571017	-0.178261	0.237131	0.35896	1.59448	0.918329	-0.179399	0.471653	0.764614	0.958816	1.31935	1.09279	0.686672	0.0890846	0.359002	0.259115	0.459492
ESM1	5.19018e-06	0.00028	0.150128	0.265929	0.582097	-0.270267	0.65122	0.311688	0.0573814	0.552879	0.62435	0.872723	0.635978	0.17334	0.386256	1.07836	0.711682	0.387099	-0.040667	1.09214	0.481802
ALPK3	0.933003	0.00441597	0.0925921	-0.345083	0.231124	-0.429171	0.228466	-0.306721	-1.67847	-0.233547	0.263877	0.046641	0.451304	0.359204	0.466426	0.0155263	0.203757	0.254984	-0.203804	0.448364	0.236081
VGF	0.00364121	0.0578772	0.977724	-0.304005	-0.315298	-1.22696	-0.060293	-0.217448	0.517904	-0.54271	-0.682141	0.632177	-0.278943	-0.445434	-0.406103	-0.971203	-0.943788	-0.407745	-0.149143	0.349206	-0.165162
LOC100132612	0.00118069	0.0677147	0.595675	0.785515	0.475525	-0.259037	0.308217	1.69315	1.56931	0.314711	1.5461	0.590231	0.690424	0.634712	1.07431	0.604082	-0.38878	-0.203731	-0.544562	-0.394989	1.62298
BDKRB1	8.37596e-05	0.0008	0.065471	0.378984	0.757742	0.609445	0.026598	-0.530381	0.687783	0.081579	0.901062	1.1406	1.21572	0.28018	-0.049615	1.48845	0.948499	1.2638	0.563561	0.654313	-0.071411
XLOC_l2_003419	2.80168e-05	0.000809	0.634481	0.390652	0.516989	-0.247451	0.04017	0.144564	1.38339	0.500474	0.0426063	0.435256	0.514795	0.923646	0.664395	0.630315	0.786793	-0.122248	0.234348	1.08522	0.491754
CRIP1	1.278e-05	0.00170497	0.315469	-0.350827	-0.568201	-0.754182	-0.598807	-0.154905	-0.321878	0.005836	-1.1764	-1.17173	-0.672039	-1.05641	-0.294276	-0.3851	-0.236648	-0.760749	0.064987	-0.569613	0.007763
ERMN	0.0049682	0.00983521	0.805549	-0.528667	-0.497904	-1.7572	0.367703	-0.0805941	-0.906343	-0.626545	-0.285728	-1.28035	-0.637273	-0.40044	-0.705721	-0.083289	-0.847172	0.0186749	0.234535	-0.132914	-1.35726
ACBD7	8.24177e-06	0.000382	0.392014	0.507388	0.784337	-0.231045	0.203227	0.617899	1.48879	0.354609	-0.026888	0.71703	1.64317	1.42047	0.513039	0.625756	0.623267	0.184301	0.75967	1.10088	1.06702
FOXC1	0.00052288	0.00880351	0.0386802	0.0922791	0.271429	0.179991	-0.023877	0.104329	-0.18974	0.07671	0.586484	0.645895	0.367852	-0.086962	0.003396	0.607192	0.258511	0.151367	0.254803	0.35694	-0.15976
CD300LF	4.68494e-06	0.000661	0.468385	0.46945	0.34418	0.359292	0.210177	0.146417	0.974789	0.706675	0.0568254	0.580816	0.101868	0.365126	0.324946	0.653465	0.114581	0.699912	0.467952	0.093218	0.327273
PLCB4	0.00167176	0.00637705	0.997962	-0.232363	-0.351743	-1.37057	-0.308726	-0.121392	0.163439	-0.117642	-0.241663	-0.378711	0.117482	0.0523119	-0.249093	-0.667979	-0.0198941	-0.998323	-0.465436	-0.675662	-0.34221
LOC389493	0.00315876	0.000518	0.479047	-0.110192	-0.306	-0.690862	-0.233836	0.087708	-0.297491	0.290664	-0.469139	-0.403312	-0.226429	-0.241925	-0.295544	-0.502006	0.140437	-0.334018	-0.129718	-0.295836	-0.608505
POPDC3	0.000987529	0.0578654	0.0179774	-0.368222	-0.160822	-0.25697	-0.4661	-0.472983	-0.313819	-0.535561	-0.062767	-0.045504	-0.156513	-0.323912	-0.388751	0.196202	-0.0075	-0.716582	0.0690505	-0.221141	-0.111618
XLOC_014060	0.0189589	0.00281045	0.113007	0.0879431	-0.412781	0.0833211	0.154006	1.01774	-0.793253	0.490366	-0.566737	-0.059626	-1.08622	-0.32879	-0.200571	-0.571702	0.0800962	-0.17113	-0.314326	-0.883145	-0.438443
CNTN3	0.00400214	0.393058	0.0824651	-0.327252	-0.0656596	-0.145175	-0.655746	-0.0678086	-0.493003	-0.296515	0.136732	-0.037313	-0.191359	-0.439206	0.144916	0.10247	0.122545	-0.586714	0.0455065	-0.004883	-0.0149504
MTUS1	0.0290113	0.00035	0.026805	-0.151072	0.33916	-0.747815	0.226833	0.0407602	-0.429971	-0.237166	0.690186	0.089705	0.250503	0.484573	0.158301	0.476805	0.220212	0.62757	0.18237	0.44135	0.109187
CPEB2	0.000636803	0.000292	0.0488079	-0.0255745	-0.545822	0.404288	-0.115045	-0.267621	-0.567292	0.129436	-0.247844	-0.208122	-0.918005	-0.417156	-0.07519	-0.690312	-0.432604	-0.473275	-1.00584	-0.462991	-1.0727
BTBD11	0.0234812	0.000611	3.22787e-05	-0.272097	0.655225	-0.592261	-0.021303	-0.630483	-0.546905	-0.566607	1.0689	1.23261	0.263286	0.364167	0.166757	1.50059	0.607517	0.300795	0.753084	0.304363	0.645408
LOC100287221	0.00164108	0.116369	0.531852	0.45592	0.280518	-0.117371	0.538338	0.623659	0.685568	0.373729	0.471183	0.575372	-0.029216	0.399161	-0.456356	1.29369	-0.210503	0.274741	0.245352	0.925798	-0.403522
COL12A1	0.000689537	0.0446524	0.0229177	-0.413513	-0.136046	-0.70174	-0.279342	-0.411909	-0.837729	-0.334019	-0.224572	-0.173428	0.051026	-0.357021	0.0257895	-0.236232	-0.31559	-0.17552	0.324338	-0.233549	-0.181743
CPS1-IT1	0.000128392	0.00119051	0.16441	0.319093	0.715162	0.831528	0.322464	0.429709	-0.356358	0.450329	0.76425	0.223585	0.944892	0.803735	1.2831	1.06325	1.25311	1.06182	0.517217	0.486223	-0.534412
LOC100129104	0.000287729	0.00369526	0.728084	0.382171	0.31341	1.10862	0.44612	-0.172932	0.826893	-0.140448	0.400218	0.314104	0.704727	0.268589	0.370364	0.211837	0.348538	0.634143	0.505453	-0.210039	-0.100419
FAM83H	0.00447506	0.000645	0.64794	-0.139078	-0.239753	-1.03094	-0.037817	0.298591	0.238562	-0.065637	-0.136992	-0.319351	-0.332581	-0.05782	-0.256525	-0.402411	-0.288115	-0.233775	-0.441443	-0.295124	0.126852
SPARCL1	0.00423567	0.292599	0.0795022	-0.697616	-0.183318	-0.729456	-0.134298	-1.28277	-1.41926	-0.399767	-0.77925	-0.611965	0.135839	0.234351	-0.266786	0.690273	-0.023476	-0.426672	-0.554671	0.563049	-0.97719
BDKRB2	8.29725e-06	0.000126	0.0641535	0.558764	1.08166	0.519286	0.252971	-0.357277	1.22194	0.440331	0.973375	0.214943	2.08819	0.202154	1.16019	1.69222	0.991559	1.7487	0.788733	1.18462	0.85362
VSIG4	1.0858e-05	0.00151263	0.420927	0.395634	0.618382	0.552701	0.883118	0.135531	0.60695	0.012584	0.461389	0.573964	0.786099	1.05621	0.181416	0.080162	1.33827	1.39721	0.513428	0.045185	0.368868
TRNP1	0.00153798	0.000533	0.882983	-0.405749	-0.506341	-0.457437	-0.283359	0.422873	-1.58385	-0.36477	-0.491675	-0.442388	-0.727352	-0.390964	-0.190916	-1.08062	0.100697	-0.957371	-0.411994	-0.332988	-0.644178
PIK3CG	0.00236372	0.0417045	0.920438	0.249232	0.263516	0.7838	0.07335	0.0884315	0.093322	0.369894	0.0183747	0.25794	-0.477056	0.457652	0.0340027	0.259964	0.910898	0.0184846	0.457755	0.266636	0.694021
HOXA5	0.000222804	0.0140657	0.784163	0.454783	0.54448	1.51775	0.041428	0.25549	0.587779	-0.175922	-0.066058	0.755427	0.25966	0.286948	0.019071	2.03662	0.509079	-0.114181	0.797769	0.904126	0.600816
A_33_P3422712	0.00469272	0.215303	0.073004	0.353892	0.106982	0.419573	0.440787	0.540968	0.670865	-0.028874	-0.0436182	-0.259437	0.159961	0.2309	0.616614	0.230307	-0.082371	0.202876	0.158678	-0.326802	0.289689
RAB3D	3.87023e-05	3.14e-06	0.32336	-0.150621	-0.318011	-0.219895	-0.172343	0.33751	0.106514	-0.668821	-0.240989	-0.390717	-0.455988	-0.229158	-0.36075	-0.155336	-0.123582	-0.401203	-0.33996	-0.355184	-0.445257
NPPC	0.00444876	0.0272866	0.788509	0.578706	0.572045	1.41061	0.448778	1.59838	-0.217871	0.199063	0.246502	0.197621	0.960825	-0.491958	0.0103966	0.538939	0.808446	2.29904	0.18266	1.14537	0.394655
CCL4	1.54656e-05	0.00801205	0.092005	-0.616821	-0.350407	-0.381195	-0.419293	-0.712908	-1.10261	-0.717654	-0.621658	-0.641941	0.272923	0.0308793	-0.30768	-0.759659	-0.78155	0.077422	-0.436183	-0.311931	-0.375096
FFAR3	1.57302e-05	0.00385936	0.901293	0.655793	0.64708	0.884745	0.0432393	-0.230194	1.03693	1.27977	-0.289424	0.984289	1.63978	0.720619	1.208	0.98237	0.157085	-0.109599	0.490001	0.509984	0.82478
LOC100505666	0.000287513	0.00640664	0.538741	-0.335267	-0.258309	-0.469544	-0.14595	-0.113808	-1.24751	-0.093339	-0.390965	-0.429638	-0.402655	-0.338608	0.081875	-0.148967	0.031457	-0.527729	-0.593299	-0.254537	0.131667
CCL3L3	0.00179717	0.0864978	0.429746	-0.507369	-0.296646	0.001499	-0.350545	-0.926269	-1.31478	-0.127435	-0.293372	0.054793	0.221363	0.446017	-0.265754	-1.22836	-1.05591	-0.529355	-0.489737	0.148255	-0.271053
SPOCD1	3.05749e-05	0.00171189	0.0373131	0.337131	0.603661	0.083044	0.142589	0.423891	0.048645	0.4162	0.167327	-0.287801	0.829763	1.34528	0.650436	1.19156	0.402752	0.387987	0.984596	0.613358	0.355009
PRRT2	0.000142694	0.00213339	0.581556	-0.281818	-0.46691	-0.702294	-0.603456	-0.65134	-0.14039	0.50983	-0.490055	-1.18622	-0.30496	-0.725127	-0.551281	-0.20327	-0.506967	-0.875548	0.132221	-0.012759	-0.412034
XLOC_004512	0.000194482	0.00622559	0.862376	0.361295	0.373712	0.463381	0.638336	0.119788	0.791983	0.0192005	0.27281	0.350658	0.104587	0.18677	0.583778	0.438198	0.16818	0.359618	0.253554	0.04089	1.35179
MMP25	0.0225854	0.00174351	0.323705	-0.0193217	-0.335562	-0.344637	-0.457296	-0.130348	0.625723	-0.237049	-0.39162	-0.681799	-0.248318	-0.197971	0.0871601	-0.136111	-0.258208	-0.639153	-0.600457	-0.0341713	-0.590536
NOXO1	0.201332	0.00483198	0.0256039	0.092953	-0.291664	-0.0675633	-0.113488	0.548088	0.124182	0.0646155	-0.315437	-0.0955338	-0.415536	0.0799315	0.0138449	-0.0768609	-0.254383	-0.257579	-0.521489	-0.563857	-0.801406
HOXA3	7.96921e-06	8.76e-05	0.661809	0.51014	0.589129	1.66503	-0.091052	-0.03585	0.372158	0.2491	0.208442	0.790786	0.24886	0.457797	0.28129	1.06509	0.948579	0.251103	0.706515	0.791076	0.73088
ANKRD20A9P	0.00292143	0.0819448	0.496684	0.375081	0.269505	-0.0128841	0.731221	0.743532	0.209543	0.391242	0.0847637	-0.0756805	0.277543	-0.447625	0.492419	-0.104784	0.235958	0.0250983	0.820933	0.446618	1.20931
XLOC_002296	0.00100017	0.0515562	0.654392	-0.312193	-0.225199	-0.18056	-0.244669	-0.657032	0.278471	-0.842573	-0.084519	0.0285445	-0.295185	-0.116773	-0.308701	-0.788935	-0.048312	-0.352974	-0.443868	-0.556403	0.489935
SATB1	0.00214324	0.000798	0.431679	0.394127	0.25505	1.11486	0.859034	-0.256892	0.337505	0.291874	0.306188	0.28606	0.236877	0.153023	0.370887	0.513897	0.457578	-0.137305	0.31691	0.194314	0.107118
ARHGAP11A	6.59525e-05	0.00071	0.199473	0.255836	0.655305	-0.48564	-0.0500423	0.259527	1.03832	0.438484	-0.0018621	1.06368	0.461838	1.38819	0.883558	0.919443	0.392043	0.151	0.168157	0.701116	1.08119
SLC8A1	0.00176226	0.00515894	0.024775	0.0657253	0.397207	0.084363	0.224924	0.180744	-0.006796	-0.112806	0.349822	0.320814	0.37397	0.817722	0.006345	0.653302	0.602651	0.366904	0.767613	-0.468926	0.579058
NOS3	0.000649218	0.00483507	0.231888	-0.107575	-0.229326	-0.426818	-0.0304133	-0.12366	0.12212	0.0721297	-0.319255	-0.200766	-0.727838	-0.318035	0.04227	-0.163301	-0.387107	-0.093267	-0.0136183	-0.117043	-0.224631
TFPI2	3.86311e-05	0.000128	0.605595	0.699272	0.846527	1.57243	0.260282	-0.160132	0.512841	1.1158	0.360673	1.05106	1.54238	0.289012	1.05899	1.53447	0.747551	0.345707	0.611223	1.24701	0.523716
PRKX	0.0323504	0.00487126	0.398341	-0.0827525	-0.172993	-0.331686	-0.16886	0.319832	-0.118906	-0.017929	0.020445	-0.076456	-0.163381	-0.274155	0.005548	-0.086031	-0.326654	-0.305198	-0.11723	-0.082087	-0.49772
MNDA	0.000545724	0.00624055	0.264928	-0.747172	-0.287357	0.0225466	-0.142623	-1.12762	-1.96771	-0.62077	-0.262094	-0.0902393	-0.188019	0.0006124	-0.76024	-0.30116	-0.150731	-0.625526	-0.287973	-0.616205	0.120653
PSTPIP1	0.00415556	0.066176	0.712732	-0.286225	-0.197189	-0.759151	-0.213914	-0.123843	0.018098	-0.218221	-0.492869	-0.805123	0.169425	0.194528	-0.0640033	-0.083892	-0.487691	-0.457899	-0.0962906	-0.0823637	0.037103
ALOX5AP	2.16894e-07	6.13e-06	0.147236	0.35805	0.674178	-0.074156	0.422623	0.78242	-0.14125	0.645448	0.730746	0.255203	0.711045	0.904548	0.254864	1.03903	0.966137	0.727618	0.47691	0.625722	0.724133
LOC100128264	2.07154e-05	0.00337737	0.670187	0.893853	0.751107	-0.178819	0.45938	2.01868	1.41487	0.997185	0.0083803	0.338049	0.829725	1.25867	0.859043	0.776984	0.662229	-0.168098	0.816503	2.29143	0.589264
LOC441179	0.00284269	0.053888	0.305976	0.365989	0.211441	0.982764	0.240446	0.26878	0.226814	0.302088	-0.0140717	-0.08887	0.480953	0.184216	-0.219662	-0.197434	0.586621	0.577513	0.48361	0.0333066	0.499663
ZNF506	0.646252	0.00295251	0.000298866	-0.327146	0.323624	-0.336821	-0.362813	-0.157189	-0.699216	-0.216653	0.202517	1.05264	0.343894	0.306116	0.134735	0.43253	0.21466	0.476821	0.232328	0.0522561	0.111376
XLOC_014110	0.00860671	0.00373312	0.103555	0.0610607	0.381038	-0.463527	0.077409	-0.213073	0.18981	0.49799	-0.114461	0.457348	0.221622	0.684047	0.172183	0.819156	0.711478	-0.220608	0.606974	0.416807	0.436865
ODZ4	0.00852099	0.00186285	0.184251	0.0433931	0.307498	0.719362	-0.047183	-0.0508192	-0.296453	-0.397967	0.22537	0.44601	0.159716	0.320171	0.311445	0.456922	-0.0602863	0.171535	0.0302386	0.806527	0.514833
SLC9A7P1	0.834082	0.000526	0.136197	-0.348649	0.284617	-0.769239	-0.00313	0.04002	-1.88316	0.301798	0.61993	0.247258	0.428859	-0.020284	0.25147	0.057125	0.178169	0.500864	0.271216	0.210843	0.385339
EYA4	0.000510752	0.0568268	0.11606	0.474923	0.180996	0.390403	0.138011	0.526104	0.265022	0.655543	-0.174627	0.283355	0.0496635	0.419424	-0.159666	0.575822	-0.173037	0.0418291	0.509104	0.241035	0.378052
LOC100506231	0.000828322	0.0407399	0.97697	0.324793	0.304511	-0.381784	0.722237	0.048506	0.632185	0.538187	1.06993	0.965474	0.202534	0.347168	0.165314	0.503115	0.0410505	-0.0900879	-0.026483	0.488997	-0.317383
RTP3	0.00103017	0.000917	0.309937	-0.401005	-0.215687	-0.358131	-0.286112	-0.695632	0.115398	-0.932535	-0.360102	-0.0814047	-0.238329	-0.225982	-0.139258	-0.313176	-0.0858926	-0.0197521	-0.204268	-0.56409	-0.140299
CSF3R	2.65878e-06	4.47e-07	9.65052e-05	0.347445	0.97348	0.304232	0.308048	0.505294	0.256841	-0.002735	1.05343	0.756381	1.04051	1.09051	0.633623	1.58556	0.646726	1.22127	0.78751	1.06123	0.831536
SLCO2B1	3.68003e-05	0.00230109	0.418106	-0.583956	-0.398391	-0.72451	-0.177758	-0.763882	-1.08861	-0.139578	-0.561164	-0.267626	0.215308	-0.05171	-0.738964	-0.558126	-0.774321	-0.391723	-0.100353	-0.370121	-0.783504
CYP4F22	0.000857996	0.0140375	0.966623	-0.385879	-0.408744	-0.0681319	-0.0723205	0.038919	-1.82894	-0.196527	-0.0462715	0.158718	-0.984772	-0.283722	-1.12191	0.0366004	-0.412558	-1.00096	-0.337291	-0.543714	0.039712
DKK3	0.00461102	0.100188	0.101304	-0.691929	-0.220649	-1.09005	-0.565159	-0.132216	-1.65461	-0.558506	-0.367326	-0.545146	-0.746429	0.455204	0.076729	0.294052	-0.391239	-0.672555	-0.310668	0.166696	-0.386452
C9orf150	0.000104985	2.08e-05	0.11628	-0.113087	-0.547647	-0.643854	0.136141	-0.556157	0.36186	-0.060566	-0.336828	-0.678196	-0.344962	-0.381796	-0.366592	-0.427511	-0.43385	-0.988318	-0.46188	-0.620007	-0.984181
XLOC_l2_005179	0.00210758	0.0140803	0.50314	0.439398	0.340557	1.34848	0.806216	0.173592	0.286666	0.050447	0.211353	-0.0496626	0.23436	-0.0204525	0.0375857	0.163399	0.664609	0.50282	0.349439	0.373254	1.27942
VSTM4	0.000335621	0.00553083	0.531976	0.249551	0.331881	-0.102646	0.825498	0.0647743	0.122246	0.134361	-0.003233	0.48437	0.251232	0.374659	-0.104659	0.879455	0.384754	-0.104854	0.517586	0.669768	0.301617
LOC100508196	0.00144573	0.0218563	0.123411	-0.587916	-0.277013	-1.15796	-0.188522	-0.417943	-0.992185	-0.499923	-0.16894	0.157636	0.312259	-0.486346	-0.385642	-0.679597	-0.325167	-0.875007	-0.242424	-0.198653	-0.155259
PYHIN1	8.38301e-06	0.00350249	0.926718	0.541912	0.585017	0.142165	0.262692	0.802504	1.22958	0.368003	-0.124014	0.601267	0.437149	1.11923	0.69886	0.626379	0.562551	-0.163739	1.5406	0.963034	0.173866
CCL13	0.00348456	0.239385	0.284383	-0.659492	-0.206637	-0.710283	0.027282	-0.450723	-1.32507	-0.211406	-0.35482	-0.814288	0.0800819	-0.22104	0.0729317	0.646435	-0.404302	-0.477473	0.426733	0.048363	-1.27562
TESK2	0.00292578	0.0660656	0.410932	-0.467677	-0.222846	-0.358123	-0.159513	-0.0536185	-1.685	-0.282896	-0.143593	0.312432	-0.649213	-0.409542	-0.267193	0.241844	0.136312	-0.437175	-0.0079594	-0.491544	-0.735675
NEXN	0.00263373	6.17e-05	0.270732	-0.103934	-0.307884	-0.321645	0.196722	0.571246	-0.337276	-0.397806	-0.206709	-0.537569	-0.236915	-0.264515	-0.511784	-0.327984	-0.354382	-0.389994	0.0372262	-0.2905	-0.303594
NCF2	0.00248665	0.0126059	0.459395	-0.478391	-0.247551	0.12644	-0.099876	-0.909976	-1.52587	-0.134242	-0.276784	-0.180104	0.358006	-0.087079	-0.222827	-0.114953	-0.29805	-0.520535	-0.707551	-0.258916	-0.414263
ST3GAL1	0.2058	1.66e-05	0.0276485	-0.417361	0.532411	-0.369402	-0.026657	-0.437017	-1.85648	-0.260024	0.686399	0.4814	0.663077	0.297692	0.961327	0.542211	0.233526	0.726921	0.507976	0.564288	0.191705
MALL	0.000342668	0.00549834	0.809955	-0.445789	-0.533156	-1.36168	-0.331414	0.352876	-0.116369	-0.794564	-0.17816	-0.722545	-0.933183	-0.033557	-1.50805	-0.688968	-0.418517	-0.682918	-0.389546	-0.715167	0.405893
LOC100506115	8.27401e-07	0.000348	0.67746	0.477413	0.568483	0.724809	0.086693	1.10754	0.359304	0.0706765	0.0593743	0.669017	0.507308	0.88545	0.504391	0.759376	0.310416	0.126517	1.30063	0.729731	0.401103
XLOC_l2_002469	0.00208949	0.0726618	0.00927646	-0.536045	-0.14739	-0.811752	-0.364255	-0.646312	-1.02344	-0.424333	-0.146497	-0.092454	0.221056	0.0738988	-0.347826	-0.194525	0.172895	-0.0284606	-0.332444	-0.480372	-0.466556
CD300A	0.00443574	0.0153646	0.476144	0.204675	0.3306	0.514549	-0.00101	-0.008667	-0.515672	0.727684	0.116555	0.064058	0.505059	0.892617	0.236088	1.04983	0.26652	0.465331	0.102165	-0.239791	0.17817
KIAA0664L3	0.0035727	0.000225	0.10616	0.041192	0.316954	-0.412921	0.201137	0.1684	0.247236	0.071154	0.304022	-0.042766	0.313281	0.285839	0.510755	0.054314	0.440058	0.442007	0.569573	0.402884	0.206523
FAM40B	0.000359657	0.00795536	0.535549	0.396738	0.683953	0.221996	-0.0128736	0.792615	1.07476	0.43384	-0.0456244	0.680199	2.31422	0.997858	0.331434	0.243149	0.564074	-0.115982	0.66016	1.34225	0.551743
PDZRN3	0.00222584	0.0653568	0.242063	-0.345014	-0.14992	-0.649375	-0.033888	-0.491603	-0.808184	0.0289155	-0.253469	0.147019	0.010632	-0.249371	-0.039766	-0.647761	-0.068632	-0.364379	-0.325264	0.101993	0.039873
JUP	0.0104862	0.0049701	0.753168	-0.410208	-0.267715	-2.1025	-0.404714	0.647458	0.255765	-0.538104	-0.22543	-0.615165	-0.682791	-0.354098	-0.077901	-0.314545	-0.438944	-0.19971	-0.011024	0.133942	-0.159202
C3orf52	0.220837	0.00492697	0.648798	-0.0799252	-0.239091	-1.15454	-0.002108	0.16168	0.374441	0.108687	-0.132817	-0.35876	0.08329	-0.231838	-0.132742	-0.494469	-0.1612	-0.321524	-0.036125	-0.138357	-0.705458
XLOC_004746	4.09375e-05	0.0123838	0.960874	0.731401	0.671225	0.026716	1.16707	0.625447	1.4511	0.174773	-0.166315	0.590231	1.26671	1.05497	0.281526	0.455753	0.732136	-0.427185	0.24963	1.15037	2.19565
LOC100507642	5.60572e-07	0.000334	0.137253	0.713556	0.361736	0.407052	0.407996	0.525807	1.18542	0.700182	0.466556	0.546751	0.239596	0.498138	0.327464	0.386155	0.219116	0.311701	0.396453	-0.149832	0.736994
XLOC_002176	0.0010657	0.093603	0.476494	0.648083	0.279482	0.615305	-0.233542	0.667949	1.28727	0.184523	-0.252758	0.581235	0.542976	0.473333	0.807901	1.03802	0.089975	-0.185405	-0.249979	-0.423991	0.652991
TMEM14A	0.0178659	0.00274844	0.335103	-0.852191	-0.279608	-0.676427	-0.141604	-0.355443	-3.67265	-0.239683	0.009861	-0.19591	-0.11929	-0.461311	-0.412417	-0.182514	-0.188864	-0.641884	-0.467772	-0.516462	0.100872
FAM70A	0.0104343	0.00138882	0.0255504	-0.0620878	0.500776	0.032064	0.297253	0.229573	-0.55636	-0.415506	0.292715	0.201579	0.70004	0.495429	-0.256643	0.398598	0.756016	0.420932	0.474213	0.802948	1.2227
PQLC3	0.000362603	0.00123306	0.392776	-0.465729	-0.281863	-0.129425	-0.185889	-0.45953	-1.64683	-0.356964	-0.38813	-0.182578	-0.300432	-0.468915	0.051324	-0.287401	-0.152392	-0.661545	-0.474876	-0.221567	-0.0139814
TBX5	0.000580487	9.65e-05	0.0441798	0.183783	0.578595	0.0998624	-0.172879	0.329333	-0.320298	0.577023	0.06712	0.394787	0.357982	0.591741	0.365529	0.964561	0.940636	0.493037	0.420867	1.05393	0.714357
XLOC_010485	0.00253911	0.171883	0.390165	0.822307	0.36179	0.125333	-0.122207	0.995666	1.1165	1.4549	-0.295442	0.345381	0.390169	0.527574	0.905078	0.89565	1.10823	-0.337486	-0.731672	-0.691652	1.86386
COL11A2	0.00103984	0.00715276	0.821631	0.200542	0.180645	0.0196676	0.140165	0.664594	0.337269	-0.088307	0.106751	0.0567196	-0.0514664	-0.0205321	0.27929	0.112189	0.20613	0.518214	0.094983	0.262708	0.422104
XLOC_l2_012743	0.000108144	0.0269773	0.301438	0.924385	0.549998	0.528488	0.695856	1.00723	1.37763	0.569538	-0.304132	0.148015	1.43286	1.03232	1.83056	0.78237	0.155821	-0.286725	-0.129047	0.755495	0.632446
XLOC_012641	0.00251376	0.0481804	0.857452	0.307334	0.31505	-0.0016804	0.508882	-0.0469095	0.622874	0.686042	0.0668685	0.414151	0.511628	0.16199	-0.719014	-0.178739	0.556018	0.625939	0.91318	0.355799	0.757734
PRAMEF3	4.95796e-06	0.00214794	0.803867	0.785771	0.796568	0.359134	0.226596	0.991807	1.60349	0.386407	0.0027623	0.660466	0.560823	0.895276	1.25803	1.79672	0.521524	0.0612766	0.0946422	1.80882	1.10191
C5orf27	0.0036855	0.0293292	0.312497	-0.404026	-0.310507	-0.632699	-0.771988	-0.468388	-0.377751	-0.154739	-0.753387	-0.225418	-1.27906	-0.125116	-0.214644	-0.289743	-0.333025	0.008841	-0.240036	-0.241045	0.277065
S100A3	0.000740425	0.00596763	0.764438	-0.203996	-0.270019	-0.766305	0.146759	0.282794	-0.316056	-0.373366	-0.453809	-0.793681	-0.189817	0.017388	-0.488245	-0.388037	-0.197307	-0.0145946	0.011319	-0.073089	-0.400332
MBOAT1	0.000922249	5.47e-05	0.0146253	0.0397697	0.700234	-0.552808	0.081739	0.050769	-0.297168	0.559389	1.10724	0.233849	0.699828	0.774219	1.34956	0.707065	0.780247	0.739434	0.48963	0.708334	0.113164
ISM1	7.8668e-06	0.00592121	0.162485	0.710732	0.360561	1.52973	0.458959	0.722863	0.73535	0.291759	0.060096	0.410263	0.641718	0.401349	-0.304569	0.42659	0.357959	0.112752	1.06429	0.373521	0.422198
FAM3C	0.968762	0.000292	0.142678	-0.495204	0.314942	-0.313021	-0.0100035	-0.134136	-2.70534	-0.025272	0.382373	0.369845	0.462928	-0.20448	0.246166	0.254659	0.295884	0.284505	0.45981	0.43181	0.480866
SMOC1	0.019189	0.00399888	0.440721	-0.0483046	-0.153528	0.249116	0.385764	-0.417616	0.197786	-0.420639	-0.0848508	-0.0063433	-0.172627	-0.170653	-0.188362	-0.212966	-0.052799	-0.210631	-0.082603	-0.0110807	-0.49589
GFI1	6.04284e-05	0.0256746	0.108731	0.638926	0.306728	1.22868	0.763723	0.0806971	0.606431	0.895703	0.111878	0.455076	0.342384	-0.113543	-0.059181	1.13344	0.171982	0.486648	0.338158	-0.192103	0.699267
F13A1	0.00012895	0.022794	0.620178	-0.473489	-0.487152	-0.643388	0.155888	-0.490789	-0.512181	-0.365543	-1.3044	-0.505679	-0.180845	-0.216096	-0.657972	-1.87071	-0.0360002	0.103044	-0.0961393	-0.126656	-0.467212
XLOC_004262	6.66802e-05	0.012777	0.556278	0.840549	0.552053	0.382266	0.045693	0.783686	1.70847	0.871931	-0.055182	0.694847	1.54866	0.808522	1.45269	0.887866	0.173671	0.0077577	-0.0448476	-0.129099	0.727703
LOC100507588	0.680161	0.00204827	0.0689124	0.298797	-0.292561	-0.244096	-0.195428	0.416865	0.733742	0.990876	-0.64052	-0.42463	-0.188605	-0.39682	0.0895514	-0.138171	-0.260128	-0.27938	-0.0059028	-0.308692	-0.664875
A_33_P3295932	0.00189371	0.0144295	0.461582	-0.132726	-0.167425	-0.272223	-0.142839	0.222713	0.0389996	-0.255624	-0.030754	-0.171072	-0.0040823	-0.273745	-0.249588	-0.397811	0.0214243	-0.138012	-0.5453	0.0676522	-0.12039
GALM	0.000221429	0.0742048	0.146079	0.696476	0.344448	1.23128	0.416731	0.842363	1.09058	0.200732	0.525424	0.936486	-0.164488	0.929299	0.243754	0.315853	0.802377	0.540745	0.560597	-1.05479	0.153671
LOC388780	0.067571	0.00277711	0.10691	-0.151558	0.424307	-0.0919835	0.0742314	-0.069314	-1.2556	0.456464	0.383098	0.197935	0.609262	0.0679024	0.493683	0.701639	-0.183472	0.285304	0.373386	0.558855	1.17978
ETV3	0.88402	0.00154184	0.0398329	-0.373993	0.293237	-1.04526	-0.429259	-0.194706	-0.655994	0.28719	0.141929	0.355075	0.132935	-0.087955	0.289588	0.180417	0.167793	0.619018	0.514992	0.261975	0.649837
XLOC_011578	2.33004e-06	0.000321	0.200159	0.489805	0.848363	-0.291536	0.264527	0.685657	1.21381	0.275289	-0.0139666	0.935508	1.11244	0.833546	1.12947	0.854797	0.483151	0.0473866	1.85047	1.07023	1.02896
ATAD3B	0.531825	0.00291004	0.0710978	-0.591886	0.275601	-0.050774	-0.206498	-0.603219	-2.05676	-0.261178	0.302176	0.443801	0.016233	0.238969	0.179952	-0.008004	0.280628	0.495289	0.090256	0.196822	0.79549
LOC100507425	9.92568e-05	0.00803364	0.822001	0.392246	0.324708	-0.0264132	0.0786787	0.2505	0.945773	0.616148	0.0857843	0.0205544	0.453964	0.469121	0.373543	0.789298	0.338591	-0.41634	0.633672	0.394394	0.429212
GYPB	9.41034e-05	0.00227809	0.593935	0.61745	0.443161	0.18383	0.412397	-0.115522	1.77558	0.976254	-0.0629675	0.524654	0.603306	1.08099	0.471815	0.534709	0.652627	-0.238272	0.266606	0.683743	0.357557
ENOX1	0.815444	0.00134749	0.0618735	0.418262	-0.319811	0.425065	0.40606	1.76112	0.234773	-0.156036	-0.602835	-0.134568	-0.266294	-0.620007	-0.420876	-0.168124	-0.263101	-0.688316	-0.275869	0.108322	-0.186251
LOC100289488	0.105767	0.00245977	0.027739	-0.130955	0.347806	-0.691995	-0.019309	-0.290626	-0.0729231	0.238301	0.76104	0.276414	0.61961	0.14758	0.846757	0.345017	0.191991	0.301366	0.0797215	0.342734	-0.0863681
XLOC_001183	0.000362879	0.0244613	0.519512	0.702718	0.399011	0.858289	0.0471592	0.179013	1.26893	0.555166	-0.082215	0.765375	0.346856	0.718294	1.05462	1.04019	-0.0160477	-0.0905157	-0.228428	0.004547	0.876454
TLX3	0.00170832	0.0159643	0.684217	-0.461958	-0.443422	-1.81812	-0.168031	-0.489333	-0.297394	-0.186164	-0.134459	-0.406638	-1.05259	-0.473477	-0.284786	-1.19754	-0.063859	-1.15339	-0.536219	0.215306	0.210011
SLC23A1	0.00179271	0.0561353	0.356374	0.673982	0.248949	0.156277	-0.0343318	0.725891	1.97258	0.375735	-0.706766	0.263401	0.048669	0.639709	0.271096	0.517246	0.41147	0.045525	0.139736	0.462999	0.645355
XLOC_l2_000920	0.000967394	0.00453649	0.581172	0.611164	0.441913	0.958027	-0.124491	0.648489	1.97277	-0.0435213	0.440331	0.260661	0.406862	0.003768	0.100733	0.122693	0.61287	0.641262	0.0747473	0.863223	1.33389
LOC388588	0.00487597	0.00117682	0.158318	-0.0494906	-0.421119	-0.897107	0.141829	0.022348	0.355766	0.336262	-0.87025	-0.576871	-0.511803	-0.560067	-0.259665	-0.346373	-0.16291	-0.612266	0.096478	-0.017389	-0.811189
RASL12	0.004908	0.00853631	0.819883	0.333506	0.451586	-0.835997	-0.005382	0.17749	1.67897	0.710132	-0.156116	0.702674	0.777285	0.553978	0.129602	0.567134	0.250551	0.0252453	0.255367	1.53142	0.330301
SLC7A5	0.00234822	0.1528	0.16789	0.35081	0.115305	0.906744	0.162432	0.676383	0.36006	-0.0332445	0.18239	0.024693	0.215411	-0.084684	0.022892	-0.001571	0.473521	0.417969	-0.284637	0.418932	-0.116564
XLOC_010572	9.60535e-07	0.000326	0.673348	0.615434	0.731997	-0.060535	0.470371	0.566958	1.42038	0.655348	0.0300196	0.981303	1.11244	1.29735	0.796853	0.937336	0.393551	-0.080862	1.1963	0.736871	0.650799
XLOC_011107	0.0227374	0.00236588	0.602478	0.510324	0.319159	0.020864	0.290158	-0.0877007	2.24566	0.355938	0.295198	-0.223535	0.640645	0.313483	0.317775	0.36933	0.319829	0.751134	0.31635	0.0137304	0.396806
LOC339260	0.00195891	0.054881	0.912805	0.672832	0.538669	0.207822	0.530437	0.0914607	1.194	0.494692	1.15023	0.598212	0.0280333	0.593095	1.73361	0.948998	-0.0452299	0.25687	-0.0624154	-0.993982	1.71794
LOC100129461	0.000303928	0.00602153	0.860081	0.607244	0.496688	-0.535453	0.634882	0.384156	1.36233	0.325218	0.384207	0.544039	0.55087	0.415764	1.56988	0.670936	-0.0271663	0.160128	-0.129911	0.336795	0.988028
DAPK2	0.00482777	0.000495	0.0281922	-0.110854	0.702406	-1.03925	-0.55221	0.208528	0.429799	0.084695	0.580408	-0.098429	0.969597	0.537816	0.523738	0.989288	0.698737	1.7444	0.827669	0.635191	0.318053
C6orf10	0.00387167	0.0095796	0.091036	-0.0744872	-0.546208	-0.603443	0.459124	0.361875	-0.217458	-0.241903	-0.465073	-1.44821	-0.720849	-0.681933	-0.226235	-0.801059	0.289533	0.485246	-0.91772	-0.455478	-1.06651
A_33_P3219454	0.803031	0.00338299	0.763505	0.19536	0.423131	-0.224236	-0.544724	-1.11941	2.90446	-0.04463	0.404635	0.955603	0.264434	0.582014	-0.00704	0.42763	-0.077738	0.106013	0.551299	0.347752	1.09984
ALK	0.00375017	0.270406	0.0340897	-0.680672	-0.173617	-1.1621	-0.477558	-0.839716	-1.08679	-0.217563	-0.218938	-0.160808	-0.0162017	-0.307259	-1.50961	-0.0317812	-0.204229	-0.11629	0.103382	0.0513992	0.500554
MOBP	2.21686e-05	0.00256343	0.155225	0.527597	0.810637	0.280963	0.19049	0.260073	1.03077	0.368003	0.169196	0.837239	1.82806	0.921832	1.7635	1.13539	0.400936	-0.0907045	-0.024414	0.582297	1.39368
XLOC_006404	0.00010132	0.00446888	0.0278246	0.746749	0.411618	0.968305	0.768523	0.761914	1.04896	0.440723	0.783215	0.731213	0.239017	0.192725	0.294696	-0.392012	0.376869	0.434982	0.358671	1.05661	0.45181
XLOC_012297	0.00013174	0.0101904	0.626	0.619442	0.597307	0.0167715	0.163439	0.583697	1.36793	0.0529694	-0.0291326	0.642383	0.436897	0.848103	1.78127	1.03255	0.0680576	-0.240794	-0.0236343	1.27482	0.779854
HSD17B8	0.000519694	0.000246	0.365504	-0.111151	-0.231712	-0.225054	-0.196116	-0.031518	-0.372476	0.179316	-0.382346	-0.411574	-0.022042	-0.219539	-0.245774	-0.282591	0.009175	-0.267385	-0.115486	-0.248941	-0.36233
CYTH4	0.0021249	0.0592118	0.247497	-0.721714	-0.22455	0.571704	-1.0171	-1.06694	-1.68324	-0.566997	-0.612565	-0.583373	-0.023386	-0.021501	-0.451317	0.096667	-0.856255	-0.123721	-0.068449	0.288785	-0.114931
ITGBL1	0.00192319	0.0577348	0.554608	-0.411068	-0.281863	-1.21104	-0.007619	-0.046195	-0.452827	-0.477715	-0.623055	-0.426473	-0.611533	0.275104	-0.371681	0.406765	-0.832823	-0.717065	-0.02021	0.248676	-0.428193
XLOC_007118	2.55665e-05	0.000569	0.195895	0.23757	0.358634	-0.161021	0.280224	0.458026	0.290105	-0.0473284	0.169599	0.002393	0.297624	0.337941	0.24165	0.531817	0.220616	0.381352	0.762451	0.233353	0.766174
HCST	0.000624947	0.0557287	0.489847	-0.239859	-0.143357	-0.517865	-0.133878	-0.526374	-0.169547	0.11708	-0.34946	-0.434521	-0.221597	0.0783845	-0.454396	0.091648	0.0696	-0.267587	0.050076	0.070308	-0.209387
KCNJ15	0.00496256	0.0160156	0.163797	-0.585541	-0.315354	-0.38981	-0.370225	-0.409298	-1.84497	-1.08606	-0.264821	0.0880423	-0.0102447	-0.149204	-0.544142	-0.17793	-0.236564	-0.669479	0.0720237	-0.456218	-1.12036
XLOC_012115	0.000372429	0.00450073	0.470548	0.466519	0.705234	-0.397892	0.122384	1.03417	-0.233332	1.43057	0.201131	0.438642	1.99279	0.735306	0.997917	0.683196	0.021286	-0.0960937	0.271509	1.52386	0.988028
LIF	0.00167336	0.00778006	0.695844	0.610445	0.435734	-0.830016	0.93128	0.922945	1.75127	0.342256	0.598863	0.303252	0.476326	0.041893	0.825203	-0.282775	0.532853	0.219689	0.649026	1.33561	0.093131
CYP26B1	1.33868e-07	0.000341	0.614773	0.839701	0.696922	1.02701	0.965277	0.462445	1.47046	0.231781	0.978507	0.779991	0.932282	0.580039	0.0753192	0.0330165	1.05172	0.670679	1.04134	0.188473	1.33477
SLC16A7	0.00100148	0.0669242	0.18027	0.530936	0.248125	1.0069	0.743338	-0.13635	1.27542	0.419968	0.191047	0.058172	0.768617	-0.0649364	-0.044008	-0.409688	0.340133	0.290819	0.013118	0.886948	0.699149
LOC283683	0.00292229	0.0148291	0.0677051	0.211484	0.617804	-0.50831	-0.0383759	0.496411	-0.149651	0.448105	0.0590501	0.274234	1.08991	0.682027	1.15785	1.25571	-0.325606	1.01533	-0.658524	1.52284	0.72303
RAB20	0.906751	0.00231608	0.0100366	-0.558868	0.433405	-0.150577	-0.460867	-0.601222	-1.78598	-0.830319	0.00707	0.837539	0.216126	0.395452	0.718385	0.420237	0.413131	0.6325	0.112344	-0.0535893	1.06826
XLOC_000764	3.01845e-05	0.00244741	0.343759	0.437666	0.675927	-0.203853	-0.187405	0.744714	1.1933	0.208105	0.0439123	0.558143	1.19084	1.72259	0.684783	1.06647	0.366677	-0.355523	0.598796	0.780615	0.777897
SP6	0.00661018	2.96e-05	0.00904347	0.133957	-0.59255	-0.445017	0.370384	0.248097	0.559073	0.203467	-0.604371	-0.791508	-0.512974	-0.510293	-0.264558	-0.787579	-0.824213	-0.692887	-1.03836	-0.395991	-0.095315
NKX3-1	3.68318e-06	0.000757	0.576092	0.392162	0.32759	0.548616	0.719995	0.312068	-0.136216	0.714502	0.507328	0.174234	0.427036	0.21804	0.146232	0.120624	0.588214	0.0607256	0.186845	0.397743	0.776469
VCAN	1.12911e-05	0.00170837	0.403287	0.399774	0.508711	0.655434	0.424045	0.042328	0.615953	0.001253	0.053105	-0.061711	0.720013	0.356248	0.305876	0.95207	0.498964	0.566473	1.01585	1.07786	0.111072
C1QTNF3	0.00179473	0.101613	0.277404	-0.212031	-0.123597	-0.209919	-0.144738	-0.190878	-0.534024	-0.12234	-0.162539	-0.382957	-0.381756	0.229717	-0.261551	-0.22825	-0.322	0.074256	-0.158602	0.242168	-0.0080513
GCHFR	0.00304783	0.0656222	0.677723	0.262576	0.236459	0.935804	0.076176	0.164719	0.056483	0.379612	0.182367	0.602799	-0.086413	0.743516	0.050259	0.016821	0.708126	-0.501845	0.306532	0.089231	0.489651
ITGB3	8.92341e-06	0.00264483	0.657904	0.879836	0.732233	1.91164	0.087863	0.14071	1.77903	0.75713	0.458106	0.283605	1.14574	0.07951	-0.270375	1.37453	0.398408	0.692534	1.57268	1.52482	0.795003
LOC401220	0.00355631	0.0428887	0.109951	-0.512178	-0.250322	-0.897111	-0.681824	-0.604206	0.0128517	-0.908829	-0.28109	-0.522528	-0.143115	0.033638	0.113432	-0.631741	-0.649968	-0.709772	0.0217096	-0.352041	0.36793
ATP2A3	0.00432387	0.372166	0.0512777	0.451401	0.106438	0.42986	0.384878	0.128098	0.804643	0.50809	-0.700483	0.330198	-0.236337	0.232987	0.329518	0.005892	0.126144	-0.135757	0.057713	0.474994	0.685947
TRIM36	0.00187232	0.0278401	0.710814	-0.22955	-0.173945	-0.296656	0.0802257	-0.22577	-0.79177	0.0312703	-0.100721	0.0596793	0.107847	-0.289832	-0.363801	-0.332159	0.231842	-0.309471	-0.315639	-0.135553	-0.465588
SYNGR2	0.00193784	0.00211167	0.968574	-0.313366	-0.260272	-1.28592	-0.137139	0.092769	-0.421798	0.389277	-0.451917	-0.082563	-0.243058	-0.11488	-0.117303	-0.37604	-0.063571	-0.232861	-0.152021	-0.776402	-0.252377
LXN	1.04488e-06	0.000115	0.290442	1.44448	0.841361	3.52059	1.15266	0.553307	1.27683	0.980394	1.13217	0.622694	1.53206	0.26357	0.724832	0.901608	1.53706	0.920725	0.910693	0.636016	0.073546
RNF207	2.7207e-06	0.00176817	0.964057	0.438046	0.464067	0.624108	0.147596	0.552416	0.514143	0.513733	0.469902	0.372236	0.812603	-0.0698515	0.466145	0.798026	0.406153	0.674058	0.909599	0.543821	-0.277959
KLF4	0.00165837	0.00181345	0.0274493	-0.017419	-0.409222	-0.230334	-0.130831	0.531754	-0.029226	0.020152	-0.276195	-0.509621	-0.057621	-0.705628	-0.757651	-0.776236	-0.005543	-0.051537	-0.347301	-0.16616	-0.847953
FAM171B	0.00388696	0.146019	0.316768	0.321417	0.145912	0.0506754	0.407251	0.15927	0.170079	1.03474	0.097507	0.179097	-0.174997	0.284114	-0.403744	-0.253119	0.230376	0.235607	0.446064	0.371811	0.592313
XLOC_001300	1.0555e-06	0.000119	0.138469	0.465071	0.737418	-0.224503	0.280164	0.211403	1.02195	0.431599	0.0187457	0.7372	0.603306	1.07149	1.05612	1.24224	0.420252	0.268873	0.721612	0.690828	1.28094
XLOC_004325	3.5066e-07	8.72e-06	0.36027	0.490096	0.760225	0.0020146	-0.294888	0.539052	1.32586	0.697733	0.0656814	0.599332	0.958085	1.19646	1.01385	0.89565	0.811801	0.751576	0.775209	0.846043	0.44878
TMEM91	0.62866	0.000582	0.0818819	-0.296315	0.444253	0.535412	-0.287239	-0.436027	-1.54389	-0.09087	0.060827	0.24281	0.381854	0.224741	0.635832	0.960795	-0.018153	0.74141	0.55536	0.6107	0.490611
PDIA5	0.831742	0.00109978	0.0191009	-0.515832	0.2846	-0.437939	-0.642079	-0.292565	-1.48133	-0.221139	-0.053038	0.345032	0.043729	0.402983	0.194213	0.350934	0.162398	0.663403	0.186528	0.538991	0.295425
LYN	0.000133383	0.00197335	0.835259	0.163002	0.197451	0.655241	0.083938	0.009377	0.277741	0.098534	0.167638	0.367473	0.161146	0.294517	0.011487	0.499203	0.268129	0.235853	0.108032	-0.046684	0.105172
AKIRIN1	0.567526	0.00393968	0.133566	-0.524417	0.165023	-0.63089	-0.193125	-0.057589	-2.29446	-0.0306875	0.177826	0.452184	0.036568	0.192914	0.150613	-0.058081	0.012293	0.198051	0.078557	0.241248	0.333078
ADAM28	1.12882e-05	8.1e-05	0.354975	0.280669	0.477851	0.48244	-0.355854	0.0675085	0.309556	0.813018	0.148313	0.442202	0.596458	0.881626	0.319646	0.793476	0.622695	0.519977	0.51456	0.0714396	0.345964
GOLGA7B	0.019037	0.00177271	0.816577	-0.226506	-0.242086	-0.686797	0.121289	-0.971866	-0.472788	0.465214	-0.359841	-0.131444	0.0480018	-0.0402337	-0.164757	-0.104481	-0.289812	-0.341859	-0.295241	-0.644177	-0.339097
TACC2	0.000334189	0.0273157	0.585417	-0.295476	-0.244449	-0.36053	-0.099161	-0.481801	-0.699653	-0.024305	-0.227849	-0.384123	-0.178536	-0.542278	-0.06369	0.276656	-0.154068	-0.7702	-0.64055	0.068161	-0.0724566
TRIM69	0.303235	0.00332256	0.0466964	-0.0201115	0.161433	0.117449	0.130005	-0.213306	-0.187796	-0.0987975	0.234069	0.349403	-0.015642	0.204974	0.353027	0.253835	0.0898995	0.200758	0.000999	0.152538	-0.048101
CDC42SE2	3.7558e-06	0.00230781	0.177284	0.89381	0.525381	0.826974	0.463531	0.575476	1.60253	0.941736	-0.0201073	0.613093	0.833434	0.95761	1.05612	0.795288	0.064628	0.197794	-0.006405	0.272887	1.01485
ITGA10	3.45846e-05	0.00675502	0.871206	-0.482931	-0.410827	-0.399721	-0.234203	-0.237526	-1.12891	-0.23083	-0.660441	-0.221351	-0.84624	-0.593354	-0.522191	-0.107159	-0.546344	-0.430885	-0.463501	0.61316	-0.740794
LOC100507271	0.000362739	0.0281012	0.849886	0.607465	0.474952	0.225369	-0.211254	0.481605	1.27235	0.308258	0.643273	0.35512	0.428806	1.07149	1.61304	0.958011	0.0608554	-0.348324	-0.309839	-0.0457157	0.797756
PTGES	5.12084e-08	0.000319	0.747474	0.75366	0.763964	1.13642	0.399576	0.279143	1.04369	0.59094	0.693463	0.342408	0.807544	0.81885	0.552482	2.13077	0.645257	0.573687	0.54648	0.714287	0.578378
LOC285181	0.000381331	0.0344581	0.175742	0.644687	0.400616	1.21243	0.511502	0.554911	1.00452	0.376071	0.246701	0.265062	0.817216	0.2104	-0.755228	0.366565	-0.133603	0.664637	0.549313	0.948927	1.22679
MFNG	0.0112049	0.00038	0.0423162	-0.0866175	0.356651	-0.0130904	0.257557	0.182662	-0.488763	-0.403091	0.461838	0.028905	0.76759	0.322336	0.193663	0.185573	0.426747	0.694012	0.406867	0.272299	0.163328
DHRS3	1.9647e-10	6.15e-07	0.786686	2.0378	1.90939	3.67575	0.541781	1.46715	2.42143	2.23473	2.28917	1.73053	1.5331	1.85683	1.21896	3.38017	1.69339	1.99717	1.60795	1.57186	2.12422
XLOC_l2_000092	0.000233215	0.0170649	0.729001	0.584104	0.650947	0.0944135	0.071904	0.177184	1.44736	0.832542	0.539195	1.01729	0.865499	0.512295	0.298515	1.92166	0.775508	-0.0569115	-0.323723	-0.254631	1.86573
A_33_P3414939	4.72342e-06	0.00106101	0.830191	0.678934	0.577489	-0.016953	0.162876	0.518601	1.37598	0.543156	0.649762	0.543768	0.831138	0.713465	1.31288	1.00768	0.267911	-0.117645	0.240799	0.109279	0.793341
XLOC_001482	2.43578e-05	0.00289074	0.552021	0.514322	0.575587	-0.077839	-0.0350343	0.643617	1.22215	0.238578	-0.0939483	0.371594	0.384337	1.13057	0.746676	0.526127	1.17552	-0.361224	0.693426	0.684288	1.07409
ANTXR2	0.696511	0.000852	0.089486	-0.360072	0.28535	0.073126	-0.004671	-0.507203	-1.81626	-0.226857	0.0521225	0.307767	0.311206	0.15958	0.0337985	0.523021	-0.028591	0.357056	0.444699	0.531199	0.446993
XLOC_000856	0.00246036	0.00936874	0.442863	-0.441017	-0.729732	-0.826869	0.137265	-0.3823	-0.67796	-0.758542	-0.886013	-0.398368	-2.21432	-1.85423	-0.0713147	-0.785263	-0.254524	-0.535371	-0.52822	0.416836	-0.916271
XLOC_l2_000604	0.00295486	0.0658626	0.551277	0.784786	0.341518	0.496262	-0.276999	0.255413	1.28555	0.940247	-0.0573737	0.160568	0.685686	0.399433	0.89871	0.903645	-0.393127	-0.136955	-0.478691	1.0139	0.760898
A_33_P3390823	7.44848e-06	7.61e-06	0.247116	1.0509	0.477656	2.30719	0.471064	0.631718	1.61221	0.126058	0.202133	0.689785	0.317619	0.568127	0.531251	0.407396	0.266968	0.841394	0.579227	0.41652	0.433797
C17orf76	0.0753838	3.44e-05	0.768784	-0.225973	-0.417985	0.255382	-0.2705	1.52075	-2.5159	-0.046363	-0.293161	-0.574375	-0.447428	-0.171145	-0.250817	-0.448307	-0.379103	-0.709832	-0.507999	-0.12539	-0.690281
TNFRSF11A	0.0017034	0.00345438	0.0288	0.0263279	0.524223	0.512101	-0.11773	0.0836067	0.0504404	-0.249072	1.15356	0.0527987	1.02007	-0.0364695	-0.192241	0.386172	0.839305	0.993466	0.700361	0.36938	0.48005
HIC1	1.79319e-06	0.000617	0.387847	0.585113	0.391714	0.465977	0.405518	1.19067	0.895548	0.028798	0.374478	0.456194	0.158909	0.120446	-0.028978	0.888377	0.264544	0.386359	0.610614	0.676192	0.401713
PAQR5	0.000181377	0.00350616	0.677655	-0.514979	-0.382023	-0.236698	-0.442096	-0.316577	-1.6566	0.044753	-0.105958	-0.270875	-0.558369	-0.035809	-0.495698	-0.170267	-0.580124	-0.675254	-1.06582	0.088378	-0.332458
MKL2	0.000889783	0.0229838	0.552366	-0.306828	-0.287269	-0.486198	-0.191022	-0.181498	-0.338862	-0.672595	-0.178163	-0.0151368	0.046838	-0.145485	-0.697348	-0.582564	-0.364979	-0.556647	-0.66047	-0.455062	0.449059
CHST9	0.00247257	0.0689437	0.802827	0.208273	0.147618	-0.240946	0.287522	-0.0057425	0.300371	0.608479	0.28596	0.0794659	0.616745	0.0900597	0.155649	0.096567	0.076598	0.464628	-0.0035327	-0.287773	0.049428
C1orf127	2.19263e-05	0.0052268	0.95384	0.692821	0.537849	0.450629	0.52551	0.0545997	1.53763	0.211486	0.613747	0.690124	0.0932813	0.841994	1.65126	0.89122	0.253681	-0.075226	0.318301	-0.0230486	0.661004
MILR1	0.00261007	0.0444446	0.614064	0.217259	0.285598	0.26548	0.014745	-0.013236	0.19841	0.548286	-0.003006	0.20179	0.278841	0.6541	-0.35176	1.27164	0.014608	0.234963	0.34335	0.329327	0.167719
KRTAP4-1	0.000322335	0.00386174	0.14254	0.239679	0.61817	-0.490098	0.652	0.344139	0.0689814	0.446763	0.774977	0.131012	0.463434	1.28856	0.870822	0.739394	0.983536	0.934004	0.486407	0.879361	-0.751637
XLOC_l2_011987	0.00433451	0.00138736	0.0490854	0.0597057	-0.475596	-0.424851	-0.076709	-0.186813	0.435692	0.594545	-0.246713	-0.625705	-0.565321	-0.176006	-0.525401	-0.611795	-0.933177	-0.310511	-0.663469	0.330787	-0.904247
ENST00000519048	0.0549596	0.00325334	0.111556	0.037128	-0.588339	-0.561765	0.118359	1.34045	-0.177227	-0.18173	-0.806925	-0.750027	-1.21234	-0.875139	-0.436765	-0.706541	0.0925936	-1.07817	0.271807	0.030613	-1.00084
BFSP1	0.00472896	0.00152621	0.0326197	0.0350081	-0.244347	-0.197131	-0.014591	-0.126025	0.179634	0.210333	-0.32126	-0.261993	-0.087753	-0.242962	-0.277226	-0.342072	-0.172736	-0.293323	-0.388369	-0.514331	0.214205
TBXAS1	0.00560179	0.000944	0.609543	0.154018	0.364513	1.52215	-0.093994	-0.191412	-0.26774	-0.109207	-0.009657	0.425182	0.183208	0.636067	0.147006	0.761358	0.473203	0.59629	0.271709	0.0042915	0.520988
CXCL16	0.555107	0.000815	0.00570485	-0.207033	0.326752	-0.20629	-0.028806	-0.500204	-0.619313	-0.000455	0.277887	0.0964245	0.237984	0.544455	0.547178	0.158071	0.120306	0.656295	0.274336	0.036633	0.644699
F2RL1	0.014146	0.00149128	0.874066	-0.308485	-0.409815	-1.73467	0.240097	0.011076	-0.605729	0.376261	-0.068051	-0.522372	0.176989	-0.57799	-0.415832	-0.690929	-0.495574	-0.912608	-0.321683	-0.591807	-0.08811
KCND2	0.103401	0.00268667	0.588923	0.0571387	0.23693	0.453659	0.462563	0.296451	0.218431	-1.16993	-0.0095245	0.0286687	-0.0513786	0.508178	0.0693687	0.375954	0.292208	0.29428	0.505276	0.289884	0.303314
CAV1	0.00357992	0.0470513	0.825193	-0.46239	-0.346623	-1.04702	-0.412332	0.221011	-0.889946	0.058691	-0.723387	-0.78272	0.128795	-0.5511	-0.650098	-0.196548	-0.182105	-0.626295	-0.003132	0.761978	-0.988242
LOC100288911	0.000857483	0.000989	0.60112	-0.260396	-0.466649	-1.35405	-0.305275	0.208072	-0.0540744	-0.010238	-0.751004	-0.364604	-0.266589	-0.270066	-0.0922213	-0.566023	-0.017548	-0.897524	-0.15935	-0.85082	-0.89739
XLOC_002736	0.00139012	0.0856921	0.0129916	-0.541169	-0.179967	-0.846558	-0.713962	-0.662403	-0.542729	-0.238771	-0.287758	0.392059	-0.060556	0.0457673	-0.571398	-0.0424865	-0.199846	-0.66692	0.0795067	-0.17328	-0.494723
LINC00313	0.827987	0.00375064	0.255212	-0.0739767	0.342441	1.01238	-0.591284	-0.606637	-0.0075176	-0.143324	0.0261474	0.312745	0.258516	-0.175474	0.229943	0.161714	0.61381	0.421849	0.356123	0.660739	0.900735
STAP1	0.0042709	0.0179354	0.528676	0.388746	0.295891	1.39442	0.913137	-0.448386	0.443866	0.300729	-0.0166712	0.075428	0.0932813	0.29546	0.059926	0.453612	0.195981	0.768839	0.613718	-0.187643	0.902874
XLOC_007438	9.5311e-06	0.000867	0.395747	0.507893	0.51429	0.0378474	0.0435926	0.621626	0.748888	0.299397	-0.0692391	0.495852	0.548088	0.624755	1.12031	0.68248	0.217733	-0.0062927	0.975145	0.478949	0.589404
PRDM8	0.00345257	0.106309	0.710741	0.277327	0.198407	0.592815	0.146335	0.231299	0.128798	0.161211	0.264626	0.400696	0.506485	0.441999	-0.174927	0.0985284	-0.219608	0.353	-0.137385	0.908687	-0.259623
ANKHD1-EIF4EBP3	0.549687	0.00200603	0.236389	-0.628421	0.210918	0.125927	-0.172232	-0.017836	-3.45727	-0.180154	0.056755	0.551443	0.201904	0.06379	0.209206	-0.019372	0.336705	0.197438	0.185575	0.114163	0.422493
IRF1	0.00245902	0.0210204	0.391984	0.126522	0.321856	0.288198	-0.091379	-0.135376	0.799199	-0.315874	0.693588	0.384444	0.31091	0.283171	0.29025	0.341042	0.0969205	1.02197	0.534046	0.132132	-0.548056
C5orf56	0.000217976	0.0289754	0.360402	0.371918	0.243076	0.32059	0.306799	0.292756	1.00205	0.159756	0.440553	0.0093241	0.529213	0.552303	0.45041	0.102695	0.463054	0.497121	0.175613	-0.181439	-0.365013
XLOC_l2_006037	0.000173421	0.00106876	0.46565	0.590198	0.363641	0.558477	0.105719	0.829253	1.7754	-0.090897	0.452302	0.153283	0.0055097	0.140693	-0.0352107	0.376492	0.549677	0.491541	0.564774	0.822654	0.478342
ENST00000390392	3.65607e-05	0.0122806	0.750263	0.719576	0.519273	0.312159	0.282432	0.413147	1.25833	0.739583	0.116066	0.46245	0.692238	1.23795	0.625117	0.905418	-0.209662	-0.061714	1.53071	-0.133557	0.546994
H2AFY2	0.00272496	0.094074	0.167209	0.278263	0.138531	0.27393	0.219558	0.663612	0.162885	0.248799	0.348398	0.186894	-0.094989	-0.130675	-0.270766	-0.009227	0.472766	0.200273	0.400906	0.037562	0.382698
XLOC_011012	0.000539336	0.0104348	0.453749	-0.541736	-0.337258	-0.347182	-1.50271	-0.130777	-1.05121	0.06851	-0.788915	-0.896744	-0.340778	-0.051576	-0.540778	-0.696784	-0.125002	-0.0786175	-0.387972	0.0696593	0.127665
GNG13	0.0558168	0.00324343	0.202075	0.00836553	-0.432931	-0.521316	0.095488	-0.353453	0.845461	-0.264109	-0.0088876	-0.285082	-0.562688	-0.216866	-0.253835	-0.425308	-0.0993825	-0.976933	-1.06057	-0.821545	-0.051143
XLOC_003333	0.000622345	0.0544768	0.446176	0.738141	0.41163	0.112147	0.215209	0.436122	1.36233	1.22128	-0.162163	0.842317	0.790649	0.976999	1.28784	1.20584	0.0228123	-0.0900879	-0.481304	-0.174713	0.309743
BPIFA3	0.00277194	0.0145867	0.966571	-0.416497	-0.465981	-1.16457	-0.53918	1.01942	-0.587457	-1.15264	-0.454777	-0.936481	-0.643285	-0.98876	-0.253038	-0.387683	0.0668223	-0.051057	-0.166294	0.225587	-1.53682
XLOC_006198	0.000361907	0.00398407	0.486354	0.373742	0.562963	-0.22277	-0.248106	1.17257	0.671482	0.29098	0.22768	0.76283	0.719936	0.804392	1.04751	0.622065	-0.450223	-0.101435	0.414593	0.934819	1.21043
PAPPA	0.00289598	0.0248659	0.907276	0.405739	0.378953	1.18116	0.464709	-0.644607	0.418137	0.277812	0.358027	0.903175	0.551449	-0.158058	0.129798	1.1317	0.155887	-0.038644	-0.278442	1.00551	0.408076
ZNF282	0.00323398	0.00165574	0.115446	-0.0282769	0.302257	0.106272	0.306097	0.173553	-0.564753	-0.108873	0.27934	0.405132	0.220121	0.331382	0.162604	0.288054	0.445249	0.688957	-0.184381	0.572572	0.115801
AK125099	0.778725	0.00261308	0.11842	-0.412764	0.264547	-0.38515	-0.170447	0.245535	-1.98904	-0.247591	0.031611	-0.062434	0.006152	0.526436	0.568623	0.120014	0.316556	0.518148	0.361484	0.275604	0.247819
RARB	3.22892e-06	0.00290427	0.0530163	0.840758	0.52621	1.25448	0.882078	0.663904	1.26693	0.642329	0.0807063	0.184799	0.673914	0.10068	0.44417	-0.0346441	1.06745	0.593225	0.479254	0.78755	1.41121
GLCCI1	0.00310534	0.00220991	0.0341305	0.0104975	-0.370617	0.315394	-0.286177	-0.118733	-0.14913	0.188212	-0.001494	-0.952068	0.02959	-0.422809	-0.242042	-0.671396	-0.552707	-0.466606	-0.431928	-0.334468	-0.030859
XLOC_005681	6.49725e-06	7.35e-05	0.0843833	0.207977	0.506462	0.0144784	-0.231366	-0.0629213	0.548267	0.47742	0.0782946	0.274087	0.379804	1.06346	0.324999	0.694337	0.652254	0.527923	0.437005	0.6469	0.492011
XLOC_002954	0.00031709	0.0183619	0.716439	0.654556	0.530091	0.532667	-0.0658068	0.272457	1.90444	0.738842	-0.354409	0.500809	0.713496	0.785824	0.74649	0.695711	0.382366	-0.405278	0.422363	1.9516	0.392025
XLOC_012623	7.82161e-05	0.0136066	0.817378	0.572538	0.502816	0.26146	-0.0325414	0.171664	1.00846	0.796868	-0.0166712	0.192943	0.681809	0.851542	0.98734	1.4036	0.647865	-0.123815	0.055263	-0.253446	1.10454
LOC100287326	4.20779e-05	0.0108472	0.459859	0.732229	0.464195	0.0710459	0.910897	0.435421	1.56444	0.503011	-0.193568	0.218428	0.719507	1.20531	0.785454	0.885925	0.427882	-0.0725561	0.293951	-0.182684	1.0185
THC2522778	0.000536677	0.00559059	0.681763	0.612247	0.447472	0.206754	0.133744	-0.289522	2.03286	1.11521	0.479214	0.322495	0.618584	1.02682	0.605753	1.00401	0.636032	-0.444882	0.359034	-0.014491	0.329626
CLEC5A	0.000562802	0.10747	2.82873e-05	-0.765223	-0.160493	-0.852055	-0.615978	-0.880403	-0.870053	-0.952185	0.017473	-0.357369	-0.0429854	0.372699	-0.340327	-0.162327	-0.196551	0.19291	-0.0673455	-0.581226	-0.600378
LY6G6C	0.00364191	0.00600219	0.115778	-0.0437893	-0.319831	0.624838	-0.256407	-0.0780606	-0.218375	0.0209267	-0.577788	-0.214135	-0.396346	-0.0767143	-0.914096	-0.124771	0.0324225	-0.245223	-0.273228	-0.727351	-0.0009097
TTLL4	8.50368e-05	0.00075	0.744485	0.305937	0.242553	-0.367471	0.459487	0.205297	0.597152	0.655526	0.229361	0.094837	0.284979	0.30893	0.452782	0.008353	0.433891	0.173186	0.380684	0.349277	-0.0481945
SLC1A3	0.000262868	0.0078942	0.178455	-0.70353	-0.455821	-1.24469	-0.498824	-1.32276	-0.936821	-0.195306	-0.30408	-0.060376	-0.182155	0.210821	-0.468817	-0.2462	-0.497276	-0.709652	-0.301909	-1.04722	-1.40716
ADAM19	2.60139e-11	2.22e-06	0.251777	0.687589	0.828411	0.438182	0.529519	0.755664	0.986574	0.652183	0.711601	0.44363	0.91695	0.61572	0.398944	1.33696	0.774471	1.01914	0.849347	0.884043	1.16172
FHIT	2.41912e-05	9.83e-05	0.291	0.250428	0.537662	0.0030708	-0.259988	0.323435	1.06946	0.130245	0.201686	0.186832	0.505268	0.602023	0.5757	0.346165	0.691417	0.172381	0.718718	0.959688	0.954399
HTR5A	0.000165157	0.0146144	0.877276	0.523033	0.526012	0.325133	-0.159189	0.21336	1.21479	0.798011	0.0569872	1.98764	0.413699	0.588574	1.05612	0.497254	0.0729813	-0.0475095	-0.023245	0.53828	0.645355
ABCA1	4.57323e-07	0.00198485	0.291523	0.462235	0.341848	0.593956	0.499331	0.33648	0.683408	0.238514	0.078513	0.640486	0.058181	0.341095	0.457063	0.967887	0.144366	0.336441	0.332954	0.31196	0.091377
S100A4	4.32975e-07	0.000442	0.64704	-0.614215	-0.519994	-0.219395	-0.524519	-0.561009	-1.16328	-0.571128	-1.02567	-1.02483	-0.405574	-0.145173	-0.904413	-0.145797	-0.577156	-0.548545	-0.139233	-0.399667	-0.403871
C5orf30	0.00192704	0.0265923	0.848161	-0.222647	-0.187218	-0.219445	-0.164673	-0.246978	-0.868531	0.354719	-0.035949	-0.394372	0.146852	-0.350242	-0.098804	-0.268506	-0.063955	-0.481759	-0.121584	-0.546629	0.155551
FLJ45831	0.00252736	0.0147819	0.82151	0.20345	0.273505	0.254834	0.818541	-0.0246875	-0.117255	0.214719	-0.101706	-0.028913	0.13883	0.363016	0.191913	0.0447111	0.342091	0.932145	0.18952	0.230878	0.706072
TMEM55A	0.00281009	0.00331249	0.986628	-0.261332	-0.263971	0.173461	0.146786	-0.623184	-0.773625	-0.225189	-0.071601	-0.155678	-0.107984	-0.315186	-0.377436	-0.166068	-0.035355	-0.794852	-0.053633	-0.438723	-0.387167
ALCAM	0.0032127	0.0143105	0.424409	-0.588088	-0.21817	-0.532215	0.43587	-0.713905	-2.15276	-0.0839145	-0.166266	-0.276459	-0.305851	-0.368906	0.307881	-0.200744	0.045051	-0.359904	-0.629943	-0.335169	-0.109556
NRIP1	0.0204466	0.000203	0.133502	0.0255194	0.787043	0.531098	0.440803	0.094272	-1.69498	0.414129	1.06293	1.24561	1.48939	-0.027158	0.294922	0.893623	0.56541	0.991212	0.577621	0.408846	1.15508
LOC340239	0.000120327	0.00631439	0.722893	0.579845	0.46494	-0.0524013	-0.178106	0.602171	1.88002	0.808929	-0.141517	0.779136	0.583421	1.02414	0.385905	0.974028	0.498666	-0.499465	0.595514	0.44159	0.472927
XLOC_001504	0.0012869	0.024079	0.778034	0.495972	0.618271	-0.104479	-0.247373	0.853397	0.591995	1.43223	-0.383062	1.68501	0.64208	1.19342	0.321445	0.701625	1.38862	-0.764095	-0.0007443	1.32725	0.689425
LOC100506123	0.00497206	0.0656509	0.267999	0.336934	0.125372	0.337522	0.456617	0.853455	0.111603	-0.075517	-0.394161	-0.015258	0.133175	0.212035	0.065825	0.28034	0.349169	0.231824	0.210765	0.22267	0.082712
XLOC_l2_015068	1.51096e-05	0.00107765	0.959057	0.572672	0.589396	0.168514	-0.0831576	0.630847	1.83507	0.491625	-0.0590173	0.522111	0.320274	1.41734	0.694652	0.821637	0.826056	-0.080862	0.899947	0.606081	0.515132
STMN1	0.00030833	0.00760637	0.157686	-0.294551	-0.186593	-0.611537	-0.233858	-0.0919798	-0.397266	-0.42655	-0.270624	-0.216016	-0.0144804	-0.213127	0.065583	-0.328963	-0.0843085	-0.358265	0.003483	-0.080699	-0.555103
LOC142937	0.604789	0.00329961	0.0896573	-0.375062	0.208299	-0.136096	-0.221219	-0.110609	-1.50039	-0.0925895	0.175318	0.453339	0.252414	-0.011997	0.148844	-0.022248	0.014777	0.16608	0.217698	0.477862	0.419198
XLOC_002449	2.23189e-05	0.00338488	0.437453	0.482441	0.681507	0.458989	-0.265937	0.505378	1.08407	0.491625	0.075031	0.836149	0.0921205	0.81687	0.980474	1.5494	0.843903	-0.426713	0.656662	1.48236	0.590315
ABCB4	0.00402502	0.0850043	0.962256	0.30659	0.280005	0.879537	0.380091	0.0487824	-0.685786	0.700183	0.327659	0.341216	0.96636	0.486705	0.362936	0.914985	0.25523	-0.503381	-0.513389	-0.07901	0.520749
XLOC_l2_011225	0.00155071	0.0132886	0.796231	-0.341591	-0.380907	-0.508575	-0.18589	-1.06454	0.488505	-0.253837	-0.0630222	-0.882095	-0.946868	-0.556902	-0.783382	-0.356314	-0.196299	-0.508637	0.472593	-0.34004	-0.0290144
HOTAIRM1	0.000840806	0.0377914	0.926638	0.300128	0.197352	0.277503	0.069905	-0.347871	0.494104	0.582333	0.231503	0.273342	0.359071	0.22866	0.061559	0.661973	0.282448	-0.459818	0.194087	0.309207	0.028845
LOC100507673	5.4364e-05	0.000771	0.683827	0.349713	0.344184	-0.0964434	-0.0505517	-0.0568275	0.496693	0.953686	0.274452	-0.0781117	0.323062	0.789361	0.378995	0.359775	0.260971	0.448784	0.656194	0.069403	0.303144
HIVEP3	0.00356933	0.0208273	0.567142	0.158425	0.345103	-0.134395	-0.299928	0.0962613	0.336246	0.959997	0.391781	0.01267	0.203023	-0.0150494	-0.118581	0.052114	0.862212	0.583627	0.390131	0.179393	1.25481
XLOC_013553	0.000927331	0.00971467	0.997654	0.230479	0.261538	0.0984886	0.820608	-0.0824115	-0.080748	0.554836	-0.0238919	-0.0300606	0.123492	0.385427	0.333616	0.081069	0.0915923	0.775979	0.437976	0.0664093	0.635314
XLOC_012018	3.78207e-06	0.00204859	0.578522	0.676429	0.515577	0.777945	0.063372	0.469715	1.46857	0.569283	-0.0420923	0.930813	0.315118	0.957709	0.37849	1.22256	0.579155	-0.138389	0.362465	0.652187	0.453331
SLA	6.17703e-09	2.3e-06	0.245293	0.627504	0.922793	1.1599	0.64261	-0.052297	0.401536	0.935963	0.857846	0.868965	1.56748	1.0517	0.297913	1.1217	1.06352	1.00179	0.609033	0.776502	0.934271
XLOC_010631	0.000474791	0.0357342	0.763096	0.523506	0.519089	-0.061513	0.03289	0.958499	0.675934	0.544337	-0.164042	0.918811	0.949854	0.156664	1.34237	1.25612	-0.468713	0.00105	-0.297922	1.50034	0.515438
C17orf57	7.18984e-05	0.000796	0.659653	0.553895	0.374986	0.258023	0.157721	-0.215807	1.33616	1.05482	0.0824993	0.0140703	0.694137	0.248192	0.283634	0.219989	0.237391	0.718154	0.522332	0.777985	0.326465
KCNH5	0.000366411	0.011126	0.66031	0.408881	0.555737	-0.357743	-0.202258	0.89852	1.19202	0.438853	1.0015	0.520594	0.935372	0.46811	1.16261	1.39557	0.076598	-0.210377	-0.563215	0.703622	0.622721
XLOC_007155	2.63738e-06	0.000657	0.905972	0.595976	0.544173	0.168986	0.338763	0.420402	1.55032	0.410957	0.657814	0.79868	0.422043	1.253	0.370569	0.562999	0.65998	-0.23192	0.363492	0.789958	0.339285
A_33_P3415992	0.00190212	0.0316359	0.875231	0.270343	0.344115	-0.700263	-0.013708	0.746836	0.751072	0.673974	-0.241723	0.186962	0.720703	0.82955	0.366085	0.16348	-0.410238	0.337667	0.128036	1.15157	0.55317
MC4R	0.000508974	0.0277554	0.883779	0.468413	0.472392	0.224915	0.023323	0.355516	1.29024	0.251397	0.178393	0.257919	1.12703	0.224504	1.42322	0.829338	0.0051714	0.161814	-0.602928	0.363512	1.22834
FXYD2	0.00283872	0.025505	0.104373	0.11234	0.220797	-0.04877	-0.082578	-0.0276732	0.238578	0.119238	-0.122089	0.235363	-0.0910657	0.289872	-0.0392217	0.0680504	0.571022	0.22705	0.305645	0.182122	0.802019
LOC100652950	0.000256453	0.0153677	0.813162	0.686254	0.522387	0.346118	0.098001	0.323009	1.6222	0.618316	0.343637	0.303541	0.343473	0.289059	1.47454	1.51063	-0.0728897	-0.044228	-0.19611	0.944451	0.850142
LOC729680	0.00110013	0.00297051	0.430802	-0.250185	-0.410317	-0.203826	-0.236586	0.034769	-0.895086	0.12502	-0.228582	0.270274	-0.309583	-0.595384	-0.394314	-0.085577	-0.262981	-0.763006	-0.553002	-0.562172	-1.02916
TMC7	0.00349454	0.0155921	0.29804	-0.277437	-0.234447	-0.882941	-0.380999	-0.198211	-0.551952	-0.0822514	-0.100892	-0.174246	-0.125494	-0.4802	-0.337123	-0.313071	-0.0709845	-0.454796	0.281669	-0.080699	-0.723077
ENST00000378416	0.00454589	0.261775	0.0947983	-0.3701	-0.0733809	-0.876478	-0.158347	-0.72638	-0.0057504	-0.407138	-0.03252	0.352307	0.0725523	0.043422	-0.0386866	0.0314514	-0.171977	-0.341829	-0.123496	-0.334066	-0.264349
LOC100506226	0.00140664	0.029131	0.320809	-0.504469	-0.263363	-0.645564	-0.868231	-0.0185894	0.0070327	-1.25908	-0.516776	-0.199229	-0.70031	-0.0020204	0.0177107	-0.684572	-0.0230625	-0.789509	0.154789	-0.164865	0.0108489
GRK7	0.00186275	0.0411754	0.062492	-0.579318	-0.25211	-0.976595	-0.296444	-0.48612	-1.18912	-0.512786	-0.191495	-0.446114	0.081642	-0.37021	0.326616	-0.936695	-0.222496	-0.616418	0.118172	-0.387147	-0.129067
TGFB3	0.00180291	0.00954555	0.922827	-0.311735	-0.333946	0.440567	-0.064737	-0.629965	-1.15175	-0.115788	-0.979778	-0.783379	-0.458965	-0.473733	-0.389023	0.037832	0.041432	-0.289287	0.078291	-0.0415375	-0.415257
XLOC_007640	0.000415189	0.0404034	0.219334	-0.462843	-0.312167	-0.437266	-0.725686	-0.634752	-0.130845	-0.785738	0.144605	-0.0099967	-0.127062	-0.096769	-0.224374	-0.709288	-0.931637	-0.766892	-0.806488	-0.337957	0.432019
ARHGAP26	0.00222244	0.0363783	0.958873	0.289254	0.246835	0.80728	0.558794	0.278413	-0.62387	0.284745	0.243006	0.012514	0.551844	0.114603	-0.526438	0.615468	0.619287	0.120982	0.343651	0.507645	0.112621
XLOC_006881	0.000125443	0.0144285	0.93595	0.767577	0.602786	0.0611572	0.732993	0.888261	0.731938	0.49716	0.720191	0.532121	0.300154	0.676014	1.94388	0.929088	0.338411	0.414641	-0.197727	-0.457989	1.43185
XLOC_l2_009968	1.11398e-05	0.00596197	0.973151	0.537726	0.44804	0.40952	0.175116	0.118805	0.569051	1.00315	0.453248	0.590633	1.07052	0.989037	0.316467	0.621389	0.805936	0.0108381	0.161446	0.263623	-0.354696
MLF1	0.00273851	0.232353	0.0952676	0.214684	0.0695003	0.163103	0.044322	0.514753	0.20824	0.369078	0.235103	-0.131855	0.135733	0.198276	-0.171667	0.209485	0.002347	-0.000888	-0.0036378	0.406127	-0.11452
LOC283050	0.000143361	0.000858	0.717606	0.490211	0.336217	1.28887	0.053551	-0.291598	1.01876	0.209074	0.307551	0.32096	0.73644	0.720581	0.158485	0.033655	0.067336	0.307597	0.220743	0.278778	0.546258
XLOC_000543	0.00462132	0.013323	0.966077	0.3673	0.388288	-1.16961	0.148368	0.58289	1.3665	1.11876	-0.158121	0.384667	0.586311	0.553978	0.124623	0.593692	-0.030475	0.415836	-0.0098054	1.40302	0.407445
Q3AHP4	0.00102664	0.0372065	0.726431	-0.465416	-0.431676	-0.520884	0.259029	-0.533434	-1.13656	-0.750451	-0.156628	-0.927	-0.908475	-1.35072	-1.07445	-0.525025	0.647865	-0.299859	-0.013812	0.174737	-0.315068
ZNF365	0.00177816	0.111942	0.19338	-0.469514	-0.197006	0.15113	-0.669601	-0.459809	-0.94849	-0.602272	0.6163	-0.648998	-0.237001	0.008483	-0.17498	-0.556267	-0.421651	-0.501684	-0.0804295	-0.389004	0.21817
MAGIX	0.0219119	0.000575	0.0306102	0.0763423	-0.2434	-0.182529	0.2678	0.059755	0.470825	0.002014	-0.560033	-0.205618	-0.392738	-0.295941	-0.077068	-0.168869	-0.265632	-0.345918	-0.175528	-0.246522	0.0564651
A_33_P3228499	0.00200842	0.004371	0.967351	0.350551	0.448259	-0.0243324	0.236068	1.65098	-0.0425506	0.348752	0.266259	0.0533294	0.43207	0.0717995	0.159248	-0.107761	0.619252	0.633862	0.770011	0.780543	1.25224
ENST00000424852	0.0609968	0.00186558	0.332359	-0.0253192	-0.270089	0.511792	-0.619241	-0.286683	-0.10694	0.340644	-0.540305	-0.098882	-0.167911	-0.602011	-0.623246	-0.233138	-0.233394	-0.090989	-0.182193	-0.167358	-0.031551
FZD9	0.000907106	0.0169549	0.59937	0.145905	0.173384	0.349107	0.167237	0.130932	0.2214	0.189986	0.0948086	0.347222	-0.0590601	0.22929	0.155191	-0.0939053	-0.129539	0.206653	0.315943	0.376745	0.463877
RAB3C	4.71226e-06	0.000664	0.5348	0.755248	0.552084	0.61681	0.14247	0.20933	1.86427	1.0484	-0.091067	0.6337	0.431052	0.765089	0.920396	0.540681	0.727939	-0.0924736	0.785389	1.07509	0.37713
ACOT4	0.000624219	0.00174182	0.0485883	-0.119168	-0.28748	-0.080575	-0.041418	-0.152922	-0.197948	-0.156617	-0.676844	-0.474075	-0.156267	-0.260368	0.125717	-0.512893	-0.055667	-0.264518	-0.426275	-0.261948	-0.199138
FLJ46361	0.00281244	0.0482404	0.917772	0.478701	0.470048	-0.0182787	-0.301065	0.413341	1.64425	0.401851	-0.502973	0.497811	0.627231	0.3766	1.35994	0.828752	0.519959	-0.307587	-0.614941	1.38398	1.00175
XLOC_003838	0.000538161	0.0216564	0.735656	0.462667	0.510498	-0.0834661	-0.128607	0.35276	1.30627	0.544071	0.0857115	0.431106	0.681809	0.491177	1.13048	1.92765	0.639456	-0.13144	-0.267417	0.0293388	0.59761
ERMP1	0.000613026	0.0146654	0.701949	-0.178917	-0.224457	-0.109993	-0.139588	0.0702624	-0.46806	-0.244312	-0.445025	-0.376529	0.053648	-0.430821	0.133903	-0.130523	-0.335609	-0.020814	0.0094505	-0.254248	-0.672458
XLOC_l2_002775	0.00212041	0.00222714	0.429235	-0.218231	-0.557493	0.38381	-1.06342	-0.496807	-0.35484	-0.093549	-0.138235	-0.636381	-0.417115	-0.193965	-0.887011	-0.78475	-0.736229	-0.509772	-0.0066443	-1.60954	-0.212776
ENG	0.00204861	0.0274393	0.573543	0.136492	0.26889	-0.224352	0.332762	0.315808	0.443923	0.0040651	-0.06063	0.521911	-0.01111	0.72341	-0.333942	0.584836	0.13177	0.734168	0.367861	0.171997	0.12752
SEMA5A	0.00131064	0.135332	0.0743552	-0.480959	-0.189231	-0.544918	-0.065598	-0.80682	-0.641394	-0.582241	-0.480113	0.147781	-0.435809	-0.185396	-0.170455	0.262575	-0.795906	-0.528489	-0.105235	0.53256	-0.323057
LOC100505976	0.00415162	0.014393	0.755735	0.52071	0.386752	0.321264	-0.514805	0.362449	1.03123	1.29549	-0.109064	0.481559	0.176938	0.517208	0.397516	0.608482	1.24885	-0.481083	0.458278	0.486583	0.469005
XLOC_005665	0.000859336	0.00129485	0.177162	0.148548	0.405065	-0.203853	-0.501045	-0.035384	0.280107	0.706327	0.204035	0.553932	0.707824	0.742875	0.649392	0.575526	0.0334058	0.727721	0.0844726	0.191108	-0.0145721
XLOC_001448	0.00199394	0.132324	0.05197	0.404686	0.141044	0.389741	0.263991	0.868095	0.259441	0.549225	0.276155	-0.579634	0.115864	0.140967	0.659152	0.099377	0.177884	0.139467	0.193896	0.13891	0.189443
XLOC_011152	0.510793	0.00296578	0.267618	-0.363898	0.318954	-2.88726	0.311046	0.169198	-0.139749	0.190963	-0.0420923	0.315006	0.192866	0.176676	0.0054685	0.980433	0.382593	0.397285	0.414379	0.261317	0.424563
BTN2A1	0.841763	0.00327943	0.148063	-0.142577	0.307166	-0.122486	-0.426675	-1.20168	0.575215	0.007269	0.282048	0.409467	0.388036	0.407117	0.454451	0.199548	0.079972	0.454958	-0.114521	-0.022378	0.84013
ITGAX	0.00120288	0.0408119	0.714454	-0.295304	-0.246788	0.081152	-0.088217	-0.8585	-0.596953	-0.159135	-0.545045	-0.147283	0.221774	0.140143	-0.477615	0.016619	-0.70987	-0.34533	-0.092383	0.022708	-0.798384
C5AR1	0.000158541	0.04462	0.145915	-0.381986	-0.182316	-0.174815	-0.296349	-0.607906	-0.208452	-0.627049	-0.281416	-0.082518	0.144522	-0.058277	-0.294164	0.187346	-0.010499	-0.581476	-0.130748	-0.263301	-0.634945
XLOC_008352	1.17583e-05	0.00435138	0.731427	0.605709	0.512893	0.288077	0.163498	0.56989	1.59123	0.472596	-0.178914	-0.0497462	0.524886	1.28341	0.56485	0.654251	0.516516	-0.103801	0.866022	0.996978	0.56738
XLOC_007592	0.00245659	0.349717	9.57127e-05	-0.657782	-0.0980754	-0.780998	-0.756061	-0.617566	-0.621785	-0.831234	-0.206195	-0.51167	-0.139721	0.0610076	-0.161579	-0.0024302	-0.420967	-0.597858	0.414138	0.126943	0.359503
IRX5	0.0043265	0.0658459	0.294149	-0.122883	-0.21074	0.166472	-0.27978	0.198522	-0.273248	-0.0675785	-0.393152	-0.405335	-0.841691	-0.373186	-0.163572	0.339359	-0.107128	-0.477811	0.248076	-0.155967	0.012264
LOC100652840	0.00497869	0.136814	0.573137	0.188794	0.130206	0.435363	0.454423	-0.030309	0.0052902	0.168229	0.0553644	0.12082	-0.109036	-0.063424	-0.360755	0.171036	0.114073	0.329555	0.105144	0.506265	0.563226
PTGER4	0.000161668	0.00937494	0.29852	-0.631815	-0.288897	-0.820194	-0.295431	-0.590466	-1.67806	0.088861	-0.216297	-0.256148	0.124073	-0.633733	-0.653143	0.249378	-0.30129	-0.584186	-0.505224	-0.089862	-0.311433
LOC100507254	0.000282165	0.00130039	0.912722	0.543091	0.492279	0.11635	0.461355	-0.303979	1.42038	0.590153	-0.082655	0.225178	0.731553	0.817968	0.551708	0.958575	0.590023	0.149911	0.351218	0.100265	1.02132
ENST00000391612	3.94067e-05	0.000755	0.698539	0.488942	0.577353	-0.162878	-0.0658068	0.54176	1.73674	0.066136	0.100633	0.885317	0.530012	1.30638	1.1217	0.427164	0.437879	-0.0317234	0.501466	0.402196	0.669865
ACOT11	0.00137025	0.0345377	0.886542	-0.252414	-0.269042	0.150216	0.0081586	-0.450961	-0.49807	-0.427219	-1.18966	-0.0973005	-0.609815	0.160763	-0.13784	-0.283753	-0.0463743	-0.300714	-0.0253625	-0.315845	-0.113562
XLOC_l2_000233	0.00060279	0.00472202	0.238858	0.203856	0.585753	-0.731465	-0.0327543	0.0015067	0.758869	0.79319	0.135106	0.365711	1.45365	1.16172	0.333433	0.584363	0.414007	-0.299621	0.341696	1.36908	0.58415
A_33_P3249837	0.0226066	0.00302857	0.223399	-0.0414268	-0.582015	-1.07538	-0.129671	0.846943	-0.312761	0.177176	-0.441093	-0.380821	0.179069	-0.241338	-0.623688	-1.35368	0.134774	-0.63689	-0.857097	-1.04336	-1.13805
LCE1E	0.00407572	0.0904964	0.710954	0.209699	0.181783	0.268434	0.598135	0.0282657	0.465421	-0.132454	0.198391	-0.020309	0.1925	0.187015	0.30782	-0.005811	0.0836314	0.688313	0.361983	-0.535831	0.541906
XLOC_003927	0.00427367	0.0203242	0.675265	-0.317132	-0.356267	-0.260134	-0.336673	-0.88588	-0.604206	-0.102935	0.104379	-0.344508	-0.638732	-0.0223594	-0.871459	-0.0729599	-0.34995	-0.74441	0.452479	-0.833697	-0.597717
ZMYND10	0.0110138	8.04e-05	0.320038	-0.0474069	-0.314527	0.410265	-0.509893	-0.62439	0.28663	0.0895606	-0.533182	-0.26998	-0.618123	-0.373614	-0.272246	-0.179719	-0.30649	-0.277635	-0.0039208	-0.267358	-0.357532
XLOC_005102	0.000390238	0.00566488	0.356253	0.328697	0.663059	-0.608847	-0.119144	0.31896	1.39643	0.415313	-0.0264977	0.832595	1.6796	0.346736	0.448057	0.56373	1.21069	-0.204529	0.0383492	0.874762	1.53015
XLOC_003510	0.000177265	0.0136271	0.910543	0.622111	0.601509	0.417892	-0.054823	0.244761	1.22025	1.37959	0.0669337	1.64719	0.705547	0.339776	0.950027	0.891623	0.418634	-0.107508	-0.328218	0.291787	1.7408
XLOC_l2_003292	0.00163489	0.00280678	0.320448	0.225514	0.444696	0.042833	-0.416465	0.790699	0.337146	0.240656	-0.07862	0.352022	0.286978	0.738485	0.656977	0.785387	0.081832	0.843329	0.884445	-0.159076	0.499893
LOC643037	8.01559e-06	0.00129068	0.403873	0.788981	0.429551	0.469698	0.126948	0.583417	1.6021	0.575186	0.318028	0.919139	0.298553	0.670584	0.794271	0.351065	0.176704	0.017831	-0.050529	0.474977	0.754434
ANKS6	0.000141039	0.00672462	0.729992	0.314303	0.40852	1.04623	0.201639	-0.098888	0.309078	0.177892	0.247251	0.716161	0.649634	0.256493	-0.152111	1.22578	0.008352	0.06255	0.254866	0.694684	0.530062
PER2	0.853422	0.00384156	0.127826	-0.195418	0.261025	0.350258	0.067992	-0.701085	-1.00627	0.0418155	0.432982	0.386528	0.476963	0.092241	0.376291	0.291163	0.221262	0.011651	-0.245899	0.543244	0.284849
A_33_P3423565	0.00158215	0.0412589	0.87318	0.354	0.382492	0.397498	0.085251	-0.047857	0.616744	0.68343	0.0801796	-0.0783701	0.188263	-0.225167	-0.0924559	1.15317	0.569546	0.967722	0.471416	-0.0979927	1.2711
BMP5	0.00329424	0.0292264	0.225717	-0.175607	-0.414915	-0.166227	0.11987	-0.755724	0.193082	0.0682767	-0.248302	-0.286699	-0.093207	-0.857465	-0.33641	-1.04232	0.150343	-1.52953	-0.580143	0.168165	0.0914963
C1orf53	0.0108281	0.00370559	0.741076	-0.203989	-0.28682	-0.254507	0.366399	-0.141619	-1.14251	0.225046	-0.131979	-0.323536	-0.040859	-0.31538	-0.205231	-0.03425	-0.111075	-0.737761	-0.412274	-0.734319	-0.108361
CERS4	0.00541186	0.00484783	0.408006	0.0662461	0.212686	0.388993	-0.309109	-0.006269	0.497541	-0.364535	0.30739	0.238888	-0.246823	0.358153	0.364101	0.270273	0.011673	0.198147	0.321848	0.42985	0.086044
PASK	0.00133299	0.0633989	0.802328	0.283931	0.222996	-0.195599	0.013435	0.394887	0.814242	0.352759	-0.115774	-0.0674248	0.221531	0.456837	0.359311	0.664416	0.381964	-0.149038	-0.398952	0.441268	0.658817
LOC340340	0.0001827	0.00799942	0.848873	0.514455	0.486735	-0.134005	0.0544777	0.557863	1.16778	0.520193	0.769281	0.901114	0.808001	0.184397	1.01397	0.942091	0.173671	0.366871	-0.671663	0.43792	0.428436
THC2505774	1.38763e-05	0.00492755	0.722544	0.601792	0.468631	0.23434	0.261158	0.330231	1.53917	0.496487	-0.155298	0.713551	0.546288	0.650642	0.846187	1.0711	0.158094	-0.210689	0.192423	0.957597	0.385052
DCHS2	0.0048525	0.0279779	0.997659	0.567317	0.387617	-1.17125	1.25617	0.107425	0.841742	0.911067	-0.309018	0.37834	0.541195	0.862906	0.245822	0.837021	-0.229822	-0.341829	0.405176	1.06268	0.811309
RGS21	0.000152587	0.0354727	0.390816	0.597342	0.358372	0.437779	-0.0433836	0.729957	1.0627	0.664864	0.192328	0.726703	0.414384	0.457742	1.1408	0.858896	-0.111946	-0.151826	0.0651984	-0.424875	0.77469
XLOC_006925	0.0280826	0.00180591	0.776873	0.266869	0.205782	-0.294062	0.002334	0.945474	1.1285	-0.282268	0.305465	-0.089381	0.173459	0.32372	0.121836	0.110978	0.192507	0.451121	0.437913	0.16975	0.06623
PLK2	0.000472671	0.0489901	0.0640205	0.629346	0.2348	0.997677	0.163182	0.655792	0.524256	0.627076	-0.32703	0.022468	0.596615	-0.088819	0.651173	0.064315	0.27594	0.502813	0.202731	-0.053925	0.736517
XLOC_005584	7.0023e-06	0.00258983	0.204657	-0.637629	-0.411058	-0.456995	-0.647542	-0.664266	-0.371062	-1.38547	-0.236402	-0.539999	0.061652	-0.213187	-0.311696	-1.13392	-0.271918	-0.726174	-0.156088	-0.753107	-0.240793
A_33_P3294730	0.00385255	0.0551759	0.690103	-0.284822	-0.316151	-0.409642	-0.155758	-0.780719	-0.370691	-0.233537	-0.15031	0.204177	0.194067	-0.0282993	-0.898509	-0.985173	-0.389829	-0.649978	0.45196	-0.503597	-0.722172
A_33_P3345409	0.000728816	0.0130992	0.732842	0.378388	0.52851	-0.0167025	-0.445058	0.584994	1.36197	0.527632	-0.41368	0.70106	1.17281	1.05787	0.48134	1.00708	0.97372	-0.574736	0.195894	0.666589	0.545666
CADM1	0.000781903	0.0103502	0.611047	0.261911	0.220238	0.421526	0.315621	0.94355	0.169426	-0.207649	0.343504	0.239506	-0.16119	0.17915	0.21054	0.155067	-0.123843	0.473483	0.423898	0.583819	0.09868
ADAM18	0.00294719	0.0737815	0.855168	-0.307395	-0.294838	-0.150721	-0.473936	-0.426247	0.254319	-0.905622	-0.111354	-0.763665	0.0446384	0.165194	-0.141186	-0.442251	-0.880954	-0.486691	-0.543409	-0.817132	0.733587
XLOC_006035	0.00441563	0.367969	0.0240314	-0.44829	-0.0806994	-0.841883	-0.321821	-0.151672	-0.806725	-0.567288	-0.067915	-0.0542627	0.0908617	0.190884	-0.411913	-0.0603534	-0.232117	0.384359	0.0146035	-0.66663	-0.07521
UNC5C	8.19766e-05	0.0013087	0.518712	0.403357	0.607692	-0.566994	0.0838638	0.664794	1.2754	0.418382	-0.0281367	0.0792118	0.819813	0.438276	1.08916	0.812775	0.0475593	1.02915	0.32404	0.79601	1.27676
RIN3	0.00475371	0.0106328	0.132014	0.0172172	0.209549	0.29156	-0.197729	0.100114	-0.0364	0.023725	0.004572	0.290238	0.167036	0.595993	-0.246322	0.272524	0.343814	0.232006	0.301726	0.330919	0.012533
XLOC_001616	0.00823973	0.00245881	0.813982	-0.14787	-0.299024	-1.28777	-0.0026113	0.0640275	-0.12826	0.211906	-0.380714	-0.068552	0.0554594	-0.123238	-0.31924	-0.730615	-0.580135	-0.0912887	-0.209904	-0.574669	-0.266369
LOC494558	0.00245717	0.00214076	0.564815	-0.299596	-0.502846	-0.908459	-0.0093236	-0.657517	0.909772	-0.7494	-0.61819	-1.26482	-0.657291	0.0778863	-0.245861	-0.488632	-0.426186	0.0664743	-0.371664	-1.03265	-0.570381
ITGB7	0.000480834	0.00714657	0.686401	0.22238	0.320235	0.448541	0.231018	0.778585	-0.411601	0.085176	0.210794	0.624454	-0.263258	0.574004	0.29787	0.283256	0.631958	0.59668	0.187537	-0.169483	0.548769
XLOC_003521	0.00566933	0.00199817	0.424275	-0.156796	-0.487335	0.548624	-1.0143	-0.583991	0.772802	-0.528516	-0.279524	-0.719798	-0.244272	-1.11417	-0.787416	-1.09968	-0.024133	-0.0306397	-0.477962	-0.350535	-0.232561
A_33_P3221055	0.0583818	0.0019627	0.628155	0.444777	0.24604	-0.522455	-0.175221	2.73907	0.630146	0.081499	0.124399	-0.0757505	0.242205	0.276061	0.445737	0.20921	0.531033	0.405587	0.162758	0.422598	-0.037394
PWRN1	4.08284e-05	0.0117638	0.445641	-0.642901	-0.509259	-0.980637	-0.546762	-0.07172	-0.685914	-1.34399	-0.445005	-1.22121	-0.824991	0.152608	-0.445233	-1.1207	0.341549	-0.0118905	-0.527375	-0.247152	-1.25245
XLOC_005179	0.00429438	0.0528531	0.952384	-0.392212	-0.469563	-0.405028	0.197992	-0.404647	-0.567202	-1.266	-0.660261	-0.840334	-1.89602	0.013155	-0.348595	-0.366102	0.636699	-0.232772	-0.1143	0.0537954	-1.41046
XLOC_000877	3.22575e-05	0.00580639	0.470709	0.597213	0.325449	0.249783	0.157541	0.818702	1.1165	0.140952	-0.182579	0.291874	0.650062	0.329655	0.527915	0.503257	0.0456885	0.101205	-0.039377	0.749625	0.602615
ZBTB16	0.00243634	0.0137595	0.570005	-0.224952	-0.352682	-0.092756	-0.182662	0.767617	-0.652375	-0.718091	-0.362061	-0.518382	-0.880411	-0.514799	-0.442842	0.295178	-0.412816	-0.284734	-0.472145	0.434774	-0.721262
MAGI3	0.000374572	0.0241684	0.328102	-0.293496	-0.157655	-0.169028	-0.107202	-0.816361	-0.522582	-0.035259	-0.024384	-0.343949	0.0127	-0.357897	0.011176	-0.289206	-0.002166	-0.388348	-0.339099	-0.186666	0.173637
CHST11	9.23624e-05	0.0078014	0.43816	0.161031	0.231001	0.270139	0.132972	0.15196	-0.000428	0.259207	-0.100707	0.26195	0.491608	0.453178	0.231725	0.638961	0.000137	0.0154713	0.299338	0.046833	0.202512
LOC100507487	0.00416101	0.0322833	0.472047	-0.393994	-0.236312	-0.520416	0.162319	-0.051807	-1.37147	-0.489311	-0.336613	-0.101805	0.17124	-0.378929	-0.0194183	-0.484588	-0.545182	-0.402903	-0.600997	0.404681	-0.304916
LOC151475	6.32238e-05	0.00583391	0.21299	0.855827	0.348582	1.53523	0.0561725	0.242999	1.55618	0.789287	-0.0517688	0.472834	0.118554	0.713466	0.641527	0.725216	0.315884	0.0991988	0.383169	-0.241692	0.658011
DPYSL2	0.000131302	0.0309791	0.350742	-0.406911	-0.292939	-0.106212	-0.336429	-0.519787	-0.898129	-0.457894	-0.266205	-0.745236	-0.06022	-0.562096	-0.487378	0.226317	-0.315828	-0.643247	-0.477013	0.535028	-0.426449
RNASE1	0.000216544	0.00180697	0.248856	-1.19175	-0.428058	-1.18582	-0.030988	-1.11151	-3.11424	-0.368572	-0.911176	-0.66888	-0.331982	0.284953	-0.568604	-0.645931	-0.520985	-0.112297	-0.224365	-0.28028	-0.729086
ZNF469	0.00113481	0.0773007	0.501377	0.349736	0.208664	-0.112345	0.786434	0.361136	0.763069	0.009754	0.274911	0.569106	-0.315742	0.041628	-0.216824	0.545402	-0.145888	0.273844	0.81983	0.226911	0.222121
ENST00000477589	3.33596e-07	2.23e-05	0.746131	0.58253	0.529794	1.50442	0.688524	-0.0762901	0.355782	0.642569	0.312029	0.463531	0.861768	0.476902	0.426066	0.138605	0.670009	0.645427	0.441219	0.437164	0.95502
IDAS	0.00319	0.0684218	0.97896	0.373939	0.340678	-0.638479	0.200058	0.564415	0.840536	0.694086	0.0533953	0.213612	0.977404	0.6786	0.77637	0.765536	-0.382508	-0.273535	-0.559198	0.626594	0.871186
TUBA3C	0.0362132	0.00461584	0.243318	-0.0596745	-0.314554	-0.079495	-0.365454	0.808373	-0.0465517	-0.357892	-0.49679	-0.310471	-0.573762	-0.138751	-0.27712	-0.157801	-0.107927	0.166679	-0.421455	-0.925808	-0.216884
LOC388282	0.00201984	0.057312	0.518114	-0.403717	-0.304324	-0.391271	-0.191991	0.137336	-0.996629	-0.97422	0.0195704	-0.32571	-0.822281	-0.271349	-0.413357	-0.401827	-0.48025	-1.03391	-0.521952	0.279805	0.623693
ITGAM	0.00142813	0.00382837	0.935688	-0.237539	-0.255918	-0.075912	-0.165008	-0.218516	-0.80752	0.056849	-0.22565	-0.50776	-0.238292	0.078746	-0.186901	-0.280973	0.003739	-0.339736	-0.0968648	-0.284161	-0.737242
XLOC_009868	0.263826	0.000155	0.00794809	0.194096	-0.259225	0.176664	0.163425	0.20367	0.649106	0.004421	-0.130231	-0.205202	-0.396908	-0.442133	0.02268	-0.271969	-0.170746	-0.21671	-0.206274	-0.412466	-0.42152
GARNL3	0.000337748	0.00267905	0.028542	-0.0384	-0.209464	0.010406	0.0663693	-0.0196924	-0.20635	-0.027764	0.057586	-0.246545	-0.401152	-0.331128	-0.285115	-0.120532	-0.277341	-0.017158	-0.104654	-0.060566	-0.517504
LRRTM1	0.00479501	0.0310233	0.644285	0.348478	0.479525	0.0131143	-0.323749	-0.0862	1.4214	0.495627	-0.18416	0.522111	1.32798	0.779709	1.62956	0.776718	0.308096	-0.344212	0.621481	-0.107071	-0.0554275
IL17RE	0.0038285	0.0237285	0.984631	-0.178269	-0.176321	-0.217969	-0.241102	-0.35829	0.38081	-0.429034	-0.572339	-0.321906	-0.355396	0.150669	-0.134923	-0.289168	-0.054389	-0.253392	0.046628	-0.25138	0.0960663
DGKB	0.00315519	0.126154	0.0848475	-0.676486	-0.306141	-0.701578	-0.757728	-0.585928	-0.662239	-0.603502	0.0183845	-1.21175	0.118369	-0.120917	-1.01454	-0.901965	-0.117931	-0.603647	0.559723	-0.637247	0.543964
ECT2	0.00788996	0.00294139	0.355242	-0.0673487	-0.316857	-0.60793	-0.358953	0.43758	-0.301798	0.411934	-0.024378	-0.480336	-0.194708	-0.538882	-0.526923	-0.684502	-0.310741	0.082126	-0.224453	0.024695	-0.607324
XLOC_000214	0.00476852	0.0552133	0.244005	0.347307	0.266871	0.605413	0.417082	0.189236	0.846744	0.310089	0.213887	0.152089	0.234098	0.035876	0.681277	-0.543552	0.610125	0.57092	0.715961	-0.265917	0.530815
A_33_P3255051	0.000790624	0.00193576	0.473494	0.343034	0.49737	-0.258728	-0.504743	0.976316	0.524074	0.579911	0.806346	0.676819	0.314909	0.887712	0.45593	0.93305	-0.173132	0.209603	0.510212	0.935346	-0.0857303
ZDHHC23	0.0655084	0.00351811	0.0107773	0.107522	-0.238066	0.378911	-0.109789	0.036106	0.421691	0.132384	-0.083564	-0.287354	-0.248478	-0.012097	-0.25518	-0.765111	-0.122202	-0.286726	-0.232287	-0.0042055	-0.321527
TRIM11	0.0127843	0.00314003	0.804909	0.273954	0.271361	-0.173179	0.142767	0.525354	1.26415	-0.048252	0.374128	-0.068298	0.562926	-0.1046	0.393866	0.253481	0.231394	0.56444	0.464627	0.265332	0.0476695
XLOC_000498	5.06982e-05	0.00596401	0.344397	0.51342	0.668846	-0.113195	0.423892	0.468684	0.977879	0.307918	1.53069	0.184343	0.53893	0.987948	1.55977	1.52412	0.136866	0.127663	-0.168549	0.684565	0.250962
LOC284219	0.0129395	0.00242834	0.254593	-0.0359472	-0.276036	-0.465172	0.003397	0.167325	0.302814	-0.344802	-0.407342	-0.763508	-0.101492	-0.311488	-0.241953	-0.333555	-0.476246	0.027126	-0.015266	-0.299105	-0.113568
XLOC_011213	0.00020858	0.0128989	0.360877	-0.530259	-0.339431	-0.393445	-0.266912	-0.557126	-1.4504	-0.262584	-0.0543987	0.109306	-0.547874	-0.299133	-0.798825	-0.642954	-0.327651	-0.205605	-0.483283	-0.833697	0.350372
XLOC_009404	3.70937e-05	0.00917374	0.701018	0.578626	0.454275	0.196304	0.065909	1.17896	1.06571	0.308076	-0.0518486	0.353182	0.767071	0.577429	0.626557	0.920551	-0.318631	0.082934	0.139816	1.29433	0.605641
LPAR5	0.00339296	0.157634	0.106521	-0.636718	-0.122287	-1.72282	-0.420581	-0.226398	-1.04739	-0.279172	-0.218347	0.280384	0.104737	0.195759	-0.0974187	-0.323346	0.0241994	-0.247914	-0.369099	-0.612317	-0.0817987
CD163	7.66755e-07	0.000556	0.499424	-0.777612	-0.592403	-0.102658	-0.490374	-1.2184	-1.28274	-0.773513	-0.65812	-0.323402	-0.622863	0.224089	-1.26789	-0.690516	-0.667593	-0.338079	-0.433053	-0.646669	-1.09233
KCNS3	0.00180315	0.00471862	0.671276	-0.291314	-0.249955	-1.10644	-0.242563	0.123459	-0.757505	0.147106	0.070421	-0.417034	-0.294062	-0.109365	0.209426	-0.487974	-0.164974	-0.472238	-0.273424	-0.394605	-0.41568
LINC00303	0.0014567	0.0319776	0.697733	-0.331591	-0.275546	-0.77499	-0.312802	-0.367449	0.100007	-0.378526	-0.722344	-0.849287	-0.553785	-0.049056	-0.0742421	-0.411361	0.193878	-0.495621	0.304612	-0.119019	-0.254782
ENST00000325811	0.00162179	0.000504	0.383352	0.227493	0.417236	-0.0076293	-0.560419	0.811813	-0.276308	0.727221	0.112386	0.259288	0.135347	0.579121	0.486855	0.838046	0.062524	0.463402	0.8757	0.450648	0.326284
SPP1	0.00130716	0.0170317	0.537527	-0.832546	-0.513791	-0.782494	-0.361159	-0.761236	-2.83002	0.300677	-0.484545	-1.44087	0.0859645	0.591844	-0.933805	-1.08632	-0.649131	-0.103436	-0.214349	-0.349679	-1.06737
ENST00000319813	0.00054306	0.0450623	0.771217	-0.463959	-0.359674	-0.456033	0.219542	-0.175144	-0.499978	-1.3422	-0.178584	-0.495159	-1.03937	-0.249395	-0.545214	-0.531259	0.335425	0.0886106	-0.0325278	0.107418	-1.41636
XLOC_014081	0.00451354	0.0234615	0.0626258	-0.14224	-0.296583	-0.21924	-0.0408468	-0.018252	0.0114851	0.004792	-0.240328	-0.403258	-0.487285	0.233732	-0.356227	-0.015961	-0.842391	-0.863376	-0.005959	-0.448722	0.167367
LOC389199	0.00494396	0.180291	0.127297	-0.480009	-0.247893	-0.385112	-0.418449	-0.513487	-0.600054	-0.946481	-0.0742879	-0.544114	-0.265916	0.232194	-1.52477	-0.649423	0.384825	-0.26545	0.0645317	0.474685	-0.559093
LOC339788	0.00411909	0.0538335	0.481971	-0.434816	-0.244989	-1.1586	-0.224415	-0.0386393	0.0203566	-0.779999	-0.162945	-0.40824	0.0935914	-0.316688	0.24524	-0.327195	-0.968728	-0.0666933	0.0569072	-0.0491044	-0.791026
ALOX5	0.00408746	0.0447323	0.714665	0.255313	0.274623	0.169662	-0.352817	0.711316	0.0492737	0.388935	-0.089499	0.202887	0.062635	0.501394	0.438727	0.878637	-0.177733	0.755773	-0.286017	0.669926	0.0641245
GABRG1	0.00238439	0.0296868	0.839155	0.534792	0.432621	-0.210416	-0.250916	1.025	1.55653	0.459922	0.425835	0.0453083	0.718766	1.10083	0.6557	0.725654	1.24834	-0.813562	0.284736	0.063398	0.303826
XLOC_l2_013153	0.000369062	0.0311669	0.977625	-0.431567	-0.377639	-0.454602	0.04879	-0.0386484	-0.377631	-1.10274	-0.282045	-0.762526	-1.17608	-0.496424	-0.483085	-0.516169	0.5757	0.0959943	-0.009609	-0.142257	-0.957533
ABHD11-AS1	0.00143287	0.015329	0.975439	-0.144906	-0.138868	0.0955997	-0.148224	-0.0057425	-0.575506	-0.0806765	-0.243751	-0.468472	-0.0324967	-0.148431	-0.187	-0.0353694	-0.333456	-0.0585335	-0.0753356	0.0510139	0.00428
AKNA	0.00259283	0.0558335	0.914888	0.145616	0.197603	0.273632	-0.0426469	0.093116	0.361881	0.238813	0.236729	0.200203	-0.0772329	-0.0830937	-0.0512738	0.416078	-0.0736051	0.956765	0.214781	0.24579	0.188488
AIM1	9.10985e-06	5.64e-06	0.49122	-0.217714	-0.321064	-0.777842	0.209782	-0.141809	-0.217361	-0.047017	-0.304752	-0.243292	-0.08829	-0.282464	-0.320043	-0.466287	-0.218837	-0.499198	-0.38029	-0.457718	-0.270532
LOC100129846	0.000580238	0.00130759	0.888975	0.469777	0.524254	0.225513	0.593358	-0.462363	1.93976	0.00961	0.590323	-0.215697	0.404915	0.427472	0.376223	0.794481	0.21613	0.652749	1.23199	0.990994	0.297216
LOC100506823	0.00456391	0.0404215	0.76621	-0.215353	-0.211295	-0.239171	-0.337957	0.0701056	-0.146346	-0.23135	0.345993	-0.306675	-0.36734	-0.0548587	0.110975	-0.46572	0.0134264	-0.521994	-0.39911	-0.080015	-0.598922
ATP9A	0.00252184	0.112108	0.361709	0.36213	0.117906	-0.30248	-0.058295	0.674378	0.797233	0.686062	0.447234	-0.287177	0.30111	0.416805	0.215881	-0.075306	-0.054111	0.080693	-0.027215	0.20483	0.0742195
STARD13	0.00332621	0.00473779	0.511523	-0.501248	-0.326655	-1.10443	-0.655478	-1.70448	0.1656	0.273998	0.112931	-0.253573	0.134064	-0.223169	-0.121977	-0.408425	-0.336487	-0.593804	-0.41324	-0.741721	-0.747804
XLOC_005531	0.00117859	0.0136139	0.525089	0.381338	0.467267	-0.557426	-0.164622	0.792474	0.832673	0.376724	0.247026	0.660524	0.54091	0.428725	1.30432	1.17858	-0.469625	0.000807	-0.0179527	0.587195	0.679422
SORT1	0.0043988	0.0295695	0.218447	-0.368928	-0.132143	-1.02958	-0.166	-0.247132	-0.901931	0.066904	0.129088	-0.224792	0.016347	-0.194047	0.035295	-0.184593	-0.357781	-0.23508	0.034371	-0.071412	-0.400966
BX378805	0.168359	0.0031403	0.146295	-0.0703541	0.226442	0.355606	0.0773677	-0.8311	0.0025687	-0.41589	0.0569872	0.349433	0.390643	0.314726	0.119442	0.0286066	-0.09579	0.16324	0.183937	0.500809	0.478831
AFAP1L1	0.000304455	0.0743166	0.0467109	-0.360397	-0.127877	-0.534602	-0.232533	-0.498252	-0.615179	-0.128491	-0.426485	-0.131102	-0.009063	-0.185079	0.001449	-0.16734	0.196801	-0.117114	-0.344918	0.183999	-0.40779
PRPH	0.00302779	0.031225	0.901188	-0.26055	-0.210259	-0.481341	-0.154819	-0.165328	-0.110905	-0.206573	-0.190647	0.0892775	-0.148012	-0.372872	0.0255205	0.20831	-0.0362956	-0.506272	-0.274609	-0.371327	-0.735923
KIF9	0.00129735	0.130634	0.174274	0.574062	0.255906	0.200221	0.0937472	1.058	1.0632	0.805617	-0.12223	0.203336	0.634362	0.312151	0.0563077	0.174764	0.239662	-0.652524	0.0608815	1.44369	0.464562
A_33_P3219505	0.00275995	0.00627915	0.961364	0.398975	0.308019	-0.150077	-0.44585	0.913523	0.069834	1.07231	0.442732	0.390834	0.393901	0.538528	0.123644	0.722906	0.0144817	-0.158074	0.097307	0.741689	0.0802583
ISM2	0.0018328	0.0280512	0.620043	0.505396	0.263291	-0.39419	-0.0337833	0.718795	1.59506	0.387412	0.115666	-0.240641	0.254707	0.267962	0.65275	0.521533	0.0982654	0.236996	-0.313002	0.687547	0.614413
LOC100652947	2.61248e-05	0.00107303	0.901669	0.536985	0.52524	0.455885	-0.166602	0.486135	1.51981	0.522322	0.833389	0.719265	0.090587	0.683372	0.293011	1.07966	0.712733	-0.217573	0.783322	0.201354	0.598519
XLOC_010348	0.00289589	0.0374975	0.91766	-0.266723	-0.303246	-0.513721	-0.248695	-0.370242	-0.355415	-0.103907	-0.161028	-0.24291	-0.100121	-0.032895	0.283536	0.190134	-0.137805	-0.896698	-0.772048	-0.914273	-0.551597
FAM198B	0.0012323	0.0695849	0.231717	-0.34872	-0.188341	-0.676542	0.070938	-0.619975	-0.50676	-0.287621	0.143683	0.128442	-0.015268	-0.362471	-0.207085	0.226769	-0.165464	-0.842121	-0.425287	-0.307698	-0.245251
LHPP	0.0259973	0.000658	0.0338233	-0.0259381	-0.191857	0.311906	-0.056051	0.0746534	-0.0486525	-0.0923434	-0.150684	-0.280033	-0.238214	-0.186199	-0.0386156	-0.403247	0.0433173	-0.200282	-0.260523	-0.322813	-0.0731396
KIAA1522	0.00287794	0.00373463	0.489513	-0.392456	-0.19183	-1.29645	-0.137987	0.19347	-0.835552	0.026479	0.05036	-0.379453	-0.110824	-0.4618	-0.217414	-0.255586	-0.291193	0.0607915	-0.253121	-0.019935	-0.231958
OR2J3	7.34193e-05	0.0144276	0.558438	0.576073	0.427129	0.69594	-0.0382687	0.705269	1.22043	0.335208	-0.130231	0.384854	0.45873	0.182127	0.929823	0.962541	-0.432865	0.505216	0.0156643	0.947871	0.874689
DOCK5	0.00242288	0.0344694	0.430324	0.367872	0.1699	0.0523625	0.043829	0.212952	1.34759	0.303851	0.243102	0.046342	0.616959	0.4586	0.254909	0.010759	0.208003	0.050169	0.222761	-0.066944	-0.175762
XLOC_001353	0.00112716	0.0248943	0.715269	0.330333	0.481402	0.621577	0.496849	-0.0769201	0.600345	0.349226	0.302974	-0.263359	0.14067	0.294939	-0.335157	-0.149157	0.942499	0.814894	1.18489	0.996144	1.36608
XLOC_002951	1.72728e-05	0.00408192	0.531262	0.692239	0.479575	1.23062	-0.0154638	0.125379	1.35952	0.732113	0.149805	0.566689	-0.011016	0.466847	1.27418	0.839771	0.362606	-0.249516	0.595782	0.399801	0.88038
CLIP4	0.00161016	0.224729	0.0136022	0.484433	0.0705103	0.803519	0.472825	0.166871	0.735242	0.502205	0.254458	-0.18075	0.232779	0.083199	-0.201135	-0.176162	0.006838	0.144331	0.253807	0.149274	0.208974
XLOC_007557	0.00470579	0.0291863	0.776539	0.365077	0.321566	0.374396	0.162876	0.340796	-0.727779	0.999826	0.0287546	0.404601	0.56299	0.460423	0.89617	0.861688	-0.297865	0.149869	-0.30252	0.108199	0.664919
ENST00000433310	0.0124922	0.00494614	0.376887	-0.0891694	-0.416781	-0.580524	0.511783	-0.769178	0.61884	-0.367213	-0.251362	-0.177678	-0.24015	-0.482517	-0.546483	-0.361187	-0.283712	-0.868524	-0.25881	0.170321	-1.28449
SHB	0.00855348	0.00172126	0.0861648	0.0133735	0.426646	-0.424208	0.0784455	0.351898	0.416526	-0.443793	-0.002604	0.109743	0.387292	0.287751	0.423792	0.48851	0.290985	1.05448	0.953276	0.577614	0.122272
ICAM1	0.000418895	0.000909	0.0676432	0.213405	0.623608	-0.50594	-0.02182	0.270842	0.596117	0.338645	0.421245	0.168395	0.949401	0.457164	0.750263	0.36619	0.677679	1.56912	0.601533	0.976857	-0.078164
XLOC_001773	0.0029648	0.0202722	0.715011	0.250467	0.393827	0.372907	0.476161	0.138473	0.619063	0.027926	-0.057631	0.0720016	0.477974	-0.0129919	0.0340395	0.740545	0.213799	1.55673	0.150397	0.625585	0.531641
UBTFL1	0.00263549	0.0511162	0.571629	0.450804	0.483922	-0.0549421	-0.131831	0.263993	0.930952	0.555966	-0.358745	1.00635	0.519536	0.639709	0.814787	1.86926	0.0049362	-0.735339	0.01814	1.01045	0.534053
TMPRSS11F	0.00327777	0.000663	0.993075	0.291111	0.264442	0.0839867	-0.148307	0.807588	0.0679536	0.51938	0.01538	0.251129	0.188295	0.451129	0.0472836	0.347536	0.236827	0.228918	0.563925	0.484157	0.0942803
XLOC_013498	0.000183901	0.00323303	0.400382	0.287165	0.494528	0.169269	-0.544623	0.270336	0.976189	0.358985	-0.0987713	0.923969	0.145095	1.24844	0.468038	0.705621	0.610125	-0.20888	0.658592	0.418299	0.569278
SERPINE3	0.00211798	0.0196241	0.319803	0.32708	0.61992	0.0626228	-0.499703	0.002224	0.875726	0.837486	0.621542	1.15071	1.5092	0.687026	1.68636	1.1397	0.0094957	-0.633317	0.645548	-0.383801	0.386665
C1orf68	0.0431224	0.00280723	0.0101546	0.0667111	-0.22898	0.292822	0.155958	0.218919	-0.193301	0.085419	-0.0791731	-0.0503995	-0.365318	-0.405247	-0.155085	-0.0521035	-0.159462	-0.234112	-0.373957	-0.629352	-0.0145721
CHRNA4	0.000339429	0.0187748	0.971726	0.550766	0.464479	0.0925196	-0.159189	1.11722	0.935826	0.28156	-0.040596	0.0556498	0.488157	0.556085	1.15214	1.01976	-0.255941	0.204598	-0.102826	1.40099	0.631256
XLOC_003780	0.000889826	0.000925	0.403001	0.25637	0.442643	0.204949	-0.598171	0.632846	-0.344445	0.914176	0.441331	0.369219	0.521166	0.416585	0.0721074	0.0747354	0.740821	0.703299	0.567509	1.00162	-0.0393123
DTNB	0.832542	0.00485397	0.083555	-0.258353	0.126656	-0.0886057	-0.56731	-0.502676	0.306415	-0.425896	0.198891	0.105895	-0.155439	0.210913	0.135054	0.182325	0.146099	0.256398	0.21988	0.078227	0.0149773
GPC2	0.000170064	0.0686684	0.116201	0.389251	0.165176	0.176357	0.313791	0.284288	0.787509	0.434515	0.522334	-0.254974	-0.0064525	-0.185979	0.565169	0.226769	0.004942	0.380741	0.167425	0.083871	0.313091
ZBTB42	0.282414	0.00132724	0.0360127	0.206801	-0.205123	-0.076668	0.065387	0.324699	0.181627	0.722137	-0.240427	-0.581078	-0.289278	-0.289251	-0.086372	-0.033499	-0.098638	-0.073161	-0.177273	-0.259115	-0.128264
XLOC_008245	0.00368949	0.0664627	0.800832	0.299418	0.399839	0.117008	-0.130805	0.659813	0.58794	0.449738	0.161908	1.3128	0.35381	0.585644	1.25825	0.935692	-0.590301	-0.168082	-0.513754	0.421525	0.640743
XLOC_004072	0.0309458	0.00131305	0.90486	-0.197167	-0.286847	-0.0219779	-0.16544	-0.277811	-1.4971	0.326709	-0.450008	-0.226564	0.0137787	-0.225755	-0.344007	-0.320575	-0.28325	-0.605316	-0.308565	-0.534459	0.1294
ARHGEF19	0.000167067	0.0017181	0.824675	0.51162	0.400661	-0.257445	0.298324	-0.224781	1.6929	0.947762	-0.134007	0.291191	0.246655	0.456443	0.373092	0.678466	0.176758	0.176913	0.368356	0.942334	0.831071
LOC401357	0.676462	0.0021027	0.00673445	-0.0873177	0.349652	-0.061738	-0.350605	-0.036797	0.115624	-0.523598	-0.047996	0.327755	-0.020403	0.580682	0.827177	0.301078	0.0937295	0.708105	0.301	0.296157	0.478886
LOC440117	0.000136418	0.00793138	0.496775	0.43608	0.30926	0.112147	0.277919	0.775157	0.318711	0.598222	-0.0269864	0.106145	0.0056994	0.720392	0.634961	0.722254	-0.024539	0.473901	0.003082	0.502833	0.284119
XLOC_009689	0.00426928	0.109342	0.872406	0.498112	0.330189	0.049407	0.075043	0.126089	1.17741	0.457069	-0.232771	0.837239	0.790245	0.876327	0.945333	1.00401	-0.0743112	-0.525151	-0.623222	0.032931	0.601446
XLOC_012945	0.000780937	0.048327	0.656496	0.562681	0.300206	-0.190327	-0.0606847	0.344427	1.4085	0.755558	-0.082215	0.540411	0.323501	0.731197	0.773461	0.920672	0.128783	-0.559276	0.210512	-0.112007	0.42723
XLOC_l2_010568	0.00435079	0.00112798	0.162657	-0.0515281	-0.163123	-0.154762	-0.0107484	-0.158488	-0.109316	0.138793	-0.297894	-0.217798	-0.374794	-0.211606	-0.107699	-0.212419	-0.0274205	-0.0904885	-0.19201	-0.104608	0.0423817
XLOC_l2_010687	0.00365457	0.147116	0.414969	-0.502988	-0.243958	-0.938004	-0.56915	0.020213	-0.54635	-0.159956	0.080711	-0.966531	0.116777	-0.186912	-0.026469	-1.37535	0.0800962	0.012378	-0.325631	-0.437946	0.345336
TP53TG1	0.00409193	0.0312946	0.33532	-0.12827	-0.227236	0.042273	-0.178466	-0.074837	-0.291986	-0.100672	-0.086072	-0.339553	0.019941	-0.118198	0.161905	-0.204893	-0.211935	-0.264738	0.05853	-0.712216	-0.802365
XLOC_l2_015923	9.79904e-07	0.000428	0.647707	0.507418	0.544593	-0.132243	0.227115	0.344533	1.12869	0.590691	-0.076018	0.404643	1.03009	0.611073	0.412174	0.456771	0.673519	0.057537	0.559183	0.97949	0.882061
XLOC_l2_015038	9.38989e-06	0.00107054	0.43025	0.50998	0.391044	1.0011	0.401811	-0.0096554	0.976507	0.480686	0.0311055	0.158014	0.312496	0.0753827	0.28253	0.505032	0.48574	0.97672	0.446887	0.273476	0.7541
SLC16A2	0.000656036	0.000589	0.068896	-0.0899986	-0.419802	-0.527809	-0.12215	0.185293	0.195997	-0.138245	0.042662	-0.244568	-0.809118	-0.403687	-0.356316	-0.820657	-0.587553	-0.585098	-0.218624	-0.0755085	-0.55935
CELA3A	0.000147582	0.0184814	0.933065	0.520997	0.426555	0.139802	-0.144066	0.463626	1.1203	0.668056	-0.203121	0.38162	0.174253	1.54066	0.547278	0.828113	0.575053	-0.348528	0.413867	0.268075	0.514833
ADD3	0.000261507	0.0151825	0.65829	0.279192	0.372144	0.488442	0.622579	-0.130519	0.098141	0.358153	0.264996	0.106485	0.74521	0.12748	0.287975	1.40583	0.553432	0.2067	0.038981	0.476605	-0.12012
CCDC165	0.00269874	0.00812593	0.22817	-0.110291	-0.330211	-0.403227	-0.186402	0.313084	-0.034759	-0.303044	-0.368219	-0.114563	-0.00237	-0.319789	-0.328948	-0.193405	-0.227598	-0.616145	-0.0043664	-0.27183	-1.18508
LRRC3	0.00217823	0.0324915	0.0278691	-0.425928	-0.111437	-0.249041	-0.426001	-0.37279	-0.905802	-0.451086	-0.179242	-0.060438	-0.13471	0.176739	-0.15684	-0.242233	-0.261827	-0.0579304	-0.342309	0.0011995	0.031781
NGF	0.00435083	0.102337	0.644453	0.530696	0.29021	0.258226	-0.030061	0.422562	1.20019	0.232858	-0.143643	0.34689	0.434525	0.263669	0.766359	0.944166	0.554489	0.341406	-0.495695	-0.693274	0.873421
LOC646626	0.00486394	0.154833	0.0407068	0.244274	0.0834379	0.477817	0.228824	0.258962	0.251605	0.126973	0.310837	0.011407	0.287604	0.224992	0.235509	0.165473	0.062909	0.0494885	-0.033058	-0.215241	-0.182103
XLOC_004079	0.00473852	0.169293	0.618837	0.513175	0.290231	-0.120008	0.531869	0.245145	1.06581	0.433702	0.36281	0.245274	0.489292	0.836163	0.646422	1.00718	0.27159	-1.00275	0.192388	-0.782053	0.926219
XLOC_001651	0.00143416	0.0698	0.606145	0.488619	0.28842	0.353682	-0.313233	0.4385	1.31811	0.449242	0.0439123	0.474844	0.375628	0.302086	1.28873	0.806693	-0.159939	0.106018	-0.401672	-0.0657324	0.402055
IGSF11	0.00352516	0.0513952	0.782062	-0.250623	-0.226769	-0.653101	-0.0889433	-0.501001	-0.413566	0.247902	0.319892	-0.0518245	-0.804136	-0.108391	-0.308982	0.0830394	-0.429513	-0.780798	-0.12573	-0.19239	-0.0956269
TRPS1	7.9462e-06	0.000571	0.673914	-0.363106	-0.373902	-0.699611	-0.512152	-0.699784	-0.506138	0.157043	-0.640931	-0.703137	-0.156723	-0.508405	-0.2907	0.09111	-0.489345	-0.479911	-0.398639	-0.50242	-0.03382
RPGRIP1	0.00171762	0.00325499	0.332114	0.207973	0.420052	-0.216407	-0.481296	0.261129	-0.0466427	1.05159	0.350234	0.457554	1.08437	0.557798	0.710954	0.613586	0.447751	0.277334	0.462839	-0.220037	-0.121809
A_33_P3336302	0.0586497	0.00267346	0.0260793	0.16052	-0.48272	-0.33618	1.0015	0.635762	0.237425	-0.0360426	-0.751533	0.0414792	-0.127975	-0.570871	0.152153	-0.435127	-0.603179	-0.438616	-0.672443	-1.30782	-0.595987
GDF11	0.00378228	0.0229372	0.264701	0.460832	0.210055	0.465489	0.271751	1.33194	0.825721	-0.14446	0.294249	0.270168	-0.123288	0.071482	0.134591	0.194117	0.105753	-0.073466	0.858025	0.25039	0.328588
TG	0.000253111	0.0336108	0.182665	0.480875	0.242071	0.351604	0.602047	0.0562297	0.910649	0.546476	0.439577	0.544957	0.0073095	0.0927125	0.336996	0.509318	-0.087236	0.35992	-0.0682029	-0.26355	0.790985
RGS7	0.000373302	0.0393672	0.223234	-0.311281	-0.141469	-0.341188	-0.23124	-0.517246	0.070249	-0.55478	-0.124522	-0.137236	-0.0398612	-0.190168	0.128715	-0.139179	-0.544158	-0.365293	-0.0337635	-0.239317	0.12862
XLOC_006751	4.20455e-05	0.00799251	0.625017	0.618992	0.453878	0.352462	-0.014814	0.362588	1.15518	1.09685	-0.0489288	0.948201	0.551076	0.746224	0.680127	1.10512	0.0961635	-0.39185	0.57196	0.103317	0.631244
XLOC_011036	0.00120033	0.193445	0.012303	-0.544675	-0.0918407	-0.662209	-0.532452	-0.964587	-0.299928	-0.378016	-0.140062	0.121976	0.0222998	-0.210536	-0.248008	-0.341817	-0.0386204	0.337042	0.0926515	-0.249585	-0.355589
A_33_P3276107	0.00408567	0.0421455	0.960637	0.307888	0.413322	0.814076	0.93853	0.233005	0.0492737	0.096995	0.115665	0.599332	-0.678877	0.285515	0.0063595	-0.0828524	0.38252	0.728278	0.700065	1.52323	0.967312
A_33_P3311001	0.00593246	0.00273308	0.425673	0.139278	0.277278	-0.261117	-0.605872	0.716656	0.107	0.35919	-0.101677	0.108908	0.469494	0.356795	0.0549064	0.470058	0.148633	0.624537	0.312663	0.527228	0.0785144
MN1	0.00326797	0.0267217	0.861804	-0.228301	-0.267136	0.475544	-0.1843	-0.577576	-0.377768	-0.477201	0.032766	-0.602636	0.124882	-0.564398	-0.636691	-0.400182	-0.526918	-0.393147	-0.0009823	-0.342086	0.370898
XLOC_l2_009652	0.0021875	0.0357896	0.743975	0.386566	0.330604	0.758287	0.998658	-0.450643	0.821692	0.0489676	-0.0122395	0.420192	0.0683379	0.0925278	-0.004407	-0.063479	0.135787	0.672569	0.627213	0.24002	1.46013
GPSM2	0.000467617	2.51e-06	0.0192989	-0.0947142	-0.595843	-0.595762	-0.039682	0.0451125	0.036662	0.29772	-0.824368	-0.402555	-0.4039	-0.54855	-0.721551	-0.766036	-0.359795	-0.902077	-0.780671	-0.507502	-0.337271
XLOC_013124	0.00397774	0.110114	0.762849	0.456858	0.235765	-0.0375153	-0.287762	0.154396	1.37529	0.481375	0.0150724	0.369404	0.494182	0.780588	0.551711	0.705983	-0.219153	-0.511835	-0.044038	-0.218014	0.669517
ITPKB-IT1	1.37866e-05	0.00612237	0.730676	0.639926	0.49894	0.044728	0.038613	0.693541	1.18837	1.03332	-0.0983591	0.268291	1.14456	0.662339	0.509914	0.755221	0.406504	-0.337865	0.168157	0.866834	1.14275
XLOC_002614	0.00461856	0.00445533	0.203751	0.160853	0.404098	-0.390236	-0.142832	0.8408	-0.186796	0.173334	0.201131	-0.186837	0.243515	0.730737	0.523492	0.667111	-0.0716281	0.923344	0.715132	0.0824781	0.6166
SLC19A3	0.0024089	0.00132839	0.124902	0.107016	0.297617	0.114612	0.264076	-0.246131	0.134072	0.244036	0.175053	0.418898	-0.0921784	0.6184	0.2146	0.14779	0.302993	0.185111	0.177561	0.665008	0.460556
PIP5K1P1	0.000907928	0.0137566	0.501152	0.280702	0.502971	0.0052438	0.727978	0.435976	0.3018	0.334852	0.487741	0.172653	0.391613	0.343235	-0.547495	-0.184345	1.18829	0.880283	1.12823	1.13692	0.535564
LOC100506159	0.318198	0.00347578	0.106392	0.383765	-0.453929	1.74144	-0.592725	0.275552	-0.0930086	0.68806	-0.494725	-0.236876	-0.436073	-0.980289	-0.469058	0.21964	-0.665729	-0.614933	0.224383	-0.939641	-0.599917
ELOVL3	0.000157342	0.0252074	0.100758	-0.507318	-0.235545	-0.775611	-0.417323	-0.932546	-0.173753	-0.421254	-0.297102	0.103831	0.0286086	-0.578892	-0.340651	-0.0768253	-0.389005	-0.316204	-0.333952	-0.694002	0.303194
XLOC_002995	0.00369136	0.0228049	0.880049	0.209048	0.282284	0.19946	0.072464	0.83174	0.29675	-0.140302	-0.056407	-0.230338	-0.0869023	0.397385	0.209439	0.165936	0.428912	0.393612	0.322888	0.519249	1.04134
SEMA6B	0.00012719	0.0139019	0.0809233	0.74995	0.317294	0.866489	0.390263	1.16879	1.23657	0.272288	-0.082126	0.497449	-0.372345	0.494384	0.356239	0.152676	0.177297	0.570674	0.339234	0.380236	0.976511
HS3ST6	0.00431123	0.00832232	0.983779	-0.137774	-0.257144	0.046126	-0.551527	-0.617927	-0.28186	0.101715	-0.519835	-0.202035	0.0153446	-0.360601	-0.46214	0.081611	-0.139154	-0.429131	0.175918	-0.39485	-0.593715
XLOC_011927	0.000257106	0.0197109	0.0151373	-0.605337	-0.236906	-0.74272	-0.629817	-0.561111	-1.09578	-0.392161	-0.20471	-0.783226	-0.177227	-0.350724	-0.05904	-0.269001	-0.237824	-0.367584	-0.335178	0.41722	-0.238675
THC2558189	0.000109647	0.00940345	0.379243	0.641789	0.34827	1.33323	-0.111873	0.348869	1.236	0.377646	-0.0813374	0.0968323	0.033972	0.4049	0.760684	0.834828	0.0547926	0.205642	0.221317	0.304995	0.994342
NLE1	0.00122693	0.00586513	0.185913	0.0717983	0.305173	0.254731	-0.0058804	0.308369	0.2411	-0.289582	0.112105	0.61941	0.231183	0.346696	0.0899468	-0.023452	0.251081	0.179221	0.183766	0.347413	1.01953
PIK3C2B	3.52171e-05	0.000775	0.826864	-0.250688	-0.294321	-0.241711	-0.372904	-0.21107	-0.652417	-0.11992	-0.091857	-0.487671	-0.322913	-0.685239	-0.201613	-0.326653	-0.414017	-0.288911	-0.381814	0.034683	-0.071529
THAP7-AS1	0.00149193	0.0443636	0.664647	0.548913	0.263013	0.157721	0.115805	0.0686874	1.2224	0.306867	-0.117096	0.313787	0.110474	0.578066	0.411663	0.903645	0.317448	-0.189236	-0.394812	0.524931	0.434271
C7orf74	3.7185e-08	7.49e-05	0.321051	0.944425	0.770998	0.831103	0.650474	0.922407	1.96785	0.901133	0.88963	1.52365	0.79161	0.921376	0.506256	-0.0865135	0.944294	0.717071	0.830828	0.467676	0.975101
FAM59B	0.000894439	0.0246598	0.523783	0.1565	0.224943	0.412249	0.164835	0.25727	-0.030671	-0.0955305	-0.088691	0.128972	-0.180672	0.26528	-0.160308	0.566684	0.083616	0.410851	0.440306	0.533847	0.474482
FAP	0.00196736	0.0508252	0.701867	0.336794	0.340694	0.77469	0.409807	-0.121621	0.190158	0.018233	0.174	0.330915	0.657342	0.174699	0.267283	1.7529	0.103501	-0.18192	0.131979	0.111206	0.225732
XLOC_l2_005692	0.00487811	0.0376122	0.800794	0.19218	0.184306	0.981229	0.359707	0.119274	0.188771	-0.408499	0.360419	0.487383	0.08183	0.46616	0.20198	0.035648	-0.127325	0.475572	0.292833	-0.251423	0.004289
TRAF4	0.0174114	2.01e-05	0.0607971	-0.128261	0.37509	-0.280511	-0.0267595	0.429576	-0.864624	-0.163631	0.604162	0.112384	0.25877	0.441469	0.440621	0.470139	0.140492	0.569585	0.470741	0.379419	0.238213
TMCC3	0.00427827	0.0289819	0.186941	0.0872036	0.241417	0.364783	0.111027	0.080671	-0.10551	-0.202983	0.286038	0.755494	0.202927	-0.00025	0.157394	0.448457	0.30176	-0.0148182	0.055418	-0.272209	0.735376
AHNAK	0.00140784	0.00655924	0.477546	-0.503896	-0.278952	0.13628	-0.437265	-0.285471	-1.82235	-0.328747	-0.192685	-0.228924	-0.764731	-0.333185	-0.011604	-0.07659	-0.404564	-0.106219	-0.770904	-0.01343	-0.165631
PDZD7	2.20772e-05	0.0125673	0.472336	0.545115	0.328801	0.0585506	0.328458	0.557977	0.986756	0.418504	0.0398945	0.329144	0.657521	0.281725	0.871856	0.593342	0.0160819	0.0214819	-0.278888	0.342801	0.741846
DLC1	0.0129227	0.00471996	0.318301	0.0475019	0.28924	-0.215584	0.836914	-0.082395	-0.285456	-0.0160127	0.0465755	0.24092	0.328523	0.364838	-0.201483	0.1719	0.199272	0.426092	0.558302	0.816499	0.230206
TUBA4A	0.0106568	0.00462872	0.148528	-0.0755963	-0.426076	0.221734	-0.171182	0.562923	-0.061652	-0.693478	-1.1296	-0.619498	-0.580705	-0.033179	-0.652052	-0.424028	-0.110965	0.29805	-0.436584	-0.745206	-0.253062
XLOC_003739	0.000229532	0.0063712	0.527295	0.39562	0.562881	-0.165689	0.144344	-0.0874734	0.844311	1.07842	0.984234	0.400765	1.13512	0.974263	0.832664	1.02961	-0.132123	-0.48452	0.652082	0.000293	0.799304
XLOC_006857	0.00317887	0.0757949	0.673524	-0.187452	-0.296852	-0.167177	-0.244114	-0.382489	-0.373147	0.047802	-0.0359902	0.494446	-1.18705	-0.333245	0.008262	-1.05011	-0.469844	-0.326176	-0.417532	-0.159519	0.211389
TMEM191A	3.87297e-05	0.000429	0.239642	-0.170478	-0.380187	-0.634685	-0.101133	0.214248	-0.249434	-0.112027	-0.359432	-0.523288	-0.697213	-0.299563	-0.220727	-0.288461	-0.605933	-0.76932	-0.206671	-0.26931	0.057862
XLOC_001107	0.00342442	0.0898046	0.176391	0.614247	0.166042	0.708306	-0.183892	0.363529	0.663567	1.23296	0.614179	0.0859556	-0.0989087	0.254419	0.470281	0.649882	-0.0539116	-0.112682	0.020499	0.147384	-0.150633
DAB1	0.00313416	0.0394494	0.448472	0.44834	0.248026	0.747001	0.235244	0.349841	1.43202	-0.275976	0.156001	-0.143495	-0.108001	0.577242	0.212007	-0.0053639	0.255001	0.866174	0.788998	0.025855	0.103872
RBMY2FP	0.00204008	0.0484726	0.855737	0.303439	0.353002	-0.429585	0.162469	0.643115	0.392027	0.750871	0.821671	0.772679	0.894619	0.395078	0.67785	0.588588	0.522124	-0.713313	0.248706	0.117067	-0.442047
LOC644189	0.000300875	0.00264387	0.999138	-0.247779	-0.286894	-0.450284	0.129672	-0.323425	-0.5292	-0.260475	-0.616366	-0.541575	-0.029729	-0.246704	-0.02948	-0.368871	-0.220625	-0.184611	-0.463513	-0.549022	0.094662
XLOC_l2_001851	0.000669923	0.000735	0.135636	0.148145	0.499433	-0.240174	-0.141374	0.717313	-0.312951	0.47138	-0.055774	0.590826	0.204646	0.89639	0.472305	0.69828	0.245804	0.820376	0.963775	0.605394	0.0517453
XLOC_004633	0.0286201	0.00379029	0.57648	-0.417214	-0.239848	-0.0522409	0.321511	-1.84612	-0.694084	-0.0974303	0.216284	-0.294068	-0.294455	-0.356577	-0.250491	0.018356	-0.450263	-0.0676886	-0.37087	-0.301876	-0.486678
SCARF1	0.515709	0.00499416	0.0142689	-0.186901	0.182052	-0.66804	-0.134704	-0.189135	-0.0702839	-0.199003	0.0245729	0.0672908	0.104253	0.324941	0.354359	0.0271767	0.167246	0.318118	0.491652	0.167197	-0.044229
XLOC_002952	0.00142775	0.00237514	0.253679	0.193659	0.387598	-0.202261	-0.467354	0.42038	-0.0145492	0.704715	0.352848	0.329968	0.0712009	0.82463	0.616355	0.0425696	0.413459	0.0990464	0.761358	0.778211	-0.0260649
LOC283856	0.0018025	0.00184472	0.006404	0.0319164	0.346448	-0.151125	-0.357756	0.115729	0.125631	-0.100793	0.0742075	0.217879	0.249479	0.636049	0.248188	0.661692	0.06708	0.92979	0.30236	0.188628	0.235579
TMPRSS7	0.00364785	0.0958646	0.148314	-0.449679	-0.155739	-0.811717	-0.726926	-0.190523	0.070818	-0.925534	0.0502597	-0.0841953	-0.0068217	-0.315567	-0.097778	0.108444	-0.157748	-0.39898	-0.794735	-0.242468	0.226455
ADAM8	0.00129749	0.0566972	0.356085	-0.411014	-0.180872	-1.09779	0.085351	-0.108311	-0.898566	-0.155837	-0.39554	-0.6721	-0.066766	0.133106	-0.21927	0.148123	-0.472018	0.084215	0.038764	-0.138343	-0.429766
XLOC_007388	0.000153452	0.00999791	0.751579	0.429671	0.357101	0.031945	0.320793	-0.167668	0.890605	0.361228	-0.0120185	0.301261	0.49695	0.814474	0.734096	0.67164	0.420219	-0.295265	0.282245	-0.150272	0.664787
GPR39	0.00295865	0.000399	0.034337	-0.0270367	-0.421097	0.0427851	0.334395	0.179021	-0.509262	0.087989	-0.111093	-0.349457	-0.0646803	-0.262352	-0.418784	-0.781197	-0.345459	-0.678223	-0.419097	-0.284123	-0.917599
TRGV7	0.00156129	0.0761891	0.173622	-0.43748	-0.170743	-0.278618	-0.0585743	-0.727144	-1.08604	-0.311946	-0.009265	0.218427	0.0854549	-0.29523	-0.366478	-0.148374	-0.373423	-0.660771	-0.49975	0.114635	0.0566065
B3GALTL	0.255492	0.00296158	0.0560641	0.0628758	-0.22115	0.050397	0.22782	-0.101877	0.282191	-0.23414	0.046196	-0.237022	-0.231679	0.170801	-0.369756	-0.17142	-0.164464	-0.370002	-0.452322	-0.363236	-0.289749
THBD	0.000463541	0.133044	0.0068077	1.02601	0.248402	0.986677	1.57973	0.620749	0.809663	1.53415	0.805337	0.837852	0.258105	0.319329	0.507645	-1.00184	0.348718	0.185243	0.070274	-0.111314	0.51308
XLOC_009608	0.000329928	0.0220526	0.893532	-0.405603	-0.361951	-0.906921	-0.0889433	-0.762362	0.106062	-0.319959	0.124566	-1.3097	0.006166	-0.146471	-0.402173	-1.04031	-0.219792	-0.293733	-0.326821	0.0376349	-0.410822
ZNF425	0.0275509	0.00233529	0.000986088	0.0339617	-0.322345	0.145739	0.209565	0.125792	0.047262	-0.105053	-0.0623177	-0.006508	-0.479299	-0.09263	-0.296725	-0.426905	-0.208233	-0.344514	-0.720262	-0.111475	-0.796924
PLIN2	0.343343	0.00246755	0.217233	0.136769	-0.345739	-0.464696	0.607238	-0.610758	0.853906	0.0795014	-0.185522	-0.243932	-0.180741	-0.241279	-0.0691143	-0.574843	-0.549014	-0.372545	-0.305791	-0.0430764	-1.03727
ENST00000456897	4.33166e-05	0.0137586	0.149842	0.697731	0.323167	0.528926	0.154006	1.23745	0.719961	0.63819	-0.1452	0.793092	0.709777	0.256004	0.327816	0.462198	-0.236429	0.178051	-0.058143	0.580558	0.687114
LOC729968	0.00218552	0.0557091	0.495007	0.477187	0.365027	0.518578	0.0314504	0.674508	1.178	0.32508	0.66074	1.41321	0.256749	0.290879	-0.248679	1.03062	0.800548	-0.239912	0.131021	0.249722	-0.329596
POSTN	0.00275105	0.0776749	0.630695	-0.488657	-0.381584	-0.037305	-0.092909	-0.504409	-1.05625	-0.922397	-0.475272	0.02632	-0.879035	-0.520527	-0.835583	1.35755	-0.86972	-0.780609	-0.278662	-0.316521	-0.625366
CLDN16	0.00194743	0.0125714	0.472986	0.180194	0.33481	0.29758	0.739502	-0.0120273	0.0279179	-0.0824196	0.0834994	0.075428	0.408566	0.240585	-0.104063	0.356044	0.445254	1.25189	0.439742	-0.001789	0.487753
XLOC_004530	0.000593503	0.0197142	0.864224	0.456775	0.38792	-0.185056	-0.130093	0.443207	1.05201	0.521621	0.006087	-0.0480623	0.623615	1.10112	0.59074	0.658422	-0.156794	-0.304509	0.216302	0.862439	0.71776
LOC100131107	0.00264341	0.0510566	0.49036	0.488329	0.372108	1.44599	0.596136	0.393196	-0.0338927	0.521874	0.168564	0.282442	-0.230167	-0.299774	0.0716071	-0.216511	0.718519	0.694786	0.697538	1.55203	0.654153
XLOC_003890	0.026781	0.00378856	0.016256	-0.560487	-0.192339	-0.215193	-0.705533	-0.670958	-0.776557	-0.952591	-0.174355	-0.171747	-0.419189	-0.214567	-0.164342	-0.133372	-0.304327	0.147776	-0.425221	-0.272845	0.0164604
XLOC_012162	0.00380314	0.0190901	0.869743	0.240317	0.219575	-0.563616	0.0330723	0.276955	0.818917	0.326749	0.206846	0.065178	0.316521	0.635017	0.191864	0.396158	0.477938	-0.307574	0.24435	0.276732	-0.0877016
WDR63	0.000465985	0.0419108	0.203316	0.589691	0.282802	0.468053	0.0065077	0.648902	0.938275	0.72718	-0.148403	0.424318	0.335043	0.289804	0.441407	0.47234	-0.356952	0.0062823	-0.0991577	0.774374	0.97177
AK027209	0.00062993	0.0588987	0.096346	0.530383	0.162143	0.195729	0.197966	1.0921	0.872971	0.458584	-0.101965	0.059629	0.229265	0.336898	0.305872	0.536322	-0.33616	0.087969	-0.024414	0.395925	0.294235
CWC25	0.976719	0.0032836	0.00105316	-0.242846	0.249596	-0.0805145	-0.167478	-0.211498	-0.485411	-0.500345	-0.028023	0.693825	0.196628	0.0785245	0.24688	0.110904	0.167021	0.501769	0.052849	0.311619	0.413561
XLOC_000256	0.000360836	0.0342855	0.761847	-0.463011	-0.369389	-0.56191	-0.187122	-0.661419	0.038977	-0.815408	-0.555031	0.350305	-0.49876	-0.290772	-1.16222	-1.06463	0.0318745	-0.712554	0.277877	-0.408959	-0.0304122
LOC100131894	0.00423152	0.103474	0.908605	0.283491	0.326405	0.591134	0.5073	0.179348	-0.041904	0.270349	-0.186579	-0.0586396	-0.249655	0.220872	-0.206237	-0.0846635	0.137613	0.947092	0.49437	1.55782	1.01847
ENST00000431083	1.05106e-05	0.00721576	0.701469	0.572042	0.46386	0.255444	0.366228	0.360164	1.10737	0.638101	-0.0947125	0.409683	0.589657	1.28077	0.702467	0.721842	0.151286	-0.292028	0.391996	0.268123	0.973372
A_33_P3273802	0.00398522	0.0916484	0.437355	-0.281007	-0.283087	-0.123753	-0.18589	-0.253027	-0.141625	-0.0866154	-0.215101	-0.629646	-0.261395	-0.102816	-1.57426	-0.542065	0.0050324	-0.183762	0.093143	0.0188223	0.278097
XLOC_012768	0.00427021	0.110869	0.256618	-0.306638	-0.194341	-0.285044	-0.330113	-0.0807792	-0.444267	-0.879137	0.215252	-0.246765	-0.604041	-0.0894503	-0.117827	-0.610168	-0.395105	-0.743178	0.423897	-0.0821884	0.111827
C2orf50	0.0050465	0.00105438	0.222956	0.122063	0.417945	-0.564592	-0.469999	0.65236	-0.204227	0.644322	-0.170806	0.249817	0.250411	0.515417	0.490477	0.827609	0.472612	0.672709	0.503244	0.757081	0.0288239
C8orf34	0.000568444	0.0672097	0.103897	-0.402535	-0.219706	-0.680804	-0.226008	-0.796913	-0.370691	-0.36678	0.195636	-0.821712	-0.20973	-0.222734	-0.154714	-0.0497528	-0.37305	-0.771922	-0.0872206	0.364787	-0.28635
A_33_P3324781	0.00277499	0.0134739	0.90286	0.227837	0.230775	-0.189054	0.433472	0.384387	1.08055	-0.380528	0.179701	0.227029	-0.0164926	0.730341	0.390902	-0.0186996	-0.148829	0.495504	0.391396	0.167314	0.140355
XLOC_010440	0.00408422	0.00387874	0.939569	0.339027	0.387414	0.23511	0.2999	1.48634	0.219278	-0.183829	0.0809446	0.251065	0.151122	0.297783	0.117875	-0.130981	0.584293	0.635196	0.57286	1.07647	0.624926
ZDHHC8P1	0.00107091	0.00153822	0.120008	-0.361811	-0.174591	-0.296615	-0.74666	-0.333307	-0.107057	-0.446962	-0.380967	-0.229064	-0.0327304	-0.0680864	-0.273857	-0.154776	0.0546177	-0.0812795	-0.219413	-0.187588	-0.347354
XLOC_l2_006780	0.194197	0.00326394	0.365113	0.229475	0.379333	0.344849	0.439969	0.358804	0.165061	-0.012926	0.151099	0.0652123	0.236032	0.297814	-0.068095	0.146019	0.422402	0.514415	1.03649	0.661811	0.709469
TOB1	0.00398017	0.0235142	0.434828	-0.126878	-0.220544	-0.545445	-0.124323	0.468764	0.096596	-0.213493	-0.307902	0.037463	-0.481138	-0.63556	-0.591457	0.093589	-0.086511	-0.248547	0.021684	0.109813	-0.33742
XLOC_l2_010897	0.00204076	0.0265699	0.164232	-0.599702	-0.236868	-0.787131	-0.551745	-0.34132	-1.70387	-0.194872	-0.15204	-0.533355	0.28701	-0.330056	-0.475865	-0.2124	-0.314908	0.102701	-0.254594	0.0425245	-0.764566
A_24_P126741	0.000119934	0.00635281	0.606336	-0.36899	-0.301017	-0.571227	-0.571916	-0.361873	-0.430932	0.046298	-0.609745	-0.521103	-0.254856	0.240128	-0.154787	-0.750619	-0.230793	0.033913	-0.461407	-0.162777	-0.439138
XLOC_013481	0.00320562	0.0240574	0.389968	-0.0864005	-0.201688	0.0772633	0.186489	-0.513835	0.0590324	-0.151085	-0.179547	0.0787787	-0.0826937	-0.309967	-0.116979	-0.57625	-0.213743	-0.280445	-0.523954	-0.319629	0.305861
CCDC33	9.5236e-05	0.0076827	0.698	0.420874	0.331604	0.527511	-0.186641	1.05429	0.549673	0.184822	0.536849	0.110406	0.0727048	0.0573512	-0.0294096	0.462688	0.311945	0.179505	0.193064	1.0728	0.679739
XLOC_012175	0.00406942	0.0479113	0.684126	0.465556	0.454322	0.864786	1.00856	0.853228	0.0715605	0.0761714	0.633294	-0.101594	-0.994967	0.214036	0.034505	0.217686	0.824876	0.911669	0.888731	0.921599	1.4477
C2orf77	0.00207831	0.0183716	0.415589	0.256017	0.360604	-0.29691	-0.287723	0.686001	0.052454	0.586384	0.974122	0.722033	1.0509	0.0833226	0.466456	-0.0894054	0.0094957	0.35016	0.337779	0.340604	-0.278818
LOC100507299	0.00187012	0.140731	0.246845	0.355633	0.154234	0.909832	0.587261	0.20954	0.262013	-0.0113075	-0.0243763	-0.096186	0.221586	0.327836	-0.0542434	0.0263363	-0.331569	0.238703	0.0832697	0.442378	0.862838
HYDIN2	6.10558e-05	0.018696	0.451589	0.534211	0.332699	0.359782	0.108992	0.73606	1.12673	0.215601	-0.130272	0.239232	0.345232	0.289095	0.615684	0.801539	0.0334058	-0.127649	0.0297642	1.1194	0.444261
XLOC_003199	0.00134762	0.122857	0.229952	-0.449912	-0.205609	-0.416069	-0.770209	-0.449361	-0.0012104	-0.493628	-0.115834	0.121485	-0.139721	-0.499413	-0.537853	-1.1637	-0.175494	-0.179284	0.0795067	0.0479486	0.300661
CHST14	0.000554761	0.0278943	0.921107	0.308693	0.351975	0.71917	0.287776	0.680508	0.0206436	-0.0560112	-0.19957	0.301315	0.0607157	0.177677	0.0012405	-0.044834	0.236462	0.405465	0.652325	1.21486	1.06607
RBPMS	0.00045328	0.0220688	0.81087	0.283806	0.348998	0.192842	0.143666	0.174256	0.829004	0.179455	0.321077	-0.047141	0.488111	0.258003	0.042388	0.531502	0.260805	1.26378	-0.313827	0.813786	0.220489
LOC57399	0.000597523	0.0118088	0.430151	-0.400643	-0.266345	-0.113506	-0.790644	-0.164547	-0.240476	-0.745602	-0.070929	-0.113557	-0.255286	0.029997	0.134269	-0.851877	-0.258663	-0.410976	-0.633727	-0.343784	-0.15526
XLOC_l2_000357	9.42403e-06	0.000204	0.460079	0.420333	0.553433	0.160716	-0.262775	0.219263	1.10653	0.551242	0.0732045	0.395439	0.479205	1.14303	0.983619	0.74909	0.13262	0.560214	0.41114	0.499197	0.661004
LOC100506622	0.000625855	0.0422418	0.706294	0.227288	0.264925	-0.0565271	0.39413	0.005813	0.264558	0.425536	0.314518	-0.166009	0.294191	0.727219	0.735915	0.389995	-0.092573	0.281916	0.266971	-0.461846	0.623877
XLOC_000493	0.00391362	0.117688	0.841219	-0.313899	-0.231057	-0.437182	0.0338005	-0.288889	-0.0226794	-0.275513	0.0435024	-0.407689	-0.123463	-0.17743	-1.07154	0.116218	-0.401521	-0.89069	0.168062	-0.223449	0.42637
XLOC_006949	0.00251431	0.00903697	0.75145	-0.235122	-0.342744	0.164918	-0.476827	-0.403005	0.424829	-0.97299	-0.118265	-1.10225	-0.48143	-0.362209	-0.381816	-0.561335	0.116775	-0.265867	0.216226	-0.455472	-0.374538
NINL	0.874239	0.00198467	0.15137	-0.332104	0.179424	-0.255447	-0.081381	-0.097267	-1.82045	0.046962	0.306525	0.159274	0.378297	0.047204	0.256583	0.238454	-0.102303	0.061174	0.076658	0.285947	0.26585
XLOC_012452	0.000995297	0.0318355	0.270961	-0.658527	-0.28572	-0.53222	-0.151086	-1.93947	-0.284913	-0.621682	-0.145941	-0.142102	0.0713467	-0.188455	-0.528994	-0.995614	-0.107038	-0.978358	-0.12573	-0.053153	0.051117
XLOC_009659	0.00138149	0.00184989	0.564954	0.291653	0.460738	-1.21089	0.2598	0.372832	1.39552	0.139387	0.0669353	0.0706315	0.292508	0.533287	0.747732	0.373135	0.373437	0.344435	0.314303	1.37846	0.573261
KCNMB2	0.00193421	0.0363475	0.595527	0.300355	0.393959	-0.0110111	-0.765855	0.272864	0.874986	0.671243	0.117799	-0.0943807	1.02085	1.1825	0.0976782	0.740653	1.00641	-0.511835	0.359734	-0.0401453	0.454284
ARSE	0.0418669	0.00300777	0.400045	0.0540063	0.260872	-0.0267577	-0.503699	0.309148	-0.978646	0.928307	0.110459	-0.0514114	-0.0004674	0.506247	0.55644	0.401214	-0.0547443	0.322257	0.36524	0.412326	0.302037
SMOX	0.000118467	0.00279731	0.535392	0.747495	0.681372	1.79119	0.179358	0.813582	1.22489	0.479349	0.489679	1.5027	-0.164744	0.34493	-0.105919	1.65115	0.493888	0.763859	0.968174	0.609281	0.942096
PGM2L1	0.0044549	0.109858	0.94458	0.211527	0.18281	0.13953	0.404256	0.052994	0.051674	0.221963	0.263614	-0.213288	-0.188848	0.147039	0.405181	0.870581	0.068792	0.526578	0.296653	0.121789	-0.287187
TNFRSF10D	0.00471089	0.0712896	0.841255	0.261756	0.246686	0.385132	-0.111592	0.10373	0.721497	-0.069433	0.071512	0.008785	0.195103	0.088875	-0.017547	0.91872	0.411949	-0.241099	0.159902	1.07877	0.038574
A_33_P3304369	0.137994	0.00428644	0.114219	0.154365	-0.29493	0.852708	-0.241812	-0.275982	0.730741	0.0178383	-0.136493	-0.354432	-0.38031	-0.628455	0.082824	-0.036944	-0.110639	-0.144575	-0.706447	-0.193194	-0.635568
IFI30	0.00231258	0.0940682	0.696185	0.287056	0.231291	0.770815	0.250127	0.046865	0.284541	0.15743	0.181992	0.928522	-0.071694	0.571256	-0.081875	0.381686	0.591882	-0.114423	0.321609	-0.555949	0.391199
XLOC_003212	0.00265919	0.00768724	0.655258	0.334966	0.40408	-0.530596	-0.074139	0.689953	0.188298	1.03186	0.076536	0.566689	0.362785	0.723501	0.973654	1.08159	0.0195655	0.333026	0.311787	0.235183	-0.239439
UGCG	0.00384177	0.0215858	0.193868	0.112684	0.260887	0.235203	0.0310575	0.005036	0.295756	-0.086096	0.162662	0.570265	0.358036	-0.088178	0.352765	0.401741	0.013374	0.487801	0.348486	0.676186	-0.413381
THC2483664	0.0862498	0.00471611	0.867236	0.180167	0.288835	-0.09055	-0.417996	2.16929	-0.49528	-0.170879	0.001752	0.058733	0.281961	0.372569	0.048445	-0.0791774	0.403021	0.356759	0.498806	0.827661	0.406651
DUSP14	0.00217679	0.0504817	0.242876	-0.520524	-0.224592	-0.605033	-0.065747	-0.247329	-1.3664	-0.464557	-0.079807	0.408366	-0.360142	-0.347914	-0.471404	-0.762053	-0.056615	-0.044412	-0.641518	-0.175861	0.060849
KANK2	0.000129746	0.000769	0.523172	-0.241142	-0.246335	-0.329938	0.009529	-0.313847	-0.608106	-0.366256	-0.167117	-0.410527	-0.268612	-0.266676	-0.23681	0.181099	-0.36533	-0.320594	-0.286658	-0.120562	-0.447898
C8orf12	0.0043695	0.261604	0.214694	0.284679	0.112816	0.623822	0.123465	-0.013586	0.354936	0.472307	-0.0225234	0.259288	-0.124531	0.160118	0.466456	0.482259	-0.151807	0.604881	0.128056	-0.340308	-0.220911
LOC100506433	0.00322714	0.0305746	0.758076	0.309585	0.303509	-0.728024	0.250958	0.133036	0.902815	0.480101	-0.0070814	0.246678	0.322152	0.799717	0.412174	1.06183	0.171217	-0.384273	0.069864	0.077038	0.569278
XLOC_012978	0.00117975	0.0418829	0.988368	0.489937	0.423221	-0.416499	0.896522	0.273293	0.885395	0.500136	-0.286462	0.53772	0.710153	0.931202	0.722057	0.505135	0.288496	-0.325089	-0.094018	-0.0291838	1.69542
XLOC_001954	0.000509489	0.00419623	0.376401	0.357781	0.586102	-0.256279	-0.420581	0.072654	1.24351	0.642527	0.201109	0.484971	1.17677	1.42929	0.583395	1.20882	0.445683	-0.333527	0.786526	0.324153	0.139935
KCNA7	0.000223094	0.00753603	0.814176	-0.292189	-0.32475	-0.497574	-0.311154	-0.388029	0.27885	-0.493206	0.216284	-0.371981	-0.261836	-0.50617	-0.278137	-0.406746	-0.213328	-0.360808	-1.09342	-0.27927	-0.016839
NP511122	0.00141795	0.0191841	0.393757	-0.205607	-0.395223	-0.69125	-0.0356997	-0.159196	0.263068	-0.39509	-0.256018	-0.126042	-0.287578	-0.440173	-1.45456	-0.985406	-0.487422	-0.27668	0.0997191	-0.341454	0.20816
CRYBB2P1	0.00145514	0.00804085	0.221502	0.0429442	0.196826	0.104743	-0.03516	0.174001	0.266721	-0.301384	-0.0771715	0.499289	0.189078	-0.055373	0.226321	0.195824	0.297848	0.369517	0.111005	-0.033528	0.442283
XLOC_013285	0.00147413	0.00798609	0.856612	-0.33045	-0.343885	0.153327	-0.655867	-0.615447	-0.242823	-0.188634	-0.118986	-0.607584	-0.812852	-0.689177	-0.741872	-0.394292	-0.207911	-0.008772	0.203219	-0.428751	0.0242486
IFFO2	0.000288007	0.00208046	0.261773	0.323391	0.498372	-0.23807	0.562982	0.45176	0.266255	0.355146	0.735689	-0.168778	0.975017	0.351761	0.203845	0.591247	0.683707	1.05651	0.227766	0.819537	0.00579
ARHGEF2	0.000684195	0.00208448	0.983556	0.289899	0.343742	0.55359	-0.190281	0.464057	1.0595	-0.195617	0.0938292	0.258099	0.087513	0.338641	0.100752	0.108973	0.196636	0.895963	0.46665	0.503451	0.730657
CASP14L	0.0025351	0.0122842	0.0270599	-0.103693	-0.287019	0.0800593	0.110799	0.128642	0.105221	-0.296886	-0.203954	-0.515909	-0.276154	-0.206068	0.107912	-0.835164	-0.263388	-0.525174	-0.345321	0.325042	-0.419033
AB529248	0.000232433	0.0725785	0.080334	-0.564455	-0.217238	-0.5693	-0.792702	-0.903266	-0.0924125	-0.501556	-0.519176	0.378024	0.217148	-0.074652	0.071715	-0.335682	-0.685796	-0.210728	-0.0461845	-0.53217	-0.652118
PDLIM2	0.0328234	0.00464725	0.449648	-0.139229	-0.311234	-0.118075	-0.518801	0.07823	0.1586	-0.494517	-0.30824	-0.47579	-0.286377	-0.517868	-0.36503	0.209697	-0.174436	-0.180266	-0.388986	-0.035218	-0.901057
MTSS1	2.12951e-05	0.000385	0.511248	0.511367	0.316157	0.723519	0.396835	1.285	-0.217231	0.310779	0.148217	0.069118	0.496549	0.242383	0.22288	0.489631	0.320258	0.29848	0.018786	0.617408	0.554014
AMACR	0.0231631	0.00463116	0.152122	-0.0571199	-0.282785	0.172002	-0.250171	-0.184673	-0.122703	-0.19663	-0.219303	0.040327	-0.181184	-0.121035	-0.385685	-0.077341	-0.132996	-0.436907	-0.8756	-0.535187	-0.185728
XLOC_009894	0.00409238	0.0812059	0.523327	-0.19774	-0.318815	-0.445393	0.258492	-0.355569	-0.094848	-0.280113	-0.240215	-0.0053673	-0.238188	-0.445074	-1.38409	-0.638796	-0.396814	-0.506559	-0.417588	-0.152743	0.918467
FXR2	0.00106044	0.0100794	0.994752	0.177118	0.216503	0.885451	0.0236	-0.0821853	0.405987	-0.157434	0.244502	0.0511137	-0.099549	0.169804	0.165931	0.085257	-0.040678	0.487682	0.223884	0.487896	0.605691
XLOC_012019	0.0145473	0.00173752	0.696057	0.255459	0.369881	0.844198	0.438181	-0.0113592	0.115524	0.0960104	0.185737	0.365786	0.563577	-0.101094	0.347261	0.299376	0.514859	0.613457	0.875075	-0.071269	0.475925
ENST00000506386	0.00201231	0.0270613	0.884035	-0.26532	-0.28118	-0.421791	-0.621208	0.265225	-0.137583	-0.643429	-0.275321	-0.0348557	-0.353731	-0.309299	-0.418017	0.144391	-0.224663	-1.12604	0.24963	-0.464284	-0.280782
KDM6B	0.00489735	0.00460207	0.733548	0.197535	0.347865	0.141396	0.215883	0.396535	1.02548	-0.517685	0.337221	0.288669	0.081265	0.102995	0.0207395	0.244721	0.318766	0.680831	0.546195	1.09058	0.114534
HAB1	8.88387e-05	0.0138016	0.139121	0.801667	0.266932	1.0321	0.567073	0.985681	1.50502	-0.116523	0.216877	0.432493	0.259201	-0.072748	0.684632	0.59938	0.554697	0.0809795	-0.048497	-0.192633	0.42187
TLR2	0.00445529	0.184996	0.172602	-0.631098	-0.192532	-0.181155	-0.761042	-0.879256	-1.72475	-0.032803	-0.054339	-0.919709	0.28091	-0.113678	-0.471891	-0.139135	-0.374376	0.464889	-0.257769	0.313406	-0.846159
C21orf119	0.0160061	0.00404159	0.727017	-0.102802	-0.20948	0.0251945	-0.426621	-0.143595	-0.435643	0.181764	-0.200599	-0.141013	0.0045635	-0.308314	-0.108082	-0.266319	0.096946	-0.082196	-0.40936	-0.355803	-0.534104
XLOC_008236	0.000242292	0.00356817	0.574246	0.323119	0.482123	-0.408805	0.408253	0.088458	1.29731	0.0948644	0.0147275	0.341585	0.189464	0.712731	1.43354	0.338566	0.0185134	0.496672	0.19473	0.827832	0.734987
LOC100130855	0.00331736	0.0615322	0.780332	-0.178999	-0.178246	-0.542349	-0.058033	-0.390126	-0.240241	0.129304	-0.0262248	-0.0177951	0.0814374	-0.0323334	-0.543754	-0.174915	-0.23279	-0.240025	0.302475	-0.43823	-0.63855
TNFAIP2	0.00153221	0.00430518	0.154156	0.336388	0.702848	-0.260966	-0.105007	0.329145	0.505284	0.877108	0.344014	0.0597385	1.08235	0.816773	0.941349	0.520508	0.898457	2.12804	0.290458	0.923148	-0.273502
PGPEP1	0.093954	0.00239699	0.0401587	-0.111639	0.192123	0.28789	-0.289936	-0.132375	-0.457004	-0.401763	0.167905	0.101923	-0.135524	0.216521	0.252528	0.230077	-0.004745	0.307558	0.213656	0.338628	0.424823
XLOC_011900	0.0068402	0.00352875	0.906115	0.301565	0.304759	-0.31474	-0.400614	0.663257	-0.175628	1.51553	0.17019	-0.102353	0.183798	0.519358	0.575871	0.693972	0.361445	0.0998015	0.220776	0.621595	0.0078934
FLJ46320	0.000855594	0.013057	0.382644	-0.301387	-0.367992	-0.36543	-0.0850173	-0.689668	0.438805	-0.103289	-0.0302438	-0.681396	-0.738191	-0.238416	-0.991644	-0.0463867	-0.988046	-0.176525	0.094471	-0.248905	-0.0026302
XLOC_l2_002207	0.000948858	0.0202394	0.197183	0.452246	0.247621	0.822053	0.505681	-0.0839783	0.753764	0.572514	0.151577	0.200795	0.225464	0.024035	-0.366535	0.174809	0.432923	0.551491	0.551919	0.08536	0.691997
XLOC_l2_002502	5.86887e-05	0.0175441	0.631327	0.391604	0.273266	0.364963	0.321802	0.0099075	0.555523	0.441427	0.384105	-0.332569	0.350866	0.643417	0.486472	0.400058	-0.078966	-0.141367	0.337348	0.319733	0.63683
XLOC_008695	0.0483375	0.00232991	0.03965	-0.036551	0.341901	0.014044	-0.144498	-0.350423	0.38504	-0.525568	0.243886	0.18488	0.203084	0.371985	0.223315	0.517595	-0.124938	0.791025	0.676628	0.059703	0.613744
LOC441025	0.00313103	0.0138947	0.753787	0.36707	0.361029	1.06768	1.43647	-0.414731	0.300371	0.013363	0.26003	0.485487	0.275777	0.0998083	-0.154877	1.04011	0.204921	0.616816	0.810457	-0.2932	0.625987
XLOC_006262	0.0040565	0.0442993	0.773997	0.313351	0.3525	-0.778146	-0.0140554	0.675102	0.715918	0.6689	-0.0296734	0.566689	1.08129	0.50309	0.717944	0.771738	-0.335688	-0.210689	-0.420165	0.654524	0.578436
XLOC_011088	0.00108704	0.023075	0.777971	0.311502	0.391313	0.203105	0.948854	-0.0713154	0.799981	-0.349767	-0.09391	0.360845	0.683272	0.161389	0.567611	-0.0237527	0.116314	1.62623	0.238082	0.0735226	0.59484
MEP1A	0.0605691	0.00393074	0.171128	0.0320426	-0.443745	-0.335976	0.79312	-0.67447	-0.024998	0.237715	-0.12315	-0.191122	-0.761166	-0.255608	0.128091	-0.649817	-0.536068	-0.832273	-0.223985	-0.203753	-1.23235
CYP27A1	1.78555e-05	0.000611	0.868281	0.430678	0.540498	1.25585	-0.009321	-0.089251	0.928489	0.368295	0.119898	0.546655	1.01874	0.817387	0.036724	1.21526	0.286468	0.458648	0.582152	0.28458	0.578958
A_33_P3348151	0.000247742	0.00127155	0.928359	0.273588	0.284472	-0.551066	0.055423	0.783335	0.703941	0.310828	-0.0254073	0.325335	0.0062416	0.39252	0.355307	0.293649	0.456535	0.510748	0.588181	-0.0086524	0.234738
XLOC_013898	1.07439e-05	0.0155692	0.255695	0.455702	0.292121	0.321882	0.483659	0.747107	0.296915	0.381046	0.577035	-0.374941	0.034784	0.236903	0.379447	0.059162	0.211852	0.121567	0.587846	0.612506	0.767169
FBLIM1	0.0207552	0.000273	0.303988	0.536102	0.301651	1.4979	0.246036	0.68198	0.719118	-0.0553327	0.236782	0.07672	0.155684	0.246968	0.201318	0.389438	0.301745	0.704517	0.553832	0.23097	0.220192
XLOC_008984	0.113607	0.00495233	0.00253062	0.0748268	-0.244348	0.100396	-0.0349127	-0.028266	0.247052	0.0861703	-0.0893076	0.185126	-0.36058	-0.3961	-0.121643	-0.048437	-0.390214	-0.370397	-0.18736	-0.658452	-0.250461
FLJ37786	0.000123176	0.0124094	0.812156	0.300477	0.316573	0.0173722	0.202936	0.109155	0.894065	0.125023	0.365939	-0.190845	0.455978	0.611613	0.658558	0.300493	0.284802	-0.048518	0.433662	-0.223384	0.834006
XLOC_007398	0.00330537	0.048698	0.604832	-0.334354	-0.339884	-0.275186	-0.590086	-0.141177	-0.54099	-0.627478	-0.444846	-1.33397	-0.500568	-0.445841	-0.242273	-0.184764	-0.137773	-0.913123	0.493915	-0.313278	0.283797
XLOC_l2_012238	4.75458e-05	0.012391	0.800327	-0.404981	-0.354139	-0.217567	-0.94887	-0.578305	0.018205	-0.308903	-0.114801	-0.605025	0.0062724	-0.173208	-0.636894	-0.772377	-1.096	0.16368	-0.0007443	-0.394329	-0.272102
CRYZ	0.000273855	0.000581	0.605221	-0.192098	-0.249932	-0.329696	-0.286631	0.100185	-0.499167	0.138867	-0.047027	-0.358456	-0.308826	-0.258842	-0.484847	-0.012902	-0.053398	-0.494036	-0.268226	-0.314138	-0.148555
LTBP3	0.00384489	0.166992	0.375498	0.334835	0.204359	0.89057	0.277255	0.561497	0.395558	-0.106395	-0.0632329	0.0296554	0.21895	-0.447036	0.184627	-0.228492	0.250551	0.982137	0.239447	1.05029	0.0310476
ENST00000390381	0.00235682	0.0323695	0.562062	-0.207813	-0.336795	-0.084812	-0.266075	0.022978	0.118404	-0.826033	0.0308275	-0.0749035	0.0324668	-0.763352	-0.432089	-0.420958	-1.37383	-0.382048	-0.268464	-0.350482	0.298086
XLOC_006493	0.000144687	0.02119	0.336413	-0.483527	-0.311037	-0.6012	-0.215896	-0.558485	-0.665983	-0.249964	0.387601	-0.334249	-0.315512	-0.370587	0.002915	-0.88652	-0.863638	-0.433307	-0.342129	-0.379107	0.113128
LOC100508631	0.000637261	0.0107671	0.813502	0.388494	0.459763	-0.248049	-0.279934	0.159435	1.51956	0.690473	0.284581	0.331255	0.296571	1.35007	0.736681	0.932082	0.758931	-0.515958	0.525176	0.108103	0.249893
PAWR	0.389869	0.000281	0.245456	0.147311	-0.207601	-0.802905	0.0898175	0.610982	0.740061	0.18718	-0.041111	-0.460405	-0.160114	-0.309588	-0.142784	-0.328881	-0.078916	-0.291696	-0.120571	-0.136005	-0.213539
XLOC_006811	0.00398924	0.00831929	0.920122	0.321319	0.343879	0.742031	1.07097	-0.55938	0.299996	0.320435	0.569069	0.189232	0.175792	0.500796	-0.139243	0.473967	-0.112779	0.949622	0.491559	-0.000872	0.685529
OTUB2	0.000999584	0.00884811	0.635983	0.41808	0.358502	1.59373	0.442285	0.274629	0.0576539	0.178215	0.771356	0.179694	0.398344	0.0859205	-0.0309074	0.27673	0.381201	0.456578	0.668412	-0.255142	1.01134
THC2611572	0.000496991	0.0137371	0.468415	-0.33554	-0.247485	-0.103189	-0.569087	-0.388287	-0.927181	0.0214256	0.007174	-0.294673	0.113467	-0.272357	-0.636934	-0.156691	-0.258508	-0.472382	0.183937	-0.286775	-0.648598
MGLL	0.000746884	0.0507754	0.0905511	-0.856185	-0.20322	-0.602141	-0.164547	-0.886156	-1.9446	-0.833782	-0.134836	0.081916	-0.352086	0.305292	-0.093215	-0.825593	-0.512163	-0.333269	-0.081005	-0.250944	-0.039518
BCAR3	0.000742858	0.00118744	0.0376727	-0.0991239	-0.336597	-0.281024	-0.086863	0.06835	-0.18717	-0.0967685	-0.166684	0.167477	-0.464728	-0.461801	-0.404119	-0.595148	-0.451553	-0.673005	-0.215392	-0.03586	-0.401758
PRR16	0.00239584	0.2622	0.19055	-0.370747	-0.1517	-0.459963	-0.332012	-0.11594	-0.317324	-0.551116	0.01463	-0.169865	-0.15335	-0.0093084	-0.222894	0.509896	-0.0728306	-0.166361	0.141076	-0.29786	-1.24183
XLOC_l2_010486	0.00252134	0.0128296	0.147998	0.0936035	0.282082	-0.263787	0.009923	0.539052	-0.332263	-0.0016713	-0.0662928	0.297421	0.0848865	0.720942	0.205508	0.624084	0.0358858	0.561243	0.414593	0.478462	-0.253831
XLOC_010490	0.0025283	0.249068	0.0489907	-0.557706	-0.150158	-0.73444	-0.754481	-0.238436	-0.246222	-0.619844	-0.0872774	-0.34678	0.545103	0.006381	-0.36359	-1.02893	0.184252	-0.238309	-0.39518	0.175008	-0.102419
SGCA	0.00280342	0.0407939	0.915913	-0.182805	-0.232785	-0.300117	-0.188574	0.25013	-0.525183	-0.311784	-0.265351	-0.700232	-0.360648	-0.376579	-0.133297	-0.213746	-0.0922927	0.437518	0.182177	-0.450686	-0.587499
ENST00000390441	0.172294	0.00269325	0.0562929	0.222322	-0.445755	1.58129	0.226596	-0.175628	0.305752	-0.048363	-0.47164	0.295752	-0.548806	-0.950907	-0.072005	-0.974484	-0.361886	-0.44576	-0.731669	-0.180581	-0.461322
XLOC_009937	0.00228595	0.0100345	0.688919	-0.264773	-0.334145	0.0409675	-0.275703	-0.282224	-0.247085	-0.604638	0.06881	-0.786094	-0.758862	-0.256454	-0.759029	-0.272349	0.0136757	-0.259696	-0.586655	-0.287454	0.208508
OR2T2	0.00231913	0.0911715	0.437096	0.422016	0.32844	0.960471	0.353853	0.404141	0.473247	0.30114	-0.449713	0.102744	-0.141148	0.094604	-0.074349	-0.268874	0.763439	1.01498	0.922066	1.29433	0.354761
ENST00000556145	0.00200215	0.00279442	0.143793	0.103536	0.466885	0.480638	0.362833	-0.670958	-0.037014	0.213021	0.162326	0.121485	0.530146	0.351652	0.185364	1.25807	0.399904	1.16395	0.516389	0.253861	0.192591
OR4D11	0.00202197	0.0301869	0.810384	0.328164	0.337875	-0.565572	0.160568	0.0431547	1.20577	0.443041	0.163978	-0.162606	1.35509	0.336629	0.372738	0.116901	0.0645946	-0.052868	0.255839	0.318987	0.947343
FRG2C	0.00210698	0.0574475	0.925741	-0.342072	-0.374907	-0.633489	-0.133843	-0.583608	-0.0609134	-0.564105	0.369251	-0.605025	-1.74594	0.156857	-0.677194	-0.278575	-0.515024	0.288041	-0.274297	-0.503908	-0.338171
TNFSF8	0.00197885	0.249775	0.0750671	-0.462397	-0.118591	-0.556847	-0.345556	-0.066032	-0.437134	-0.903422	-0.0443135	0.439493	0.207635	-0.359197	-0.447863	-0.157529	-0.455029	0.0283127	-0.138735	-0.575929	0.198648
ZBTB7C	0.00396306	0.00926234	0.348905	-0.067562	-0.266291	-0.675708	0.0031555	0.14884	0.334742	-0.156491	-0.185826	-0.350401	-0.657228	-0.368652	0.03196	-0.338608	-0.613886	-0.319155	-0.338601	0.303623	-0.0924267
TRMT2B	0.00321298	0.157679	0.0522782	0.264325	0.130905	0.418761	0.383956	0.154809	0.504225	0.30448	-0.068114	-0.16188	0.135448	0.34004	0.095338	-0.246761	-0.05508	0.287518	0.783996	0.224626	0.10482
LOC153910	0.00254131	0.0475323	0.417242	0.519879	0.292094	1.26969	1.19526	-0.437651	0.638507	0.295888	-0.0043387	0.433146	0.474227	0.386009	-0.011677	0.726081	-0.346602	0.613819	0.169531	-0.271663	1.0445
XLOC_006709	0.00204104	0.0694027	0.881728	0.383896	0.319364	0.499496	-0.284503	-0.102435	1.02195	0.686355	0.165699	0.811004	0.763559	0.898279	0.290041	0.622689	0.704905	-0.717715	0.418952	-0.25362	-0.190784
GAB4	0.00361269	0.0625882	0.145431	0.622423	0.29831	1.27645	1.37321	0.2295	0.680487	0.275444	0.210318	-0.164708	0.2497	0.076215	-0.224393	0.366099	0	1.45878	0.266962	0.254424	0.788012
DAG1	0.00184325	0.0375431	0.484961	-0.226536	-0.183371	-0.500739	-0.238825	-0.1257	-0.037371	-0.441799	-0.267539	-0.458961	-0.436378	-0.0823945	-0.199012	-0.052984	-0.446796	0.110645	-0.046573	0.297953	-0.435042
XLOC_000544	0.00483	0.00716849	0.277146	-0.0928679	-0.244232	0.391107	-0.421268	0.0987613	-0.0368147	-0.29116	0.0977244	-0.410949	-0.455299	-0.470701	-0.508999	-0.152746	-0.157748	-0.22765	-0.509315	0.0962529	0.0128727
DKFZP547J0410	0.00078596	0.0402225	0.0961211	-0.604335	-0.21911	-0.200945	-0.786122	-0.622529	-1.23625	-0.295278	0.0765156	-0.0233745	-0.0522327	-0.583717	-0.93085	-0.191132	0.0373115	-0.388894	-0.264471	-0.041693	-0.0476708
XLOC_004750	0.00499059	0.0151427	0.863183	-0.196434	-0.276052	-0.382707	-0.321506	-0.762395	0.771177	-0.433418	-0.215101	-0.468479	-0.664127	0.0352155	-0.353946	0.20898	-0.403575	-0.221248	-0.145067	-0.84052	0.0312917
XLOC_l2_011424	0.00420222	0.165479	0.41887	0.258146	0.123342	-0.143293	0.254038	0.485897	0.556435	0.113899	0.258609	-0.066647	0.348544	0.334522	0.430399	0.292536	-0.129581	0.112215	-0.515691	0.1728	0.119053
A_24_P238510	0.000988988	0.0278891	0.590239	0.320413	0.282928	0.416842	0.816678	0.045823	0.618122	0.0468344	0.272288	0.142799	-0.100275	-0.195966	0.0561835	-0.035104	0.307274	0.417839	0.473537	0.878674	0.894963
EFS	0.00169558	0.0792713	0.490598	-0.226125	-0.171022	-0.350281	-0.231227	-0.15499	-0.163877	-0.293332	-0.301394	-0.233685	-0.173156	-0.513496	-0.282154	0.234324	-0.366379	-0.217267	-0.097873	0.480807	-0.410975
XLOC_013809	0.00110296	0.0108721	0.785295	0.418427	0.38271	-0.0803574	-0.561416	0.429709	1.38089	0.249534	0.130106	0.33554	0.127333	1.10579	0.52874	1.03092	0.464437	-0.30776	0.277877	0.127888	0.388941
XLOC_l2_011207	0.00103422	0.0570039	0.0704507	0.603901	0.27478	0.792266	0.437407	0.302493	1.3345	0.803654	-0.359214	0.476001	-0.151779	0.563833	0.599942	0.529765	0.856008	-0.468645	0.435352	0.289024	0.252291
XLOC_005476	8.25437e-05	0.00285456	0.246125	0.238843	0.511898	0.587873	0.341578	0.092958	0.37461	0.225364	0.426935	0.306578	0.391129	0.12585	-0.324173	0.392401	1.12061	1.02563	0.836518	0.948032	0.381364
CFP	0.00221757	0.00776863	0.791683	0.361413	0.362846	0.700499	0.020325	0.00271	0.818294	-0.027245	0.0592535	0.882164	-0.107514	0.0808	-0.027572	0.532197	0.909655	0.405951	0.241326	0.268842	0.746204
XLOC_000506	0.00337882	0.0431816	0.70918	-0.265235	-0.279826	-0.313871	-0.846272	-0.574385	0.316908	-0.424254	-0.0446816	-0.124957	0.041191	-0.139336	-1.23196	-0.57625	-0.149317	-0.316249	0.267648	-0.580302	-0.223871
SLC35F4	0.00421022	0.00327919	0.683814	0.245823	0.369678	0.56041	-0.754703	0.442471	-0.402723	1.20421	0.618484	0.166408	0.357849	0.179868	0.648486	0.595675	0.024601	0.949608	0.326033	0.373246	-0.173799
FAM101B	0.000814439	0.023808	0.429901	0.284778	0.462288	0.744333	0.353463	-0.002839	0.084595	0.247252	-0.028197	-0.287128	0.550794	0.392238	0.304276	1.80102	0.333048	0.980892	0.180908	0.827179	0.030131
HAGHL	0.0369496	0.000858	0.067703	0.0783477	-0.287627	0.717625	-0.021206	-0.134859	-0.035287	-0.020742	-0.273254	-0.14467	-0.547395	-0.130491	-0.088124	-0.366135	-0.671059	-0.160286	-0.423517	-0.020743	-0.338218
CPNE3	0.000333759	0.00123128	0.208853	-0.104135	-0.221654	-0.282772	-0.150508	0.163001	-0.01856	-0.184528	-0.27564	-0.191247	-0.116278	-0.296905	-0.044718	0.010991	-0.346113	-0.355874	-0.275051	-0.023819	-0.523537
XLOC_011947	0.00272797	0.0101835	0.352253	0.219038	0.348647	-0.461792	-0.421774	0.34416	0.402458	0.618935	0.784524	0.946253	0.60251	0.430002	0.240237	0.0615596	-0.192994	0.585477	0.314361	0.226768	-0.163587
LDHAL6B	0.000338681	0.00964849	0.255035	0.297396	0.447105	0.469258	0.328049	0.075071	0.345698	0.052062	0.444281	0.364898	-0.0429644	0.573031	0.137525	0.89202	-0.138941	1.51191	0.495766	0.115145	0.565489
FAM50B	0.0739385	0.000623	0.319729	-0.04715	-0.182661	0.076082	0.094868	0.091859	-0.541501	0.120086	-0.027031	-0.165168	-0.218332	-0.191033	0.076747	-0.258421	-0.11958	-0.37502	-0.250865	-0.21124	-0.26933
XLOC_010297	0.00033213	0.00196502	0.664278	0.327776	0.430429	0.36127	0.980005	-0.531523	0.518539	0.208145	0.758721	0.180946	0.267259	0.621263	-0.241723	0.544682	0.122754	1.02341	0.551894	0.351126	0.554395
LOC145783	0.13889	0.00493575	0.221776	-0.120025	0.219153	0.119958	0.0875875	0.480931	-0.759399	-0.55445	0.131158	0.260277	0.130768	0.154574	0.115949	0.559457	0.032601	0.567604	-0.0684547	0.361819	0.164934
SMAD3	1.92203e-06	5.83e-05	0.805304	0.419762	0.463925	-0.423811	0.216576	0.489298	0.963016	0.744853	0.883099	0.245492	0.103059	0.365845	0.509437	0.21843	0.627201	0.710149	0.460216	0.599179	0.381063
XLOC_001369	0.0029025	0.129811	0.361064	-0.457361	-0.235324	-0.649479	0.0595363	-0.656302	-0.754437	-0.194429	0.203511	-0.167243	-0.608643	0.217333	-0.364668	-1.45304	-0.09124	-0.140128	-0.12771	-0.21203	0.155293
XLOC_011384	0.000444567	0.0267701	0.993648	-0.422286	-0.360146	-0.286688	-0.237654	-0.819905	-0.291198	-0.172653	0.469322	-1.21407	-0.507983	-0.155178	-0.061859	-0.670983	-0.169807	-0.579173	-0.277521	-0.821502	0.027138
LOC100506874	0.00439238	0.120035	0.515609	-0.310826	-0.219424	-0.55659	-0.376918	-0.709946	0.193082	-0.324203	-0.0963726	0.234714	-0.145944	-0.205406	-0.123938	-0.627828	-1.19729	-0.193013	-0.300351	-0.222153	0.463915
XLOC_012077	0.00423579	0.0367593	0.955294	0.284901	0.291076	1.18215	0.639235	-0.454202	-0.0810755	0.0773923	0.339107	0.511372	-0.317199	0.19746	-0.161602	0.0235019	0.392043	0.414717	0.437433	0.159631	1.20537
LOC100505645	0.00351549	0.0269635	0.925806	-0.362227	-0.291753	-0.0905757	-0.092752	-1.50682	0.195416	-0.121593	-0.0943216	-0.121329	-0.604041	-0.862652	-0.011893	-0.98305	-0.38221	-0.28104	0.083964	0.0206547	0.0266365
XLOC_008688	0.00151022	0.0198058	0.969763	-0.276888	-0.304963	-0.890351	-0.420483	-0.058925	0.0762968	-0.270763	0.100231	-0.0492486	-0.0943536	0.073747	-0.693258	-1.04031	-0.102587	-0.383836	-0.355411	-0.683448	-0.126115
XLOC_002247	0.0014783	0.119852	0.371841	0.426517	0.18982	-0.177501	0.372335	0.308779	0.747019	0.618347	0.205164	0.180839	-0.0059757	0.138405	-0.406225	-0.0791774	0.562679	0.502665	0.464318	-0.275242	0.800565
PXMP2	0.887703	0.00315606	0.0508544	0.362743	-0.240161	1.36804	0.729363	0.103395	-0.100631	0.372871	-0.390525	-0.436329	-0.221328	-0.553531	-0.342278	-0.131475	-0.013585	-0.315402	-0.132366	-0.281255	0.176304
A_33_P3349853	8.62909e-05	0.00444895	0.686836	0.499667	0.395044	1.16799	0.533962	-0.157453	0.860055	0.13179	0.13159	0.163606	0.0893824	0.408496	-0.107158	0.63259	0.209111	1.08695	0.648641	0.274923	0.807348
ARHGDIB	0.022006	0.00137335	0.030963	-0.14582	0.67929	-0.907125	0.635207	-0.091023	-0.422631	0.120558	1.04086	0.264656	0.984823	0.680149	0.676812	1.60192	0.817098	0.640266	0.995805	-0.033111	-0.197089
ANKRD29	0.000275072	0.0257345	0.798708	0.262781	0.24887	0.55928	0.312688	-0.063106	0.286585	0.329418	0.53059	0.899423	0.149041	0.332624	-0.021153	0.396966	0.177703	-0.313696	0.0852967	0.123601	0.377174
LOC100129648	4.03891e-07	8.78e-05	0.959524	0.452988	0.477485	0.104977	0.0952207	0.532689	1.2316	0.481695	0.194554	0.328408	0.516676	0.740084	0.675771	0.485867	0.50442	-0.051354	0.396478	0.697094	0.764336
A_33_P3397573	0.0035977	0.0572491	0.733824	0.366037	0.291124	1.19485	0.625153	-0.367319	0.103834	0.422533	0.554382	-0.071666	0.107989	0.257898	-0.0360735	0.506699	-0.146422	0.995232	0.384479	-0.358131	1.00798
HIF1AN	0.00287891	0.131736	0.189376	0.433075	0.135428	1.02877	0.97915	0.297953	0.222045	-0.075263	-0.104729	0.085916	-0.0982106	0.125533	0.0931774	-0.108676	-0.279146	0.516127	0.330795	0.441043	0.487881
PARP4	0.004631	0.0413407	0.801604	0.194647	0.236989	0.622346	0.360544	0.258596	0.0635383	0.0667625	0.360151	-0.226989	0.428385	0.108585	0.34821	0.010416	0.480345	0.388645	0.376168	-0.412091	0.74505
WDR64	0.00318403	0.0241735	0.656132	-0.278324	-0.200701	-0.173142	-0.64685	-0.494917	0.402458	-0.581991	-0.150413	0.109778	0.149701	-0.211446	-0.216075	-0.296923	-0.089762	-0.285049	-0.704623	-0.499831	-0.0130673
C14orf166B	0.000788591	0.0185296	0.177172	-0.221125	-0.357439	-0.363495	-0.0816044	0.039429	-0.094848	-0.249068	-0.162173	-0.594535	-1.05403	-0.34282	0.032642	-0.917339	0.0212366	-0.792971	0.0437996	0.131288	-0.296927
XLOC_012850	0.000166712	0.0103244	0.587217	-0.291657	-0.382906	-0.34194	-0.304597	-0.695453	0.198697	-0.243549	-0.627178	-0.15991	-1.05485	-0.15883	-0.676332	-0.568392	-0.637623	-0.0060305	-0.55128	-0.171875	0.400333
IKBKE	0.000380555	0.00893594	0.45912	0.140023	0.289325	0.0198605	0.475841	-0.17314	0.162355	0.384982	0.23498	0.151382	0.0736027	0.397245	0.106848	-0.310502	0.273476	0.579161	0.407174	0.447909	0.821298
XLOC_009111	0.00223798	0.0330032	0.508921	-0.343315	-0.201363	-0.0764136	-0.241564	-0.839027	0.0231947	-0.487827	-0.272099	-0.280357	-0.143818	-0.0138615	-0.11086	-0.524504	0.0451876	-0.696921	0.11854	-0.448129	0.111827
NAMPT	0.00664421	0.00306993	0.793081	0.374096	0.254292	-0.028728	-0.031905	0.005061	1.79986	0.041453	0.086986	0.459768	0.355672	0.321504	0.121934	0.04274	0.173255	0.436873	0.304787	0.623137	-0.129441
ZNF24	0.343081	0.00498757	0.0290955	-0.294516	0.131235	-0.083287	-0.151141	-0.573736	-0.833367	-0.188747	0.02103	0.196839	0.245859	0.085014	0.274011	0.112869	0.024724	0.101972	-0.067266	0.109773	0.338765
CD9	0.000119118	0.00411645	0.877385	-0.242963	-0.292437	-0.034557	-0.399753	-0.171141	-0.742382	0.0143135	-0.359298	-0.393356	-0.341273	-0.506891	-0.001093	-0.031322	-0.642085	-0.077702	-0.507397	0.161527	-0.517914
LOC79015	0.804938	0.00226911	0.017869	-0.248158	0.151333	-0.432623	-0.354552	-0.102381	-0.734087	-0.0722777	0.229542	0.298356	0.119699	0.0626523	0.038795	0.424218	0.12205	-0.0013885	0.0860753	0.133948	0.150719
LOC100131929	0.000972715	0.0239994	0.861399	0.369062	0.35606	-0.0303966	0.0510193	0.552374	1.20607	0.237854	0.149011	0.06882	0.196085	0.183564	0.319108	0.256607	0.30209	0.231185	-0.198119	1.30017	1.10814
MYH1	0.000425776	0.00360132	0.284139	0.216201	0.38495	0.0006067	-0.465003	0.567827	0.0997191	0.479377	0.820244	0.386431	0.572068	0.286984	0.964161	0.464829	0.213799	0.341342	0.309475	0.190141	-0.31502
XLOC_009374	0.00218733	0.1777	0.0206012	-0.405529	-0.125926	-0.507845	-0.206601	-0.649736	-0.328447	-0.478561	0.0298219	-0.39532	0.038096	-0.747448	0.111683	0.071376	0.116292	-0.179284	-0.207888	-0.390201	0.167682
USP21	0.00357823	0.0605245	0.147581	0.277017	0.154906	0.553085	0.297839	0.347301	0.453698	0.03089	-0.0254979	-0.060791	-0.154431	-0.030237	0.102773	0.0862855	0.0513835	0.589968	0.336717	0.312976	0.494816
CBLB	0.392833	0.0043525	0.116291	-0.234209	0.293107	0.495748	-0.289028	-0.205571	-1.25359	-0.188126	0.19772	0.643578	-0.068074	0.390981	0.252678	0.43342	-0.117433	0.213854	0.157747	0.753238	0.366472
XLOC_l2_010984	0.000479284	0.0364033	0.694416	-0.395953	-0.269515	0.205556	-0.577706	0.0204096	-0.819755	-0.649939	0.297899	-0.337719	-0.847967	-0.0616303	-0.348469	-0.649092	-0.111065	-0.796797	-0.218682	0.0430196	0.065836
XLOC_004202	0.000905564	0.0169714	0.578448	0.313512	0.215747	0.546033	0.33084	0.0952921	1.05177	-0.24767	0.133222	-0.239232	0.229647	0.383147	0.41972	-0.002852	0.125391	0.510503	0.600274	-0.0117706	0.225165
XLOC_005985	0.00139538	0.0291703	0.626917	0.311379	0.230865	0.771391	0.171708	-0.246432	0.838977	0.195122	-0.0008227	-0.0211624	-0.160924	0.203802	-0.129779	0.327753	0.415538	0.602118	0.252045	0.252389	0.798559
LOC100506286	0.00423025	0.0646614	0.786149	0.181127	0.163761	-0.283087	0.0246034	0.725746	0.511493	0.120262	0.0532915	0.304972	0.191641	0.0957247	0.390077	0.438579	0.109038	-0.281859	-0.105297	0.624984	-0.0197755
LARP4	0.736551	0.00324495	0.149799	-0.209208	0.134085	0.21183	0.039161	-0.079362	-0.863518	-0.3285	0.241366	0.202554	0.242437	-0.090459	0.079141	0.050106	0.167415	0.184532	-0.029437	0.248087	0.179197
PLA2G16	0.0041124	0.000841	0.187538	0.105109	0.327106	0.056701	0.450996	0.04195	-0.81051	0.140086	0.405478	0.0886965	0.676443	0.235997	0.453518	0.304245	0.590986	0.308424	0.511038	0.112073	-0.088736
MTERFD3	4.76777e-05	0.00047	0.877104	-0.205868	-0.215071	-0.257252	-0.008672	-0.005605	-0.604385	-0.102079	-0.0480895	-0.19415	-0.279954	-0.163294	-0.210088	-0.126702	-0.0115686	-0.340741	-0.513559	-0.292547	-0.185087
XLOC_013679	0.00179999	0.051441	0.459592	-0.417297	-0.28621	-0.740609	-0.506736	-0.802712	0.348996	-0.706643	0.062255	-0.031277	-0.855043	-0.170022	-0.30233	-1.16267	-0.580135	0.150892	-0.152752	-0.324929	0.217707
CDRT15P1	0.00110706	0.0637405	0.158228	0.576503	0.188996	1.54372	0.175897	0.47267	0.367799	0.508483	0.112947	0.221388	-0.0028038	-0.0228052	0.289219	-0.27994	0.157006	0.515305	0.561249	-0.141774	0.669161
SCARNA9L	4.66994e-05	0.00558453	0.822466	0.210701	0.170751	0.298537	0.191563	-0.0844006	0.417766	0.143983	0.103376	-0.2037	0.17342	0.329378	0.256257	0.08603	0.042568	0.303117	0.287758	0.163569	0.336487
FAM110A	0.00351918	0.060868	0.741086	-0.199335	-0.142977	-0.606583	-0.19853	0.059125	-0.040329	-0.157749	-0.069308	-0.295623	-0.244704	-0.32232	-0.332936	0.221913	-0.538422	0.007561	0.120755	-0.08611	-0.033557
MTMR2	0.595832	0.00495855	0.220098	0.314845	-0.129707	1.76482	0.171311	-0.009188	-0.118898	0.094662	-0.005108	-0.055997	-0.020634	-0.266086	-0.270202	-0.296466	-0.034042	-0.207289	0.038754	-0.160448	-0.149256
CPPED1	0.00191279	0.0144157	0.240641	-0.379793	-0.197129	-0.264695	-0.005953	-0.411374	-0.843059	-0.44934	0.143311	-0.138305	-0.164786	-0.234821	-0.698187	-0.370685	-0.113034	-0.022474	-0.243294	-0.013807	-0.31234
LOC151171	0.00415852	0.0224654	0.326121	-0.138378	-0.386211	-0.612905	0.205917	-0.256487	-0.307602	0.0964223	-0.0860095	-0.494177	-0.88841	-0.254183	0.0129247	-0.147863	-0.546816	-1.11452	-0.429314	0.557153	-0.857114
LOC100132244	0.00441094	0.598823	0.0121579	0.683286	0.0556092	0.607705	0.199483	0.81832	1.15607	0.623262	0.210531	0.406858	0.49634	0.122648	0.198782	-0.019148	0.310746	-0.028342	-0.200631	-0.173696	-0.712387
A_33_P3304082	0.0186461	0.00221074	0.30553	0.00779085	-0.264914	-0.63907	0.41836	0.114927	0.754885	-0.414328	-0.223115	0.166867	-0.296346	-0.275343	-0.343046	-0.132553	-0.26922	-0.392005	-0.136405	-0.73145	-0.281443
SSBP2	0.000251126	0.000522	0.100222	-0.0593448	-0.370472	-0.398625	-0.333873	-0.112414	0.104883	0.192619	-0.276198	-0.80194	-0.65484	-0.530557	-0.430106	-0.019903	-0.10603	-0.270041	-0.237704	-0.182096	-0.565772
C13orf26	0.00203937	0.00573395	0.0148488	0.0110866	-0.392326	-0.182124	0.344072	0.277758	0.0308656	-0.170139	-0.560446	-0.855817	-0.317196	-0.35335	-0.368312	-0.528362	-0.123768	0.146846	-0.207629	-1.14414	-0.0034144
LOC100507205	0.0182956	0.00049	0.522463	-0.189703	-0.376206	-0.0517702	-0.743919	0.110579	-0.458203	-0.154667	-0.0215996	-0.181327	-0.219749	-0.608331	-0.440563	-0.0878957	-0.21338	-0.580954	-0.619303	-0.763482	-0.401682
NR1H2	0.00474798	0.115159	0.247997	0.302905	0.191903	0.743225	0.542796	0.387876	0.313318	-0.0043339	0.165181	0.057507	-0.575235	0.256618	0.231303	0.164652	0.104088	0.99947	0.422897	0.262124	0.0223235
XLOC_004115	0.00469074	0.0516091	0.34986	-0.227978	-0.387001	-0.0045895	-0.36313	-0.416122	0.126013	-0.284698	-0.175417	-1.99883	0.0769158	-0.509112	-0.297097	-0.487996	-0.317705	-0.246281	-0.138741	-0.405864	0.243118
THC2524986	0.00380518	0.0432023	0.448398	0.240455	0.181035	0.393347	0.0637651	0.543794	0.405566	0.016015	-0.136516	-0.06381	0.088838	-0.072977	0.129083	-0.092729	0.543409	0.424237	0.345969	0.548063	0.277822
A_24_P267686	0.00181868	0.0532187	0.000894164	0.503667	0.180232	0.725017	0.818979	0.438597	0.680561	0.528925	-0.0236397	-0.083322	0.135441	-0.205684	0.349813	0.125725	-0.0201055	0.369264	0.133591	0.503892	0.69758
LYST	0.00443156	0.00063	0.160751	-0.030329	-0.302304	0.151953	-0.140644	-0.414616	-0.244917	0.174811	-0.31846	-0.169604	-0.352087	-0.019185	-0.22323	-0.435428	-0.178852	-0.509397	-0.716008	-0.050196	-0.352894
LOC100505826	0.0033937	0.00813938	0.589714	-0.267447	-0.177432	-0.380224	-0.151897	-0.17177	-0.922108	0.182614	-0.130083	0.0432357	0.099881	-0.254004	-0.290941	-0.30486	-0.330448	-0.253499	0.0882139	-0.204159	-0.415088
IDI1	0.0235	0.00363204	0.219973	-0.0617998	-0.310588	-0.645819	-0.132282	0.215983	0.009968	0.235296	-0.599839	-0.618712	-0.217859	-0.38989	-0.646207	-0.065312	-0.143538	-0.458299	-0.149791	0.237045	-0.364067
C3orf14	0.0127032	0.000156	0.469104	-0.0773737	-0.189922	0.042671	0.296416	-0.273604	-0.434755	-0.058558	-0.246882	-0.281073	-0.008767	-0.125219	-0.179454	-0.135963	-0.137734	-0.32862	-0.291903	-0.300537	-0.052995
CUL4B	1.66427e-05	0.0125039	0.168092	0.441256	0.243502	0.713866	0.177277	0.236016	0.84717	0.424363	0.196954	0.121318	0.210104	-0.299512	0.08093	0.069029	0.378076	0.305955	0.350257	0.619689	0.645725
ENST00000554307	0.00444295	0.0109981	0.0150937	-0.0824523	-0.297009	0.237999	-0.0981555	0.162888	-0.140427	0.0314114	0.167307	-0.86768	-0.101786	-0.358261	-0.527228	-0.544288	-0.657262	-0.0279493	-0.0821743	-0.0999917	-0.167789
AK130724	1.91084e-05	0.00583013	0.865595	0.357079	0.348121	0.09581	0.26983	0.085694	0.822249	0.320918	0.553507	-0.318502	0.250607	0.659332	0.635144	0.272613	0.275549	-0.058817	0.569272	0.220715	0.769907
ENST00000418165	0.00232356	0.0053986	0.800695	0.168216	0.271248	0.814346	0.528426	-0.385033	0.120868	-0.019898	-0.091193	0.232972	0.264936	0.121428	0.0376612	0.721336	0.38098	0.711657	0.291837	0.123486	0.188633
BCL9	0.000159053	0.0165757	0.0327295	0.429515	0.168923	0.614247	0.53428	0.166354	0.839428	0.422964	0.170156	-0.1017	0.222115	0.233737	0.400105	0.121299	-0.127819	0.312074	0.086229	0.03859	0.503361
XLOC_013826	0.00100495	0.0137144	0.888494	0.378111	0.454295	0.561462	0.721622	0.707359	-0.2179	0.332461	0.063145	0.119294	0.0498438	0.379599	-0.204929	-0.176906	0.864035	0.90342	0.903161	1.10088	0.995696
THC2715547	0.000203576	0.073523	0.032533	-0.439422	-0.172823	-0.226495	-0.35514	-0.554152	-0.445111	-0.574748	-0.279682	-0.797825	-0.0722067	-0.0364466	-0.02075	-0.602817	-0.0441341	0.0600991	0.140118	-0.0533017	-0.194111
XLOC_010199	0.00465519	0.0119635	0.951749	0.269698	0.224323	0.255528	-0.265802	0.47317	-0.4468	1.01769	0.398002	-0.0250106	0.215823	0.427817	0.453372	0.55141	0.158595	0.435054	0.0006846	0.0246887	-0.172878
GPR6	0.0593845	0.00451229	0.304612	-0.029547	0.340632	-0.28467	0.668043	-1.33939	0.522045	-0.034673	0.209121	0.346147	-0.349484	0.275866	0.237432	0.706457	0.545053	0.41408	0.271509	0.848291	0.242479
PACSIN2	0.0011762	0.00656481	0.837327	0.15797	0.241674	0.653058	0.005865	-0.232389	0.702808	-0.151104	-0.023436	0.257716	0.190377	0.246281	0.226013	0.456318	-0.070067	0.634432	0.305629	0.512188	-0.077035
LRRC55	0.000145082	0.005332	0.547946	-0.390064	-0.28126	-0.117294	-0.169551	-0.554036	-0.153594	-1.03281	-0.179844	-0.057666	-0.228824	-0.296529	-0.558991	-0.288004	0.0664792	-0.739256	-0.519827	-0.399184	0.107784
LOC100509121	0.00228446	0.0114532	0.713516	0.41857	0.321418	0.516865	1.38888	-0.325971	0.570187	0.0524201	-0.104684	0.249357	0.324577	0.51598	-0.0565929	0.541979	0.279203	1.02666	0.443318	-0.163744	0.479544
SNORD1C	0.00224618	0.0785296	0.159682	0.451211	0.198254	0.457141	0.507143	0.149433	1.0237	0.275028	0.281025	0.152214	0.0427351	0.0953817	0.346745	0.0904484	0.167512	0.71982	0.14068	-0.536466	0.680693
XLOC_009227	0.00449895	0.0453508	0.659745	-0.251152	-0.277606	-0.521564	0.0553086	0.0791763	-0.41496	-0.198176	-0.0555854	-0.699833	0.423344	-0.283607	-0.110025	-0.718298	-0.24154	-0.703098	-0.0092995	-0.787265	0.131547
ERCC2	0.00129579	0.0666006	0.227916	0.358923	0.149842	0.457399	0.212254	1.00369	0.188004	0.112931	0.027974	0.161798	0.096833	0.147869	-0.0148867	-0.185818	0.104157	0.252389	0.49161	-0.077743	0.64408
MYOC	0.000769572	0.0215872	0.971036	-0.339568	-0.323979	-0.568442	-0.435103	-0.777485	-0.0222894	0.144321	-0.475856	-0.217733	0.074525	-0.520478	-0.222908	-0.146074	0.194865	-0.819911	-0.137594	-1.16114	-0.131467
CREB3L2	0.00510668	0.00449078	0.354136	0.0994982	0.304123	0.200505	-0.097768	-0.110581	0.773068	-0.288603	-0.061205	0.230231	0.014625	0.262456	0.128719	0.261528	0.361589	0.896252	0.624486	0.473812	0.152856
CCRN4L	0.00476682	0.00877494	0.355684	0.0959693	0.247089	-0.082941	0.333738	0.306738	0.206861	-0.143595	0.231204	-0.0057707	0.195234	0.329784	0.351186	-0.197491	0.433891	0.320113	0.785661	0.153835	0.120329
RBM19	0.00227644	0.0277013	0.772784	0.199944	0.164322	0.706912	0.121041	0.185175	0.394908	-0.312902	-0.069483	0.565894	0.149855	0.131951	-0.022794	-0.205209	0.230558	0.213075	0.362411	0.170709	0.280571
AF363068	0.000898649	0.0371675	0.316622	0.308723	0.227232	0.437022	0.436719	0.0733132	0.669834	0.246713	0.138971	-0.0871415	-0.378457	0.261898	0.378551	0.0044957	0.556281	0.5199	0.679564	0.0748646	0.350627
XLOC_004211	0.00410248	0.0643095	0.626559	-0.260088	-0.216944	-0.503087	-0.0552606	-0.656302	-0.640708	0.241478	-0.0949941	0.324958	-0.855043	-0.441792	0.347261	-0.109869	-0.487951	-0.287965	-0.160975	-0.272343	-0.347674
C10orf54	0.00167229	0.00152229	0.197037	0.103165	0.432553	0.004591	-0.002009	0.892478	-0.19153	-0.16582	0.295842	-0.293194	0.426368	0.569254	0.53309	0.499736	0.502323	0.589595	1.04009	0.51071	0.084272
XLOC_002168	0.000438371	0.0283856	0.851712	0.379989	0.334237	0.533022	0.619571	-0.233189	0.411223	0.535661	0.151121	0.174778	0.371109	-0.182189	-0.191723	-0.110039	0.230376	0.768444	0.972209	0.49271	0.999808
XLOC_011023	0.00131137	0.0423571	0.430542	-0.455282	-0.265968	-0.313871	-0.618686	-1.07938	-0.174534	-0.050196	0.243389	-0.70318	-0.217377	-0.0622276	-0.221664	-0.77157	-0.508693	-0.0808236	-0.344945	-0.653543	0.394985
RAX	0.00191757	0.164112	0.463224	-0.29406	-0.157926	0.0597195	-0.183723	-0.55938	-0.326739	-0.335854	0.0675149	-0.852224	-0.326445	-0.392695	-0.136022	-0.050658	-0.263231	-0.417249	0.315443	-0.046812	0.365196
KDM4DL	0.00119632	0.0410872	0.9501	-0.367897	-0.308282	-0.27342	-0.150091	-0.803445	0.266707	-0.655755	0.183569	-0.387348	0.0769158	-0.381369	-1.15207	-0.063647	-0.154775	-0.34656	-1.04478	-0.200952	0.079912
XLOC_009299	0.00397704	0.0550266	0.435042	0.156201	0.336557	0.429525	0.132442	0.148167	0.0349375	0.255622	-0.074887	0.186962	-0.0125742	-0.0062784	-0.139948	-0.34832	0.719214	0.64719	0.677318	1.34559	0.707869
OR52K1	0.00120514	0.0240177	0.67868	-0.362408	-0.257806	0.009234	-0.128858	-0.613052	0.0213914	-0.253398	0.11293	-0.522528	-0.786476	-0.134984	-0.0184059	-0.590164	-0.442915	-0.055152	0.0466599	-0.534751	0.0899167
CMTM7	0.00486761	0.252223	0.369097	0.273541	0.113009	-0.021686	0.292868	0.547672	0.16821	0.194006	-0.092625	0.174384	0.24417	0.335206	0.068519	0.110027	0.52129	0.068212	0.367487	0.110162	-0.66373
XLOC_004078	0.003363	0.00282297	0.0496305	-0.0312443	-0.448761	0.637795	-0.385528	-0.202833	0.379362	-0.054752	-0.303254	-0.14394	-0.934343	-0.537636	-0.269467	-0.561976	-1.02352	-0.560745	-0.47656	-0.503982	0.379055
TPRN	0.103323	6.95e-05	0.030601	0.203751	-0.25959	-0.031046	0.226489	0.176138	0.748601	-0.013506	-0.192838	-0.262136	-0.128584	-0.11696	-0.32905	-0.490832	-0.218574	-0.10832	-0.297422	-0.480215	-0.230556
SDSL	0.00034421	0.0928289	0.0514402	0.768745	0.236344	1.35066	0.801061	0.288751	0.986175	0.440341	0.347539	0.623058	0.376935	-0.009234	0.186297	-0.209523	0.496646	-0.214213	0.314052	-0.375845	1.06408
PRR3	2.79963e-05	0.012403	0.00694901	0.432421	0.194278	0.699798	0.386221	0.355567	0.532629	0.463177	0.375385	0.235451	-0.0833953	0.160538	-0.1214	0.034846	0.150903	0.147018	0.399168	0.241397	0.597147
XLOC_002803	0.000993148	0.0987726	0.164367	0.570376	0.25512	0.285207	0.595679	0.141874	1.13211	0.89008	-0.082215	0.0709176	0.686522	0.64794	0.518984	0.799532	0.130474	-0.80806	0.20911	0.0411906	0.591926
XLOC_011217	0.00205634	0.016262	0.918367	0.297249	0.229401	0.25639	-0.415305	0.699033	-0.0593577	0.549034	-0.145043	0.532079	0.237725	0.285041	0.698608	0.402941	0.195325	0.360155	0.0407495	0.0259344	-0.110107
LINC00326	0.00356847	0.0449203	0.796342	0.310749	0.242198	0.664221	0.851942	-0.450643	0.132712	0.353644	0.126032	0.403932	0.380881	-0.229995	-0.236975	0.738965	-0.119014	0.233921	0.588746	0.091141	0.686544
LOC100509575	0.000363474	0.0158411	0.539829	0.373512	0.247553	0.3763	0.0651066	0.705581	0.0224394	0.586551	0.676996	0.1441	-0.302258	0.291434	0.555246	0.192605	0.389925	0.448542	0.33495	-0.0734494	0.0649956
A_33_P3249066	0.00461481	0.0481144	0.868885	0.221535	0.258618	0.753386	-0.354556	0.519659	0.444543	0.121412	0.115364	0.184764	-0.204361	0.0175885	-0.0540233	-0.20304	0.742266	0.271092	0.528529	0.951503	0.49512
HMGA1	0.00174593	0.0284182	0.679292	0.345919	0.239002	0.247121	-0.069453	1.02591	0.920479	-0.312468	-0.069779	0.428612	-0.116848	0.264605	-0.33976	0.292636	0.339431	0.343378	0.67349	0.186306	0.626952
XLOC_002451	0.00264575	0.0913785	0.548542	-0.271182	-0.234375	-0.302253	-0.552376	-0.0451808	-0.499432	-0.250459	-0.372138	-0.497084	-0.294804	-0.283967	-0.245861	0.122773	-0.410238	-0.801271	0.660969	-0.650588	0.19408
LOC100506497	0.000577583	0.00111632	0.00660624	-0.0282014	-0.304432	0.233287	-0.121164	-0.103529	-0.0251884	0.0500159	-0.211787	-0.0013519	0.033807	-0.201404	-0.469386	-0.457836	-0.325606	-0.739197	-0.302684	-0.209629	-0.463681
XLOC_012196	0.000768716	0.033241	0.786372	0.344891	0.296207	0.310436	0.76697	-0.158724	0.784359	0.0894767	0.747063	0.32823	-0.663266	0.31868	0.0856683	0.112803	0.235338	0.670619	0.564101	0.17412	0.684922
XLOC_004416	0.00189564	0.0799122	0.456305	0.335611	0.260632	0.77524	0.282566	0.39874	0.179784	0.313697	0.0639713	-0.0514518	0.183798	-0.020593	-0.307335	-0.213867	0.9049	1.08068	0.57198	0.379186	0.275687
LOC339822	0.00156316	0.0384162	0.606999	0.319807	0.22501	1.00179	0.469898	-0.07172	0.379016	-0.0535215	-0.343479	0.102883	0.441406	0.415392	-0.0567566	-0.133372	0.324823	0.737433	0.378431	0.157324	0.451022
PATE1	0.000930104	0.00239007	0.456444	0.361002	0.24622	0.870736	0.472152	-0.192415	0.837264	0.124948	0.171623	0.121806	0.192016	0.193591	0.303874	0.145651	0.24712	0.313568	0.67466	-0.120047	0.464562
C1orf87	0.00401942	0.163709	0.185562	0.412319	0.230733	0.963626	0.591252	0.323057	0.239434	0.432225	-0.139043	-0.246425	-0.17544	0.347341	-0.481779	-0.307559	0.556219	0.710904	0.642071	0.990453	0.641323
ARGFX	5.13878e-06	8.65e-06	0.685197	0.267212	0.433653	0.530428	-0.441076	0.430532	0.770424	0.415224	0.317891	0.042159	0.368828	0.459441	0.437393	0.31582	0.528837	0.454115	0.573928	0.586206	0.68556
XLOC_l2_015952	0.000943194	0.0345216	0.449709	-0.435226	-0.295781	-0.456605	-0.289388	-1.04265	-0.0439139	-0.457912	-0.125238	-1.29364	-0.118124	0.0867044	-0.248008	-0.792703	-0.122512	-0.238309	0.02282	-0.277418	-0.147164
LOC100506469	0.00205709	0.034409	0.897464	0.228	0.270803	-0.0718725	0.339657	0.37846	0.673464	0.144337	0.190113	0.0259709	-0.0284648	0.0824938	0.111939	-0.0471659	0.132871	0.174334	0.394605	0.923591	1.01855
RNASE3	0.00434178	0.0390558	0.765306	-0.284743	-0.236691	-0.0706053	-0.041724	-0.50815	-0.942739	0.049056	0.0287036	0.112232	-0.224001	-0.388647	-0.338386	0.497868	-0.218984	-0.545911	-0.438479	-0.583965	-0.504029
LOC100506849	0.0474773	0.00189609	0.423924	0.0376428	0.393413	-0.156738	0.137702	1.43786	-0.778747	-0.411058	0.132263	0.283904	0.315164	0.139843	0.552913	-0.178911	0.757923	0.344875	0.399431	0.684797	0.895336
CRISP3	0.00471389	0.158191	0.0226024	-0.479794	-0.11319	-0.411823	-0.737122	-0.911309	-0.179344	-0.564866	0.154006	0.204177	0.184867	-0.0182687	-0.353946	-0.536729	-0.251597	-0.11985	0.0080152	-0.364554	-0.151211
XLOC_004978	0.0232381	0.00487317	0.162027	0.0178977	0.397824	-0.0285564	-0.248311	0.643374	0.101975	0.103865	0.326316	0.304737	0.454852	-0.108469	-0.076248	-0.0790604	0.41598	0.902753	0.773121	0.700193	0.761891
RNU105B	0.000324967	0.0183464	0.618753	0.264234	0.339331	0.40266	0.314709	0.45454	0.242403	-0.120222	0.100783	-0.261356	-0.271638	0.40888	-0.043015	0.464533	0.767438	0.870706	0.59951	0.445965	0.650831
XLOC_005813	0.00229225	0.0216802	0.447799	0.172392	0.389962	0.385583	0.63536	0.302322	-0.126153	-0.0362211	0.1467	0.0025714	-0.0185587	-0.0801055	0.051292	0.0727139	1.11579	1.06588	0.634017	1.02099	0.278286
LOC100506458	0.00371655	0.0255082	0.713839	0.259093	0.324332	-0.435226	0.253426	0.0592389	1.26581	-0.132086	0.0097022	-0.363339	0.404288	0.832885	0.492114	0.67849	0.223869	-0.240949	0.113362	0.601224	0.816
UBQLN4	0.00438024	0.0210632	0.361889	0.238371	0.133254	0.328115	0.116909	0.126488	0.849888	0.041974	0.148966	0.177688	-0.005463	-0.110658	0.076647	0.189723	-0.048972	0.23406	0.434354	0.052984	0.316469
PARD3B	0.00297733	0.0175253	0.736092	0.293934	0.277085	-0.0564057	0.202589	-0.257256	1.26387	0.75867	0.211576	0.258621	0.375381	0.285315	0.409985	0.348651	0	-0.343902	0.10385	0.415902	0.982557
XLOC_l2_007112	0.0037523	0.0795416	0.47068	0.374696	0.181218	0.198046	-0.192574	0.758366	0.0967131	0.953696	0.265534	0.176473	0.128687	0.435864	0.504058	0.515236	-0.476263	0.399574	0.128922	0.151685	-0.236375
LOC100506667	0.00232394	0.100683	0.307517	-0.441778	-0.169671	0.410284	-0.868297	-0.389501	-0.931149	-0.535785	0.389688	-0.004321	-0.103291	-0.175731	-0.353471	-0.308465	-0.737405	-0.020132	-0.268255	-0.470259	0.185256
XLOC_009029	0.00750181	0.00371802	0.222965	0.111495	0.353273	-0.385112	-0.269093	0.627939	-0.435362	0.501616	-0.0464559	0.0826444	0.272057	0.70794	0.0551414	0.532714	-0.0724774	0.51725	0.773134	0.665929	0.39812
MDK	0.00809953	0.00188397	0.423188	0.164349	0.453471	1.22465	-0.211493	0.598197	-0.571635	-0.343037	0.794821	0.661667	-0.138623	0.125269	0.641548	0.583129	0.02133	0.611874	0.881727	0.068725	0.736713
LOC100652851	0.00118388	0.0236001	0.838046	0.420427	0.366276	-0.289034	-0.229941	0.420038	1.03961	1.26322	0.0286757	0.410567	0.128854	0.648569	0.940961	0.689244	1.0751	-0.447093	0.292356	-0.100807	0.362608
PKN1	0.000126593	0.000466	0.673893	0.286313	0.389134	0.769682	-0.039346	0.736256	0.387236	-0.473789	0.121693	0.165587	0.052761	0.465479	0.341054	0.515004	0.093053	0.764751	0.499897	0.519315	0.741883
PROZ	0.00190405	0.0271942	0.386466	-0.188226	-0.261653	-0.062882	-0.304702	-0.0969886	0.192532	-0.388944	0.367251	-0.351452	-0.404832	-0.401778	-0.825959	-0.544372	-0.271918	-0.483113	0.0773204	-0.0642194	0.0248836
C4orf36	0.000403199	0.0055917	0.722889	-0.19531	-0.170813	-0.305557	-0.179453	-0.185512	-0.192217	-0.097907	-0.119936	0.0708315	0.0449652	-0.166347	-0.408654	-0.102388	-0.232617	-0.322194	-0.328156	-0.297231	-0.0172194
ENST00000529417	0.00135958	0.0456978	0.697423	-0.297251	-0.260652	-0.234374	-0.495081	-0.720504	-0.0418906	-0.148062	-0.57373	-0.151289	-0.150035	-0.082713	-0.110896	-0.298214	-0.154248	-1.04713	0.504826	-0.364649	-0.439092
UBE2O	0.946077	0.00292651	0.000162767	-0.221107	0.310589	-0.080955	-0.138622	-0.255486	-0.379013	-0.116154	0.168202	0.652377	0.210729	0.076446	0.377798	0.046094	0.515414	0.240632	0.072067	0.196605	0.860116
ELAC1	0.299236	0.00220154	0.00166796	0.110073	-0.238245	0.097288	0.381667	0.079096	-0.0043	0.255023	-0.129645	-0.300759	0.060754	0.009719	-0.38609	-0.282525	-0.019476	-0.483866	-0.296751	-0.502328	-0.289726
DGCR9	0.00497404	0.000854	0.230997	-0.286367	-0.358741	-0.520384	0.136801	0.0856943	-0.409421	-0.06966	-0.0049548	-0.0922913	-0.559921	-0.631764	-0.566375	-0.658373	0.0067055	-0.57447	-0.313149	-0.233471	-0.318088
GTPBP1	0.691397	0.00228892	0.139384	-0.170278	0.266945	0.254078	-0.0224115	0.143527	-1.01914	-0.188034	0.100781	0.796236	0.086907	0.152383	0.357838	0.289832	0.230175	0.483055	0.083037	0.267319	0.088827
A_33_P3299349	0.000648291	0.00848728	0.242165	-0.512988	-0.290964	-1.07189	-0.0234777	-0.583441	-0.41043	-0.606105	-0.412257	-0.775953	-0.0827185	0.0888243	0.134269	-0.439393	-0.0382573	-0.311513	-0.267919	-0.413934	-0.681758
LOC388882	0.00422074	0.243444	0.005313	-0.500185	-0.124107	-0.576571	-0.552899	-0.742494	-0.373147	-0.392859	0.291569	-0.0785036	-0.0619243	0.128069	-0.292928	-0.639235	0.278031	-0.586136	0.206012	-0.396891	-0.213238
XLOC_003504	0.0035774	0.031988	0.10922	-0.0756229	-0.325301	0.0979174	-0.311006	-0.184646	-0.066187	0.247752	0.409186	-1.23594	-0.559733	-0.687376	-0.401971	0.148171	-0.058947	-0.323146	-0.240358	-0.398063	-0.230126
XLOC_008751	0.00213243	0.0321941	0.209887	-0.13576	-0.277934	0.0314297	-0.247379	-0.175562	0.218826	-0.260054	-0.266949	-0.55168	0.0026544	-0.155178	-0.253423	-0.828456	0.494966	-0.263274	-0.793916	-0.347008	-0.0950145
ZNF491	0.000240558	0.0109914	0.752323	0.389086	0.227322	-0.20541	-0.0548329	0.385937	0.537818	0.808739	0.112679	0.39686	0.268446	0.330715	0.186628	0.348246	0.579155	-0.336312	0.0205311	0.401374	0.192219
C1RL	0.0792253	0.00380969	0.181866	-0.0839631	0.359252	0.229542	-1.10196	0.128281	0.307456	0.0804787	0.160385	0.243102	0.044444	0.145609	0.353731	-0.125207	0.61788	0.527415	0.440601	0.510261	1.03355
PAQR3	0.00310649	0.0176934	0.866806	0.178852	0.198015	-0.545406	0.0433684	0.547124	0.392729	0.369584	0.0034605	0.332282	0.042562	0.232314	0.0820073	-0.069757	-0.11106	0.380926	0.331621	0.661012	0.292801
OSMR	0.228677	0.000269	0.323643	-0.0664482	0.21319	0.195055	-1.18276	0.018648	0.450646	-0.013276	0.378954	0.129942	0.285157	0.306051	0.269948	0.04775	0.338728	0.338734	0.023163	0.112138	0.11453
TMEM239	0.0396298	0.00356699	0.401896	-0.116634	-0.299276	0.756022	-0.414581	-0.741522	-0.0884607	0.270568	-0.0801027	0.13266	-0.631418	-0.396231	-0.303019	-0.35035	-0.510647	-0.409293	-0.628584	0.097891	-0.212947
GRAMD1A	0.00477908	0.128994	0.65411	0.249833	0.168435	-0.0937491	-0.0923186	0.57742	0.565503	0.30789	0.231342	0.0692778	-0.292442	0.368969	0.355575	0.38207	0.192601	0.773046	-0.0417427	0.257612	-0.443518
XLOC_001356	0.00310541	0.0297337	0.0852952	-0.13919	-0.264806	-0.206882	0.18184	-0.106226	-0.109421	0.102901	0.474126	-0.466538	-0.411464	-0.49779	-0.351387	-0.278022	-0.05161	-0.889105	-0.314207	-0.145838	0.0189694
XLOC_008645	0.00223226	0.22148	0.013607	-0.493234	-0.135684	-0.392826	-0.893192	-0.700897	-0.271858	-0.744975	0.211684	-0.199229	0.0908583	-0.198243	0.313466	-0.338912	-0.654853	-0.5822	0.355884	-0.116117	-0.374856
DSCR10	0.00254786	0.0138052	0.426265	0.09029	0.251186	0.426223	-0.40403	0.0074994	0.375555	0.119603	0.168332	-0.0864243	-0.144687	0.175063	0.462786	-0.024885	0.256549	0.44925	0.585268	0.19792	0.72387
C20orf144	0.00423567	0.124429	0.195125	0.298132	0.112078	0.698261	0.263348	0.585971	0.265022	-0.095257	0.239388	-0.146107	0.032841	-0.129327	-0.103204	-0.015064	0.302354	0.317385	0.06276	0.112015	0.559817
TIMP1	0.000224988	0.00270245	0.71943	0.302576	0.406936	-0.467623	0.397955	0.795197	0.39985	0.469212	0.181763	0.123655	0.200722	0.229082	0.059654	1.05017	0.405811	0.327927	0.962121	0.693998	0.241387
LOC100129322	0.000136923	0.00511618	0.862374	0.386453	0.401045	0.560254	0.959352	-0.162973	0.418662	0.420818	0.156442	-0.038476	0.485994	0.190889	-0.273442	0.838046	0.473865	0.943404	0.500808	0.372986	0.760978
LOC574538	0.00309617	0.0112865	0.52656	0.238563	0.282369	0.0526642	-0.27913	0.517066	-0.0528383	0.548163	0.225845	0.858904	0.586755	0.515308	0.358646	0.436917	-0.116453	-0.103508	0.133286	0.170653	0.039712
DHRSX	0.00304199	0.0102782	0.487641	0.121293	0.273276	0.380507	0.382764	-0.351023	0.297672	0.0549792	0.622275	0.0820436	0.309972	-0.19944	0.432592	0.077362	0.132325	0.12117	0.212178	0.841008	0.374546
XLOC_012537	0.0013669	0.00957616	0.504795	-0.248819	-0.272365	0.042984	-0.52726	-0.314279	-0.972692	-0.25992	-0.636381	-0.264625	-0.219923	-0.657663	0.0256364	-0.385413	-0.0747545	-0.678454	0.130279	-0.118848	-0.115873
XLOC_000364	0.00367746	0.0241126	0.113527	-0.150029	-0.347936	-0.247145	-0.154783	-0.196335	0.36749	-0.0441614	-0.425453	-0.180159	-0.592692	-0.161487	-0.0128736	-0.169462	-0.970011	-1.25464	0.0569213	-0.253833	0.136395
XLOC_000933	0.00398283	0.0224934	0.209387	-0.108942	-0.364242	-0.151872	0.191096	-0.354629	0.25941	-0.449801	0.245135	0.0170097	-0.876656	-0.693078	-0.179419	-0.278022	-0.426186	0.162997	-0.119762	-0.706156	-1.15253
XLOC_005105	0.00267689	0.00728779	0.866856	-0.261236	-0.26003	-0.645732	-0.193531	0.0236267	-0.321593	-0.278271	-0.051423	0.0792118	-0.543357	-0.255745	-0.344608	0.0151376	-0.312244	-0.761149	-0.345321	0.0046897	-0.345524
LMNA	0.000492658	0.0185254	0.331727	-0.439659	-0.226223	-0.491774	-0.373422	0.002124	-1.26552	-0.234005	-0.470424	-0.441681	-0.681922	-0.303825	-0.280471	-0.30424	-0.150662	0.046439	0.09603	-0.219853	0.222151
B4GALT5	0.00185937	0.00424403	0.873227	0.130855	0.203929	-0.212801	-0.155796	0.208611	0.712732	0.315837	0.551786	-0.015681	0.404311	0.264489	0.372513	0.038652	0.092349	0.282509	0.152679	0.05944	0.040173
XLOC_006743	0.00489758	0.0498479	0.7596	0.29266	0.327335	1.15635	0.6088	-0.192195	0.387275	0.109413	0.139211	0.199917	-0.12182	-0.252313	-0.130272	0.16079	0.256987	0.679524	0.789484	0.464477	1.4147
RPH3A	0.00315409	0.0721735	0.852985	-0.298718	-0.279214	-0.0228457	-0.0171553	-0.200374	-0.101337	-0.854745	0.311511	-0.137236	-0.261395	0.103367	-1.41123	-0.201098	-0.237557	0.0479984	-0.199407	-0.723063	-0.363235
A_33_P3312342	0.00143707	0.125506	0.0381656	-0.517376	-0.189846	-0.917075	-0.35019	-0.690188	-0.357951	-0.482668	-0.866595	-0.0038314	-0.041966	0.07746	0.009613	-0.380851	0.269543	-0.141514	-0.344647	-0.821669	0.156148
ZCCHC5	0.000213331	0.0344207	0.46148	-0.299169	-0.154168	-0.411041	-0.381055	-0.165597	0.038977	-0.250104	0.0943218	0.232918	-0.197712	-0.16502	-0.373484	-0.130795	-0.21212	-0.374265	-0.452183	-0.146743	0.0292339
ENST00000391353	0.00106345	0.0431516	0.446332	-0.391943	-0.216643	-0.587287	-0.278577	-0.628133	0.27522	-0.68567	-0.218527	0.110813	-0.436112	-0.531365	0.102197	-0.374601	0.26519	-0.0060305	-0.750584	-0.357712	-0.186344
MAP6D1	0.753779	0.000479	0.0720908	0.533452	-0.234933	0.343134	0.300642	2.10586	0.566257	0.028516	-0.126129	-0.123273	-0.480653	-0.205152	-0.288012	-0.274541	0.001105	-0.338001	-0.0847415	-0.195452	-0.469416
XLOC_000842	0.0019123	0.0265476	0.65463	-0.239742	-0.12839	-0.38273	0.304576	-0.56951	-0.155903	-0.210356	0.143706	-0.0425607	-0.312307	-0.110422	-0.254209	-0.405856	-0.210462	-0.131667	0.0307776	0.0367484	-0.156037
ENST00000430647	0.00368992	0.0316963	0.698172	0.405843	0.332899	1.2686	0.455364	0.0195057	0.468521	-0.005545	0.210847	0.1479	-0.159161	0.434781	-0.260753	0.0330165	0.58416	0.93164	1.18489	0.104064	0.450511
XLOC_000218	0.00200272	0.0584041	0.60655	-0.430073	-0.334378	-0.128008	-0.350799	-0.768439	-0.520416	-0.401747	0.468975	-0.080528	-0.317003	-0.264987	-0.487748	-0.593865	-0.315728	-0.624555	-0.389762	-1.46383	0.390874
XLOC_010235	0.00497161	0.0582509	0.791895	-0.1705	-0.225289	-0.193431	0.352542	-0.661408	-0.410207	0.070921	0.59536	-0.155367	-0.311644	-0.245684	-0.455589	-0.519153	-0.138741	0.190352	-0.533978	-0.546205	-0.357529
SRD5A1	0.000597813	0.000181	0.394516	-0.173598	-0.284963	-0.394458	-0.31159	-0.31282	0.08309	0.006471	-0.178099	-0.372486	-0.345286	-0.165063	-0.21954	-0.138405	-0.26191	-0.570108	-0.321792	-0.033461	-0.528444
VEGFC	0.000592043	0.0143257	0.353198	-0.233695	-0.12921	-0.043661	-0.068142	-0.487619	-0.122425	-0.487741	0.099329	0.01696	-0.098592	-0.054955	-0.257699	-0.1815	-0.280856	-0.119561	-0.020176	-0.120326	-0.403938
LOC401134	0.000352405	0.001	0.77359	0.224579	0.291605	0.760491	-0.130707	0.110484	-0.118809	0.546745	0.57551	0.199833	0.37174	0.0219656	0.472305	0.473967	0.427739	0.35398	0.301896	0.111478	-0.102756
LOC100169752	0.00487919	0.0563438	0.833683	0.245587	0.36964	0.0609322	0.0030947	0.339667	0.793892	0.412516	0.11293	-0.14562	-0.364816	0.583258	-0.483192	-0.0542277	0.885872	0.976337	0.741508	0.741221	1.07277
MGAT4C	0.00306322	0.0694076	0.0121903	-0.413523	-0.170543	-0.43367	-0.73515	-0.389501	-0.377768	-0.465569	-0.325197	-0.0317966	-0.041966	0.223642	0.0749054	-0.560995	-0.0452299	-0.726595	-0.22208	-0.185091	-0.0355673
TRIM53P	0.000376138	0.0355537	0.60775	0.420942	0.354103	0.201341	0.737066	0.628519	0.767722	-0.0007992	0.0756798	-0.0939141	0.190753	0.323993	-0.558845	-0.049984	0.684743	0.765925	0.802839	0.80827	0.945678
ANXA2	0.000699807	0.0164903	0.591124	-0.380373	-0.35219	-0.756353	-0.853719	-0.216182	-0.379516	-0.092255	0.0084955	-1.41758	-0.551719	0.042494	-0.237748	-0.437874	-0.431556	-0.050724	-0.303421	-0.39965	-0.094802
XLOC_011157	0.000822853	0.020826	0.654164	0.348058	0.258377	-0.150064	0.242541	0.0477593	1.01346	0.692927	-0.0121786	0.155521	0.339231	0.613498	0.184498	0.553295	-0.067608	-0.326925	0.708561	0.316486	0.377771
C14orf38	0.00125742	0.00547595	0.4542	-0.171636	-0.305796	-0.209143	-0.306355	-0.732999	0.512716	0.127171	-0.15031	0.172935	-0.585981	-0.143155	-0.350644	-0.506617	-0.607516	-0.0155024	-0.242257	-0.779425	-0.15528
THC2710796	0.00294253	0.0486407	0.205116	0.482901	0.244197	0.96866	0.749789	0.268242	0.80409	-0.0329147	0.266632	-0.165913	0.21157	0.229131	-0.101522	-0.250781	0.425946	0.9416	0.54051	0.0157286	0.573261
PECR	0.00993961	0.00126695	0.690188	-0.165976	-0.230095	-0.087782	-0.330636	-0.032828	-0.518424	0.071083	-0.160774	-0.398985	-0.097639	-0.0973095	-0.0912345	-0.209135	-0.16275	-0.443644	-0.0611868	-0.589602	-0.218782
ARHGEF15	1.97271e-05	0.00279446	0.339977	0.260941	0.374225	0.442717	0.376932	-0.11269	0.184179	0.300028	0.585805	-0.400146	0.35721	0.727634	0.62037	0.391426	0.445411	0.101556	0.430706	0.233814	0.622694
MYO18A	0.00473199	0.00824896	0.571776	0.0952038	0.221643	-0.000226	-0.189754	0.53381	0.377364	-0.080925	0.285833	-0.0909835	-0.18885	0.3505	0.179258	0.160576	0.232379	0.530352	0.527887	0.324776	0.126341
AK090928	0.000584476	0.0342617	0.936777	0.301877	0.328019	0.658266	0.294847	-0.0271902	0.318711	0.325779	0.038426	-0.023009	0.411815	0.629913	-0.0862966	0.825598	-0.195361	0.9416	0.407616	-0.214485	0.872394
SLC48A1	0.563794	0.00181563	0.0665926	0.12886	-0.152282	0.009784	0.639181	0.070866	-0.01405	0.112602	-0.256629	-0.256757	-0.112912	-0.315325	-0.013531	0.0642185	-0.11481	-0.219759	-0.057064	-0.127918	-0.264615
LRP5L	0.107551	0.000333	0.347151	0.0465059	0.17658	0.382341	-0.022338	0.155089	0.017142	-0.186875	0.217629	0.363741	0.062393	-0.058325	0.134853	0.204267	0.128011	0.231371	0.252785	0.222271	0.183385
XLOC_000820	0.320665	0.00342732	5.04078e-05	0.195289	-0.392694	0.53358	0.467515	0.140033	0.23235	0.468319	-0.343009	0.173623	-0.295185	-0.802707	-0.0245443	-0.253615	-0.863669	-0.655685	-0.384709	-0.104885	-0.765248
LOC644248	0.00270361	0.127643	0.22802	-0.275895	-0.180987	-0.313075	-0.429426	-0.115608	-0.628789	-0.29116	-0.41368	-0.507883	-0.269483	-0.246304	-0.0152715	-0.671521	-0.239951	-0.419529	0.637797	0.0781346	0.0768371
NAA40	0.000856311	0.0273408	0.877388	0.209148	0.226207	0.02591	0.0207105	0.488567	0.735022	0.0014247	0.038043	0.284202	0.489313	0.13767	0.334783	-0.022744	-0.141274	-0.0526544	0.272966	0.888675	0.259301
S1PR3	0.00170858	0.0240812	0.669784	-0.270363	-0.254392	-0.715425	-0.122199	-0.105311	-0.556589	-0.128446	0.039381	0.397213	-0.213172	-0.099881	-0.343831	-0.579031	-0.521099	-0.776877	-0.178902	-0.191515	-0.330594
FAM173B	0.317142	0.0007	0.0494355	0.127303	-0.279874	0.062977	0.79322	-0.124361	-0.055065	0.166569	-0.016994	-0.207155	-0.035962	-0.204454	-0.462439	-0.320834	-0.137529	-0.609988	-0.265941	-0.537734	-0.279582
FLJ44674	0.00309126	0.0413585	0.729738	0.340485	0.331834	1.03446	0.393575	0.636788	-0.441004	0.544694	0.20883	-0.038476	0.0707753	0.0980939	-0.226262	-0.265894	0.762086	0.493772	0.811466	0.512434	1.22335
XLOC_008577	0.00115465	0.0439648	0.804829	-0.321157	-0.263989	-0.203275	-0.076604	-0.365476	-0.628789	-0.232578	-0.342133	-0.468479	-0.674726	0.0768687	0.229609	-0.736602	-0.885799	-0.0998688	0.03946	0.080919	-0.123125
A_33_P3293265	0.000960287	0.0736426	0.371901	0.377171	0.227442	0.590616	0.366072	-0.0859278	0.98047	0.285882	-0.0464372	0.144689	0.0922333	0.546025	0.0664196	0.404072	-0.208275	1.08829	0.331731	-0.237616	0.320726
IL1RAPL1	0.00223694	0.237967	0.0957496	0.410682	0.14475	0.115018	0.402363	0.601027	0.582194	0.332502	0.029852	-0.0256953	-0.081126	0.443095	0.338957	0.344527	-0.332502	0.711031	0.113111	-0.533613	0.584618
FAM19A2	0.000425721	0.0123271	0.942592	0.237624	0.275913	0.851037	0.154098	-0.222608	0.35259	0.170595	0.139388	0.0772219	0.873584	0.25443	-0.242783	0.56955	0.238904	0.423063	-0.0170513	0.424501	0.294235
ENST00000431300	0.562195	0.00408235	0.108627	0.192011	-0.186508	0.100299	0.73315	0.322857	-0.313736	0.066329	0.051677	-0.0091691	-0.227558	-0.008592	-0.224401	-0.343549	-0.0767097	-0.182504	-0.51503	-0.23427	-0.281477
PEX11B	0.339676	0.00120957	0.208396	0.292044	-0.241194	0.210028	0.379716	1.90209	-0.416854	-0.202089	-0.029113	-0.437374	-0.56438	-0.232398	0.054522	-0.418421	-0.173108	-0.21262	-0.187861	-0.173247	-0.279138
FAM154A	0.309229	0.00231223	0.000177334	-0.274185	0.419264	-0.247232	-0.100323	-0.614753	-0.373232	-0.200888	0.384122	0.266136	-0.075387	0.291706	0.0322747	0.393343	1.08016	0.65628	0.171597	0.599861	0.811814
XLOC_008678	0.0012654	0.0756551	0.631841	-0.323112	-0.193055	-0.0902675	0.00075	-0.19879	-0.81083	-0.297453	-0.0962194	0.140724	-0.087228	-0.269261	0.033939	-0.0513811	0.0376768	-0.82354	-0.190027	-0.0281033	-0.790183
OTOG	0.00471756	0.0904776	0.314941	0.419332	0.263642	1.04225	0.343546	-0.0162524	0.834138	0.375639	0.494112	-0.155179	-0.0086406	0.0022135	-0.49912	-0.234045	0.559515	0.850208	0.873488	0.344485	0.673022
XLOC_014212	0.00345595	0.0477217	0.490791	0.404677	0.272747	1.0065	0.999884	-0.027143	0.423424	-0.0682983	0.268503	-0.106782	0.0498438	0.112281	-0.165572	0.826507	0.378005	1.1242	0.455781	0.0018834	0.055574
XLOC_008290	0.00137246	0.0131632	0.408673	-0.145961	-0.276282	-0.451769	-0.250109	-0.235428	-0.0551439	0.279618	-0.279682	-0.466538	-0.751989	0.0006667	-0.316976	-0.324735	-0.523927	0.086352	-0.41882	-0.369614	0.32616
TMEM80	0.0202276	0.00253684	0.741619	-0.0670176	-0.162849	0.196107	-0.037015	0.234081	-0.675668	-0.229626	-0.056948	-0.138965	-0.438471	-0.330714	0.0540195	-0.200087	-0.134118	-0.060854	-0.209702	-0.180777	-0.094719
ENST00000446175	0.00868388	0.000892	0.00197577	-0.0382229	-0.26376	-0.151295	0.135891	0.0302019	0.049299	0.0345993	-0.190375	-0.240641	-0.475915	-0.451422	-0.0115383	-0.298359	-0.0649038	-0.563612	-0.300645	-0.0013594	-0.302586
XLOC_014115	0.00162099	0.00336231	0.537901	0.167997	0.292722	0.698716	-0.064389	-0.220649	0.231145	0.24033	0.225424	0.101972	0.0844185	0.372494	0.0142335	0.317883	0.399904	0.537424	0.617986	-0.112236	0.660436
XLOC_011211	0.000184042	0.0296899	0.744323	0.329907	0.312703	0.540281	0.337472	0.28966	0.444147	0.18199	0.325317	0.0290217	0.0117683	-0.0039675	-0.0699139	-0.22788	0.459516	0.799646	0.30317	0.878281	0.934772
TMEM155	0.00359744	0.041431	0.986695	0.255447	0.278407	0.99666	0.189573	-0.474099	0.419486	0.283358	0.591085	0.226097	-0.0643521	0.138951	-0.157419	-0.165413	0.550204	0.80749	0.252657	-0.0716184	0.954801
XLOC_002055	0.00258873	0.0222163	0.647003	0.162748	0.304762	0.835252	0.231788	-0.305664	0.402458	-0.211194	0.698928	-0.104451	-0.219749	0.330939	0.137417	0.584363	0.160571	1.09665	0.24215	0.100265	0.325293
ENST00000440582	0.00402454	0.134392	0.1278	0.400596	0.205159	0.813329	0.302112	0.35177	0.684563	0.254081	0.045811	0.0084691	-0.0530963	-0.39635	-0.200166	-0.101806	0.525483	0.77288	0.886796	0.24277	0.525954
A_33_P3411384	0.000133542	0.0325684	0.285229	0.328552	0.224852	0.209885	0.323003	0.297135	0.571459	0.329429	0.248749	-0.451068	0.199369	0.659589	0.339369	0.222407	-0.048605	0.18147	0.541141	0.118641	0.462305
XLOC_004751	0.00431454	0.159884	0.241792	-0.249127	-0.133923	-0.170253	-0.162427	-0.209661	-0.306166	-0.462536	0.0387755	-0.098883	0.063396	-0.253412	0.0822525	-0.304497	-0.0074494	-0.508173	-0.214806	-0.651449	0.381089
LOC100133286	0.00255454	0.0296809	0.602273	0.217208	0.346408	-0.666318	0.220354	0.23947	0.777271	0.407697	0.0768743	0.190074	0.0698587	0.485709	0.909362	0.197264	-0.0661555	-0.0474533	-0.0422384	0.750327	1.28687
CDC23	0.00307362	0.029299	0.447262	0.145014	0.26896	-0.51646	-0.0957185	0.295521	0.655052	0.102904	0.0051961	0.109949	0.198181	0.561805	0.20712	-0.138094	0.474759	-0.190009	0.243943	0.447706	1.03801
PPP1R36	0.000905129	0.0371662	0.103483	-0.310892	-0.14772	-0.528467	-0.395433	-0.124953	-0.398455	-0.174336	0.0433969	0.081628	-0.0621686	0.0242806	-0.0005916	-0.602939	-0.185701	-0.257812	-0.361475	-0.181108	-0.122427
A_33_P3327140	7.70652e-05	0.0114295	0.784488	0.34152	0.287644	0.076211	0.441502	-0.052714	0.360322	0.421029	0.511433	-0.285415	0.345531	0.632256	0.514558	0.386064	0.001263	-0.124099	0.460606	0.138706	0.583177
AK130638	0.00416786	0.0133882	0.991823	0.239813	0.26585	-0.217711	0.189908	-0.113769	0.860287	0.598465	-0.122376	-0.170856	0.2637	0.382471	0.607931	0.709843	0.299491	0.119313	0.351398	0.528662	-0.045224
SPANXA2-OT1	0.00122106	0.0199565	0.776722	0.292069	0.343037	0.494847	0.855004	-0.144124	0.259011	0.555273	0.037806	0.320345	0.348574	0.123669	-0.447481	0.268169	0.403679	0.861521	0.564775	0.190518	1.10183
XLOC_003142	0.00345457	0.0429542	0.802578	0.293572	0.218752	0.557989	-0.155483	0.464896	-0.0417404	0.498436	0.635556	0.40357	-0.119273	0.0161209	0.612201	0.613605	-0.0471811	0.294352	-0.0265904	0.216885	-0.19297
FAM114A2	0.17851	0.0044564	0.00303941	0.114167	-0.174348	0.260118	0.094287	-0.0104966	0.016903	0.2359	-0.060955	-0.158565	-0.108331	-0.084161	-0.012373	-0.04616	-0.03533	-0.283695	-0.386152	-0.250478	-0.491625
A_33_P3292126	0.00474195	0.0983896	0.428269	0.34333	0.197423	0.56043	0.240517	0.813688	0.588103	-0.285044	0.010182	-0.049189	-0.259143	0.33436	0.61451	0.344826	-0.337279	0.858811	0.285879	0.326896	0.041801
XLOC_001047	0.000571638	0.00551751	0.210676	0.219769	0.465968	-0.646168	0.066576	0.396586	0.497971	0.326295	0.0154443	1.02522	0.995503	0.74302	0.281814	0.507143	0.563856	-0.352026	0.521023	0.0066546	0.817989
MS4A13	0.00360783	0.262263	0.09911	-0.528329	-0.133498	-0.664021	-0.503598	-0.665665	0.115398	-0.90375	0.0831095	0.0457794	-0.20973	0.120412	-0.517495	-1.04315	0.263197	-0.0046917	-0.193196	-0.171875	0.15916
MED16	0.00493262	0.122003	0.49989	0.239489	0.143834	0.378815	-0.140614	0.574866	0.54208	-0.025153	0.010559	0.09957	-0.414204	0.217467	0.119056	0.0331335	0.098724	0.491557	0.710163	0.136183	0.07996
XLOC_000210	0.00237566	0.257863	0.119831	-0.407598	-0.153882	-0.25814	-0.312765	-0.49379	-0.472733	-0.370866	0.415195	-0.0935605	-0.273082	-0.30328	-0.36488	-0.252421	-0.0991822	-0.362604	-0.352733	-0.796669	0.790514
XLOC_010300	0.000664327	0.0299684	0.425171	-0.371128	-0.192376	-0.352145	-0.224449	-0.767653	0.265603	-0.792162	-0.234154	-0.820107	-0.103291	-0.243355	-0.350644	-0.180545	-0.0405133	-0.104144	-0.158895	-0.0924274	0.211945
XLOC_005419	0.000485163	0.00171481	0.767464	0.250057	0.31712	0.479015	1.05671	-0.11521	-0.0417404	-0.184241	0.0746637	0.232391	0.209522	0.425862	0.0452146	0.602246	0.16818	0.638274	0.744642	0.0704531	0.276872
XLOC_003694	0.000676688	0.000578	0.328992	-0.126673	-0.310151	0.174478	-0.414859	0.0856776	0.311428	-0.636271	-0.359806	-0.432276	-0.20973	-0.360949	-0.0742421	-0.536729	-0.568757	-0.40089	0.130908	-0.188137	-0.411052
FAM20C	7.27971e-08	8.51e-07	0.19684	0.760709	0.435355	0.904233	0.405781	0.736913	1.08499	0.265123	0.230548	0.588776	0.443866	0.261234	0.423108	0.668545	0.479939	0.51256	0.423078	0.286146	0.4711
AADACL2	0.000287416	0.0126951	0.756536	0.327587	0.347046	0.51784	0.365508	0.0279244	0.970457	0.172849	0.100606	0.040887	0.0997949	0.456858	-0.0263983	0.128992	0.380371	1.13075	0.677521	0.029568	0.798559
PLXND1	0.00319743	0.265981	0.0220242	-0.323815	-0.0640115	-0.510354	-0.409425	-0.477246	-0.523278	-0.032863	-0.310338	-0.139543	-0.153236	-0.009851	-0.028974	0.228353	-0.2136	-0.1409	0.249805	0.034068	-0.21991
XLOC_007596	0.00309394	0.0455621	0.586694	-0.21944	-0.242172	-0.0349623	-0.122744	-0.312861	0.302082	-0.542362	0.0163875	-0.258934	-0.209021	-0.211743	-1.21364	0.0468805	-0.350776	0.0597795	-0.149898	-0.309959	-0.0829773
CYP2E1	0.00199355	0.0379485	0.339811	0.504948	0.312271	0.61254	0.350274	1.44162	-0.0155973	0.588007	0.114511	0.0695162	-0.0145579	-0.194838	0.0080383	-0.168577	0.474115	0.563463	0.617613	0.912348	1.05335
ASAP3	0.00712243	0.00359764	0.0657472	-0.0345084	-0.163926	-0.021594	-0.159351	0.132293	-0.092727	-0.003398	-0.194098	-0.216878	-0.157963	-0.466828	-0.133719	-0.067714	-0.357869	-0.056104	-0.142936	0.013301	-0.02238
LOC100508202	3.61129e-06	0.00191533	0.295871	0.508335	0.332473	0.42817	0.207235	0.755419	0.942504	0.263552	0.0850249	0.101813	0.0866764	0.692576	0.375271	0.427015	0.207689	0.0773523	0.869593	0.444923	0.289269
XLOC_012173	0.00210912	0.139919	0.483056	-0.308025	-0.153465	-0.628671	-0.552376	0.025425	0.0608163	-0.308063	0.412299	-0.567812	-0.305416	0.178448	0.165374	-0.416204	-0.46947	-0.0955957	-0.438479	-0.16329	0.012027
FSCN2	0.00257303	0.0141594	0.766656	0.296746	0.214207	0.195557	-0.349013	0.0120682	1.34078	0.335152	-0.044959	-0.146774	0.223694	0.383283	0.204563	0.451697	0.0354854	0.099935	0.166672	0.27861	0.704068
SCCPDH	0.0028747	0.00154667	0.305527	-0.0746612	-0.264575	0.058338	0.499618	-0.181985	-0.614718	0.039763	-0.550948	-0.313884	-0.070768	-0.128306	-0.22215	-0.712447	-0.122936	-0.251024	-0.314126	-0.150435	-0.073303
KANSL3	0.000718477	0.0283927	0.55515	0.196271	0.311368	0.323879	-0.134351	0.497539	0.411857	-0.087854	0.321107	0.679998	0.282884	0.536298	0.29616	0.383364	0.098243	0.940863	0.210718	0.35465	-0.679235
XLOC_012042	0.00315177	0.0920162	0.474249	-0.292829	-0.202334	0.0526977	-0.0889433	-0.362562	-0.476094	-0.870298	0.517503	-0.449072	-0.188639	0.0016637	0.191924	-0.319689	-0.361722	-0.554824	-0.094752	-0.789882	-0.178183
RAB11A	0.197699	0.00131902	0.721015	-0.0471012	-0.152726	-0.533964	0.188442	0.245114	-0.413789	0.065445	-0.075747	-0.15895	-0.208172	-0.304259	-0.024583	-0.041387	-0.15585	-0.076585	-0.190873	-0.386779	-0.0568
LOC730974	0.00174359	0.041041	0.297477	0.385261	0.235949	0.910932	0.675059	-0.100351	0.640256	0.230229	-0.247867	0.211112	0.36793	0.148284	-0.354637	0.679156	0.0723639	0.707724	0.45393	0.212315	0.345131
XLOC_011176	0.00446505	0.206023	0.250787	0.339232	0.170535	0.701537	-0.017591	0.407706	0.342246	0.452316	-0.0230647	0.154943	-0.117508	0.409354	0.646422	0.369094	-0.350605	0.983892	0.297661	-0.187447	-0.306854
XLOC_010505	0.00261737	0.0653845	0.507946	-0.369097	-0.170868	-0.507472	-0.426463	-0.557126	0.568816	-0.864322	0.0612207	-0.204956	-0.0835935	0.243864	-0.523981	-0.0317812	0.118157	-0.383909	-0.106094	-0.629098	-0.339374
SLC15A5	0.00484343	0.0746938	0.815772	0.281633	0.278382	0.63213	0.63536	0.020264	0.03487	0.301859	0.301704	-0.0699544	0.412439	-0.441877	-0.241723	0.145803	0.375074	0.767133	0.168688	0.401214	1.2437
C2orf81	0.00226371	0.0598085	0.257485	0.242562	0.155613	0.323477	0.161298	0.651129	0.195672	0.162301	-0.137505	0.096631	-0.0711585	-0.033551	0.204039	0.162516	-0.057845	0.0975451	0.528263	0.324179	0.598633
XLOC_006606	0.00449045	0.0595621	0.882574	0.292795	0.341316	0.959573	0.387462	0.240809	0.187303	0.0993752	0.132395	0.0414792	-0.33998	0.272924	-0.232494	-0.284508	0.868744	0.478388	1.04482	1.14094	0.63177
MRGPRG	0.00158649	0.00910313	0.218797	0.441187	0.189498	1.1059	0.12635	0.145958	1.08701	0.209511	0.162867	-0.134859	-0.0396177	0.294353	0.414421	-0.088987	0.357775	0.28889	0.352151	0.158676	0.318807
A_33_P3239989	0.00295675	0.0231085	0.530049	0.338097	0.275936	1.03675	0.508188	0.148167	0.496693	-0.088512	0.01679	-0.081891	0.187606	-0.240833	0.0926971	0.278798	0.414493	0.793954	0.878987	0.373936	0.320761
LOC100129675	0.00420091	0.126092	0.308479	0.287912	0.1469	0.495658	0.258354	0.227913	0.880622	-0.0998155	0.216932	-0.095501	-0.006682	-0.146783	-0.0884784	-0.0807995	0.192377	0.790439	0.283194	0.50317	0.048031
ITPK1-AS1	0.00138313	0.0131954	0.641479	0.194421	0.293351	0.465838	0.477565	-0.112517	0.339072	-0.10289	-0.0201073	0.303541	0.333562	0.34	-0.191404	0.416517	-0.149447	0.675845	0.67568	0.126724	0.715951
SYT7	0.00043284	0.00830426	0.656974	-0.258785	-0.268466	-0.291792	-0.240319	-0.605538	-0.641354	0.0769685	-0.499879	-0.641596	-0.009547	-0.437711	-0.235999	0.070014	-0.617613	-0.068552	-0.413033	0.115863	-0.215067
ENST00000370638	0.00359589	0.0754415	0.700303	0.377545	0.249859	1.11622	0.166384	-0.123855	0.592337	0.019133	0.271273	-0.0250106	0.050856	0.36962	0.22146	0.372278	-0.514893	0.766005	0.278641	-0.087759	1.04598
PTPN13	0.0394759	0.000637	0.143849	0.0284552	-0.238934	0.049757	0.559052	-0.080482	-0.261467	-0.109067	0.054232	-0.395855	-0.284677	-0.287731	-0.10765	-0.063916	-0.31772	-0.519603	-0.328783	-0.156267	-0.220303
KATNB1	0.00381006	0.0586191	0.922041	0.16885	0.239158	0.559678	0.185305	0.308257	0.093817	-0.0263983	0.031756	0.334975	-0.292971	0.133909	0.057359	0.150975	0.160354	0.050602	0.445206	0.375221	1.18335
BOK	0.0488193	7.6e-05	0.0323708	0.0241473	-0.210081	-0.0982525	0.346428	0.037014	-0.02194	-0.0542245	-0.124945	-0.269504	-0.351244	-0.0435	-0.132788	-0.324126	-0.123955	-0.236917	-0.367991	-0.210352	-0.125567
B3GNT8	0.00208758	0.058278	0.442715	0.27398	0.14606	0.658196	-0.131732	0.037789	0.595575	0.270108	0.028394	-0.187061	-0.067407	0.474589	0.206327	0.0963655	-0.037455	0.386684	0.441391	-0.025736	0.290568
DCP_1_11	2.97371e-05	0.0108081	0.124269	-0.481099	-0.18181	-0.260198	-0.777906	-0.564542	-0.0172348	-0.733075	-0.130107	-0.302172	-0.125009	-0.0386105	-0.158436	-0.493922	-0.432787	-0.248689	-0.229099	-0.0379937	0.196918
XLOC_002524	0.00209832	0.0383487	0.901805	0.22777	0.269223	0.786733	0.427541	-0.0829366	-0.107055	0.192625	0.249362	0.242572	-0.175399	0.35019	-0.0263983	0.460224	0.0534665	1.17798	-0.139539	0.323132	0.445856
CYBA	0.00193187	0.0131009	0.435343	0.113041	0.22176	0.112129	0.200351	0.375894	-0.150476	0.111566	0.137703	0.165099	-0.107951	0.54299	0.167242	0.474031	0.454141	0.313225	0.316325	-0.26436	0.240917
ENST00000552123	0.501087	0.000177	0.36546	0.0234018	0.211234	-0.086242	-0.171051	-0.14582	0.705067	-0.12168	0.111594	0.322429	0.12465	0.232044	0.250335	0.001664	0.050597	0.323869	0.312483	0.234716	0.35919
LOC100129203	0.00138374	0.0621466	0.230127	-0.302462	-0.13703	-0.594269	-0.0483494	-0.097294	-0.742681	-0.244143	-0.149082	-0.374502	-0.31939	-0.033421	-0.171519	0.021526	0.392098	-0.140386	-0.332104	-0.111492	-0.289061
LOC100653058	0.000238798	0.00067	0.732648	0.3842	0.487365	1.1051	0.467734	0.106893	0.188228	0.194361	0.272161	1.16188	0.532475	0.407135	0.591129	0.482227	0.05441	0.663362	0.088662	0.235025	0.872555
SLC22A24	0.00347989	0.053688	0.495836	-0.307368	-0.259711	-0.297371	-0.704192	-0.449973	-0.375782	-0.0359902	-0.419836	-0.0088057	-0.557352	0.174742	0.286056	0.232622	-0.253713	-0.500775	-0.640369	-0.925308	-0.244087
LOC100506176	0.00113338	0.00627632	0.804491	-0.367715	-0.237506	-0.203451	-0.701467	-0.333299	0.502934	-0.766402	0.0495715	-0.129115	-0.37608	-0.193389	0.250396	-0.413058	-0.356845	-0.306132	-0.189913	-0.526511	-0.421487
ZNF609	0.0033932	0.00195458	0.553102	0.331506	0.218322	0.188112	-0.023305	1.35349	0.414829	-0.001798	0.292496	0.050255	-0.072243	0.13263	0.360079	0.055951	0.260052	0.523018	0.259342	0.391769	0.148194
CYSLTR2	0.00327523	0.00799023	0.997756	-0.2008	-0.310529	-0.596689	-0.302902	-0.609252	-0.119913	0.0737447	-0.502973	-0.255457	-0.340411	-0.530344	-0.157455	-0.0821181	-0.171555	-0.734137	0.388594	-0.37898	-0.650984
LINC00302	0.00041681	0.0131337	0.449462	0.24428	0.454838	0.648292	0.155808	0.470491	-0.133098	0.342414	0.0999709	0.0657237	0.105947	0.221381	0.124163	-0.0956778	0.682956	0.787449	0.451604	1.52782	1.03189
THC2529564	0.00416474	0.158728	0.172985	0.287176	0.145205	0.413142	0.162516	0.282336	0.745297	0.175778	0.0813934	0.0555042	0.134235	0.38598	-0.35042	0.0099236	-0.0091204	0.196257	-0.193822	0.526561	0.760765
RBM23	0.000275098	0.00512193	0.252464	0.176329	0.368627	0.0611395	0.443468	0.272006	0.302885	-0.0599385	0.12235	0.37984	0.110925	0.315742	0.170864	-0.267256	0.432616	0.619217	0.468476	0.679229	1.0229
A_33_P3387429	0.00469502	0.0141644	0.982057	0.309987	0.338115	0.675599	0.30296	0.37105	0.887343	-0.515045	0.144655	0.0581315	0.03899	0.245724	-0.142551	-0.129089	0.73387	0.883509	0.826817	0.507495	0.551715
TYK2	4.06621e-05	0.00449889	0.852418	0.252328	0.296457	0.307231	0.186045	0.49715	0.350114	0.0344	0.0070367	0.225172	0.010953	0.394511	0.399051	0.035005	0.115018	0.814653	0.137157	0.590621	0.531851
GGTA1P	0.000457694	0.112815	0.0372197	-0.360262	-0.107375	-0.531902	-0.261847	-0.697216	-0.459045	-0.116347	-0.234949	-0.0935303	0.0546203	0.028887	-0.146159	0.153054	0.150577	-0.533024	-0.300649	-0.0907966	-0.169155
PPP3CB	0.131887	0.00162437	0.697363	-0.11486	-0.132075	-0.409414	-0.20452	-0.054345	-0.295097	0.103819	-0.01789	-0.0303555	-0.07023	-0.304616	-0.186668	0.004403	-0.199533	-0.19974	-0.057915	-0.151394	-0.238889
A_33_P3253857	0.00127464	0.0445849	0.520128	0.273623	0.23805	0.751761	-0.0086898	0.643458	0.351809	0.0708016	0.0053635	0.179694	-0.145841	0.129553	0.0446966	-0.145594	0.273875	0.16557	0.647649	0.976446	0.487138
SMCR6	0.000819844	0.002114	0.497713	0.301191	0.470506	0.286742	0.0957885	0.525519	0.865319	-0.181109	0.048168	-0.13052	0.04052	0.434398	0.465196	0.411827	0.588084	0.663897	0.75728	1.19623	0.70048
SLC18A2	0.00289858	0.258807	0.0665001	0.421662	0.136596	0.404527	0.886751	0.516815	0.351484	0.18765	0.283646	-0.373827	-0.131071	-0.167757	-0.340094	-0.0885856	0.775571	0.245111	0.478918	0.309558	0.511089
LOC100131510	0.00277897	0.108351	0.196423	-0.361777	-0.147571	-0.0919135	-0.298149	-0.595191	-0.128927	-0.563277	0.269439	-0.007078	-0.04748	-0.527073	-0.163794	-0.0550736	0.0290799	0.179394	-0.427903	-0.312795	-0.559998
XLOC_000231	2.63501e-05	0.00391046	0.475399	-0.386271	-0.285324	0.0234694	-0.536127	-0.567001	-0.448204	-0.38969	-0.368338	-0.0248223	0.0069436	-0.594632	-0.426797	-0.660215	-0.174946	0.123019	-0.500209	-0.27927	-0.239302
FLJ42393	0.00130642	0.0272164	0.448892	0.223314	0.154447	0.361608	-0.056019	0.22315	0.771485	0.100203	0.0544367	0.11876	0.282385	0.131538	-0.192534	-0.029402	0.044123	0.469457	0.323132	0.411263	0.0857576
A_33_P3262022	0.00125277	0.0243219	0.500435	0.293399	0.21821	0.233031	0.87304	0.0411363	0.457199	0.102547	0.390202	-0.294475	0.146711	0.357497	0.066515	0.0443633	0.579114	-0.0930094	0.295475	0.328342	0.579574
TTI1	0.397013	0.00192175	0.236172	-0.096693	0.212756	0.263101	0.305147	0.021116	-0.616551	-0.120131	0.234648	0.610406	0.260646	0.094685	-0.106594	0.140811	0.234845	0.209518	0.255297	0.171275	0.234783
LOC100134256	0.00137965	0.0350094	0.840098	0.233158	0.265817	0.447994	0.78934	0.135736	-0.11077	0.26125	0.398002	0.270003	0.335278	0.0453854	-0.462827	0.434309	0.553906	0.986698	0.171597	0.029402	0.162232
XLOC_010725	0.00060022	0.0201535	0.808762	-0.333781	-0.234516	0.0988965	0.280406	-0.397092	-0.614066	-0.830151	-0.453336	-0.228327	-0.535931	-0.022315	0.0909266	-0.497819	-0.441558	-0.542815	0.276212	-0.0534938	-0.171219
NAA35	0.00316211	0.0714003	0.765736	0.236474	0.300569	-0.0599852	0.669134	0.165279	0.25462	0.183651	-0.157786	-0.182087	0.393722	-0.0441246	-0.107702	-0.2733	0.594391	0.796364	1.22612	0.326517	0.734152
XLOC_012430	0.000427313	0.0156837	0.913515	0.274954	0.279565	0.508808	-0.261979	0.636192	-0.144055	0.538602	0.0533953	0.468974	0.497975	0.409262	0.450065	0.403333	-0.146422	0.717147	0.535293	-0.196044	-0.117765
RAI14	2.99577e-06	0.00168874	0.93097	0.703865	0.709714	0.695599	1.13716	0.014366	1.28163	0.545249	1.71801	0.385977	1.47739	-0.051625	0.110042	0.825029	0.464174	0.932434	0.969563	0.740842	0.235015
XLOC_l2_001518	0.00477119	0.334774	0.135164	-0.44031	-0.117404	-0.575687	-0.0905154	-0.615135	-0.321695	-0.217504	0.269073	-0.487686	-0.198332	0.360493	-0.324173	-0.857802	0.021398	-0.280194	0.168688	0.334411	-0.297324
XLOC_010315	0.000644235	0.00855129	0.705847	-0.304755	-0.263896	-0.0644954	-0.247925	-0.590743	-0.285053	-0.359812	0.0989286	-0.016497	-0.738191	-0.453306	-0.0564674	-0.0821181	-0.389109	-0.151454	-0.6628	-0.230349	-0.221497
C17orf6	0.000942072	0.240597	0.0213929	-0.45928	-0.0975971	-0.398703	-0.840174	-0.241254	-0.651679	-0.307913	0.0343776	-0.0606608	0.0650243	-0.0475324	0.186282	-0.492149	-0.104841	0.311116	-0.505109	-0.332269	-0.127807
GPR97	0.00333942	0.00823775	0.0502563	0.0752595	0.398425	0.0176736	0.140329	0.289444	0.149234	-0.307848	0.414203	0.129403	0.395489	0.117483	-0.487748	0.172695	0.584992	0.797305	0.552543	0.867525	0.83879
PHC2	0.00136361	0.0102604	0.300191	0.110167	0.293793	0.416137	-0.190718	0.02667	0.487825	-0.327744	0.095084	0.341612	0.166541	0.320817	0.183805	0.674352	-0.196547	0.525914	0.332477	0.85368	-0.066009
DGKH	0.00408768	0.0303166	0.149883	0.111063	0.244809	0.103976	-0.177678	0.256501	0.165858	-0.100794	0.19502	-0.199086	0.382373	0.0844123	-0.024954	0.161596	-0.140974	0.206188	0.679299	0.625838	0.723184
ENST00000502284	0.00350123	0.0459104	0.605013	0.259847	0.267063	0.459589	0.237298	0.523385	0.589744	-0.0382127	0.144289	0.0123472	0.364328	0.012488	-0.0366578	-0.130334	-0.032484	0.623704	0.521282	1.17543	0.283303
A_33_P3277808	0.00208117	0.101916	0.242144	-0.271378	-0.170121	-0.500714	-0.0453048	-0.276765	-0.330012	-0.462104	0.23434	0.0421357	0.248566	-0.141596	-0.056127	-0.25435	-0.45867	-0.447726	-0.658832	-0.486949	0.107879
FAM25C	0.00093464	0.0921059	0.148977	0.400967	0.233178	0.63403	0.387081	0.341494	0.725761	0.2583	0.033634	-0.245684	0.232491	0.0057743	-0.115493	-0.314789	0.57115	0.513533	0.798681	0.170865	0.914791
XLOC_011338	0.00355583	0.0793024	0.892162	0.279691	0.24755	0.645845	0.281381	0.19053	0.36201	-0.119022	0.29063	-0.145299	-0.0296513	-0.351984	0.260709	-0.0647159	0.510187	1.19891	0.462025	0.4569	0.135345
ADK	0.000477794	0.00756138	0.641784	-0.136993	-0.177783	-0.229918	-0.153548	0.185523	-0.311905	-0.136002	-0.117987	-0.113374	-0.200188	-0.300264	-0.34692	-0.403596	0.031542	-0.378427	-0.19587	-0.09782	0.167296
XLOC_004888	0.00335728	0.132843	0.519836	-0.308355	-0.207606	-0.283428	-0.697747	-0.536211	0.128598	-0.279721	-0.115253	0.813896	-0.327307	-0.0310944	-0.480234	-0.265894	-0.379332	-0.668197	-0.41285	-0.603649	0.18625
A_33_P3370015	0.0284761	0.00400176	0.966123	-0.137877	-0.167283	-0.169208	-0.103873	0.0437341	-0.805016	0.158755	-0.007338	-0.347012	-0.140513	-0.277848	0.0495657	-0.146596	-0.0979848	-0.165889	-0.111365	-0.47472	-0.120416
LOC100507664	0.0011628	0.0417273	0.456486	-0.200596	-0.257567	-0.206882	-0.285019	0.008326	0.101905	-0.363972	0.617267	-0.411991	-0.221666	-0.200877	-0.454279	-0.570921	-0.24049	-0.308432	-0.413045	0.118556	-0.747356
XLOC_003640	0.00184636	0.0428482	0.678093	0.175005	0.212565	0.511888	0.310822	-0.266444	0.0524544	0.110539	0.015153	0.149221	0.333063	0.25265	-0.196337	0.224742	0.165011	0.995353	0.331747	-0.0144573	0.0820733
TTC33	0.00127166	0.0528163	0.431206	0.35196	0.154197	-0.024004	0.037797	0.01696	0.712973	1.01538	0.0563605	0.0209115	0.194491	0.094283	0.150548	0.563407	0.113409	-0.304712	0.135649	0.157312	0.514511
LOC285692	0.00451401	0.162735	0.0332703	-0.300967	-0.135339	-0.449541	-0.325248	-0.382502	-0.231853	-0.481486	0.0793247	-0.165913	-0.317003	-0.225847	0.0785745	0.0288913	-0.581633	-0.410719	-0.499778	0.234591	0.290784
XLOC_000746	0.0364686	0.00215705	0.0526554	-0.0690158	0.266082	-0.260788	0.191243	-0.0593244	0.220376	-0.335747	0.0787937	0.180927	0.202025	-0.127854	0.119601	0.294607	0.511607	0.50876	0.480036	0.518896	0.159503
NXF3	0.00382475	0.0127945	0.578928	0.175359	0.254273	0.051374	0.204712	0.478841	0.336377	-0.232096	0.155221	0.187493	-0.0324384	0.34541	0.157908	-0.204145	0.0727007	0.281837	0.680697	0.452833	0.699489
FLJ40453	0.00261966	0.0612029	0.907559	0.263456	0.218135	0.181875	0.014826	0.151795	0.701565	0.135025	0.50437	-0.0607386	0.82078	0.402025	-0.0451836	0.468697	0.277264	0.214938	0.294938	-0.0633174	-0.414288
A_33_P3363173	0.00388905	0.327198	0.117285	0.488624	0.114215	0.277504	0.0994247	0.700348	0.814242	0.228351	-0.0282745	0.55127	-0.0986002	0.084813	0.65811	0.531331	-0.604103	-0.133578	-0.0779619	0.183919	0.18944
XLOC_007947	0.00252214	0.0138067	0.289347	0.0587967	0.233134	0.182376	0.187299	-0.326655	0.424771	-0.247397	0.0725402	0.174922	0.268751	0.17791	-0.116554	0.483276	-0.135028	0.696014	0.450779	0.0765584	0.415304
XLOC_001500	0.000743191	0.0306043	0.209189	-0.450785	-0.105849	-0.857122	0.183788	-0.320148	-0.246463	-0.680325	-0.184913	-0.000484	-0.060556	0.0077529	0.0127997	-0.0652722	-0.0295517	-0.447551	-0.160975	-0.015879	-0.219705
GAS8	0.013522	0.00087	0.0122044	0.0441239	-0.156925	0.075399	0.006173	0.132773	-0.077771	0.264528	-0.157017	-0.17152	-0.208634	-0.338301	-0.207575	-0.023549	0.04334	-0.201442	-0.15324	-0.041147	-0.267091
CFC1	0.130602	0.00423498	0.328433	0.0229151	-0.263626	0.740795	-0.331349	-0.384109	-0.261905	0.163627	0.0667743	-0.192541	-0.328017	-0.360601	-0.347843	0.116218	-0.208694	-0.539691	-0.083398	-0.670304	-0.351786
XLOC_006489	0.00190073	0.103914	0.733065	0.205293	0.158129	0.520974	0.391693	-0.116376	-0.056397	0.323277	0.203162	-0.248966	0.0707753	-0.209506	0.0697847	-0.189443	0.178926	0.495159	0.437533	0.605096	0.326902
XLOC_006865	0.000201079	0.0114174	0.680673	-0.273442	-0.325826	-0.741957	-0.247204	-0.275455	-0.0939447	0.103526	0.0951867	-0.296147	-0.0773364	-0.191792	-0.306784	-0.281041	-1.27242	-0.183762	-0.250805	-0.523333	-0.295849
LOC729770	0.00160844	0.0426952	0.930359	0.293199	0.209346	-0.232633	-0.112924	0.060904	0.827036	0.608223	0.319647	-0.179076	0.248695	0.752941	0.190395	0.432725	0.065012	-0.077063	0.505451	-0.226755	0.270839
TREML3	0.00142468	0.00843139	0.700475	0.168307	0.324322	0.380763	0.316337	-0.200549	0.579721	0.220624	0.418589	0.345907	0.250649	0.016292	0.0561835	-0.353182	0.320045	0.604087	0.494519	0.563962	0.850492
A_33_P3315624	0.00447123	0.0372629	0.605595	-0.205824	-0.286517	-0.271794	-0.20673	-0.613052	0.409752	-0.203405	-0.187425	-0.869528	-0.0933043	-0.010203	-1.00775	-0.624595	-0.336979	-0.13897	0.0028233	-0.192428	0.306677
GPD2	0.0555568	0.00202703	0.0595398	0.0502643	-0.180524	0.000534	0.483334	-0.008333	-0.017799	-0.036351	-0.184566	-0.41319	-0.162195	-0.0368985	-0.0188445	-0.35323	-0.342889	-0.186634	-0.161005	0.046879	-0.173188
RARA	0.000937964	0.00455979	0.378275	0.362675	0.24555	0.171484	0.248915	0.236801	0.511727	0.52038	0.077202	-0.069863	0.148404	0.494714	0.510644	-0.074701	0.234729	0.464874	0.29999	0.495106	0.119955
LBR	0.0024254	0.0690758	0.881055	0.0950368	0.0755091	-0.026483	0.154677	-0.054236	-0.007755	0.381938	0.164134	0.099344	0.169965	0.011721	-0.010009	-0.015173	0.027484	-0.089931	0.078166	0.031792	0.363107
LINC00290	0.00341248	0.0346018	0.700535	-0.309143	-0.274035	0.125333	-0.403911	-0.385143	-0.0247317	-0.371903	0.0399952	-0.849793	-0.858419	-0.102174	0.0338187	-0.568325	-0.243743	0.249381	-0.491625	0.0007702	-0.22427
XLOC_012579	0.00120724	0.055212	0.840265	-0.241721	-0.245207	-0.293501	-0.219532	-0.385143	0.0853548	-0.270763	0.262149	-0.84203	-0.224001	-0.306484	-0.712986	-0.0531724	-0.123768	-0.005526	-0.77022	-0.0650621	0.143825
A1BG-AS1	0.248856	0.00345996	0.112972	0.0817256	-0.218325	0.120202	0.328008	-0.261694	0.427559	-0.238059	-0.331895	-0.040137	-0.27963	-0.373197	-0.12975	3.5e-05	-0.216598	-0.214058	-0.110061	-0.658283	-0.047997
EMP2	0.00181134	0.00633896	0.523734	-0.124475	-0.21603	-0.127454	0.008448	0.267491	-0.334534	-0.424845	-0.476183	-0.409592	-0.214343	-0.39496	-0.104493	-0.195435	-0.237527	-0.094734	-0.128	0.265567	-0.386627
RGS19	0.00449506	0.0120437	0.645314	-0.101181	-0.172505	-0.269407	0.146132	-0.271251	-0.353141	0.20307	-0.112329	-0.269573	-0.040131	0.043029	-0.090798	0.003176	-0.08387	-0.380792	-0.322322	-0.080466	-0.563475
ENST00000409590	3.10155e-05	0.00555544	0.370604	0.296009	0.337388	-0.090077	0.346301	0.13449	0.282524	0.405789	0.6443	-0.359278	0.373648	0.660395	0.395626	0.431798	0.083752	-0.03779	0.550971	0.382727	0.585118
XLOC_012832	0.0188377	0.00496035	0.663849	0.192534	0.338146	0.803604	0.796354	-0.348409	-0.0479924	-0.11381	-0.0085835	-0.0099967	0.353204	0.311755	0.225769	0.16941	0.460456	0.872498	-0.0396463	0.678783	0.705962
XLOC_003718	0.0030814	0.132371	0.842558	-0.237192	-0.225061	-0.224996	-0.328478	-0.351319	0.0114851	-0.389284	-0.251362	-1.5708	-0.190179	-0.0364466	-0.0262804	-0.121461	-0.0231924	0.0614816	-0.0614263	-0.0633174	-0.192694
XLOC_004979	0.00399531	0.0291124	0.25159	-0.126017	-0.25852	-0.37989	0.0226873	0.0485456	-0.193473	-0.0097571	0.054802	-0.0492486	-0.956218	-0.153755	-0.236975	-0.723853	-0.372498	0.232643	-0.283394	-0.249585	-0.105641
SF3B3	0.0061799	0.00136117	0.349174	0.301873	0.150862	0.132807	-0.119315	1.00817	0.397336	0.344813	0.21476	0.273149	0.235341	0.103241	0.075667	0.069882	-0.043858	0.265878	0.29771	0.145929	0.0217865
LONP1	0.00457058	0.0903275	0.846626	0.205088	0.199333	0.354945	0.139938	0.410979	0.616115	-0.331415	-0.032405	0.218795	-0.216563	0.222829	0.278813	0.065356	-0.015208	0.534885	0.512712	0.90747	-0.284024
ETV2	0.00254255	0.0117942	0.609799	-0.175961	-0.229788	0.054768	-0.111243	-0.435691	-0.178109	-0.191939	-0.404763	-0.278412	-0.262185	-0.373111	-0.028289	0.186452	-0.07815	-0.479927	-0.19612	-0.659014	0.045855
LOC100507111	0.0020779	0.0998076	0.163006	0.278665	0.115345	0.543026	0.168466	0.286585	0.654199	0.0015293	0.479953	0.272893	0.235998	0.148742	-0.0073114	-0.0174075	0.306129	0.139604	-0.128185	0.100265	-0.261886
SKIL	0.000266436	0.01219	0.435509	0.230045	0.125955	-0.115493	0.144455	0.133856	0.635589	0.419712	0.163529	0.133987	0.2935	0.054306	0.101233	0.181114	0.134496	0.212932	0.00337	0.294083	-0.187041
SLC38A2	0.00443703	0.00580632	0.501139	-0.404668	-0.274032	-0.341815	0.064898	-0.43375	-1.77537	-0.120132	0.037738	-0.404315	-0.385182	-0.597213	-0.345831	0.087808	-0.662973	-0.386999	-0.317667	-0.107352	0.067631
B3GNT1	0.443626	0.0039319	0.0382404	0.147987	-0.217412	0.119066	0.620934	0.166994	0.029431	-0.113195	-0.23225	-0.393236	-0.40346	-0.184755	-0.073516	-0.404024	-0.036793	-0.474519	-0.162653	0.169705	-0.196029
A_33_P3375899	0.00017066	0.0322769	0.0623195	-0.52942	-0.186344	-0.625613	-0.927541	-0.652912	-0.0528383	-0.514845	-0.01896	-0.0785036	0.170401	-0.360645	-0.545459	-0.0329188	0.0284944	-0.436176	-0.433725	-0.393199	0.050911
THC2681728	0.0027679	0.0704072	0.970807	-0.183375	-0.184641	-0.178979	-0.489292	0.345392	-0.502367	-0.0634289	0.185252	-0.542937	-0.114058	0.122243	-0.291868	-0.633351	-0.10974	-0.257998	-0.556408	0.232288	-0.0644775
C9orf129	0.00296258	0.110747	0.9011	0.207601	0.16809	0.524377	0.20036	-0.160418	0.214393	0.154219	0.438826	0.510476	-0.234696	0.282693	-0.245861	-0.290264	0.158474	0.36173	0.192029	0.0443859	0.631198
XLOC_010828	0.00295399	0.120026	0.629223	-0.296803	-0.128082	-0.197325	-0.516682	-0.656302	0.289833	-0.0358897	0.291569	0.0996896	-0.0429644	-0.178667	-0.621104	-0.190276	-0.425308	0.0312	-0.0684547	-0.255885	-0.048706
TBCB	0.0042772	0.170443	0.257263	0.498458	0.176811	0.343757	0.130008	0.414353	1.22646	0.194976	-0.097075	0.243427	0.174579	0.0044634	0.879139	0.388011	-0.0498557	-0.224307	-0.47877	0.504766	0.600546
KRTAP5-2	0.00110737	0.021417	0.496512	0.199319	0.114659	0.186792	0.397128	0.379653	0.401751	-0.279736	0.277397	-0.172291	0.112229	0.024529	0.281484	0.135352	0.115777	0.224808	0.171849	-0.065852	0.155968
PERP	0.00349842	0.00562291	0.661349	-0.147762	-0.263103	-0.796547	-0.180503	0.165908	-0.122268	0.04192	0.040176	-0.641234	0.126883	-0.043824	-0.291934	-0.638652	-0.203927	-0.289916	-0.452357	-0.262552	-0.236797
XLOC_003982	0.00125699	0.0342125	0.85673	-0.24598	-0.257497	0.220645	-0.36309	-0.215229	-0.131917	-0.634432	-0.0074807	-0.282755	0.0153446	0.0624609	-0.240177	-0.921058	0.116314	-0.194986	-0.83249	-0.44549	-0.102144
THAP7	0.00607145	0.00392778	0.399393	0.332724	0.194517	0.352296	0.162391	1.43388	0.322636	-0.057365	0.104077	0.388258	-0.072956	0.119041	0.050461	0.048875	0.40837	0.276279	0.146824	0.193149	0.477313
RAB22A	0.0596526	0.000743	0.791158	-0.127031	-0.157353	-0.04044	-0.039976	-0.755379	-0.407564	0.212606	-0.062548	-0.191571	-0.012401	-0.211574	-0.152354	-0.070959	-0.23863	-0.26582	-0.346498	-0.005473	-0.17305
CDH5	0.520471	0.00382495	0.0287676	-0.287755	0.174979	-0.354996	-0.0756662	0.0173567	-0.601882	-0.798226	0.115402	0.413614	0.118569	-0.070838	0.164765	0.16513	0.131254	0.359623	-0.0507077	0.249587	0.328368
MLL4	0.0020434	0.0407204	0.734688	0.355436	0.262371	-0.315714	0.16308	0.56194	0.756796	0.537272	-0.0196247	-0.083746	0.331042	0.369206	0.502591	0.303314	-0.110947	-0.104321	-0.009912	1.01091	0.697569
XLOC_011645	0.000116324	0.0013587	0.189549	0.198194	0.422824	-0.153733	0.395372	0.375967	0.422864	-0.026633	0.320535	-0.110704	0.369431	0.634701	0.821952	0.666655	0.201359	0.860936	0.596019	0.275729	0.01445
LANCL3	1.8959e-05	0.00310606	0.280025	0.233026	0.343765	-0.027029	0.497018	0.042224	0.148788	0.31524	0.611756	-0.345088	0.2128	0.711559	0.427162	0.463474	0.163518	0.148858	0.518987	0.311535	0.556851
PHF2P1	0.00273628	0.192062	0.080713	-0.456467	-0.148134	-0.364409	-0.379579	-0.763491	-0.101337	-0.777841	0.460587	-0.587675	0.055094	0.0957247	0.108343	-0.0120376	0.042652	-0.195319	-0.540363	-0.567527	-0.488947
XLOC_014277	0.000971768	0.0464062	0.852315	-0.232165	-0.214067	-0.388535	-0.247916	-0.224415	0.39677	-0.435432	0.1467	-0.0935605	-0.33837	-0.101454	-0.0926433	-0.15787	-0.863638	-0.354785	0.23197	-0.588187	-0.142895
XLOC_009280	0.00489478	0.202808	0.266497	0.424221	0.201865	0.475239	0.44951	0.52952	0.632185	-0.0059036	0.147397	0.0366106	0.0888513	-0.173718	-0.15116	-0.781312	0.772526	0.955102	0.621945	0.24473	0.459541
XLOC_009157	0.002234	0.0735907	0.15065	-0.402709	-0.221262	-0.598209	-0.317842	-0.307512	-0.282234	-0.627908	-0.0085835	-0.501378	-0.388079	-0.439074	0.13282	-0.210689	-0.530463	-0.880378	-0.151801	0.234	0.309743
A_33_P3248948	0.00301728	0.0773447	0.668392	0.376588	0.199247	0.302132	0.127963	0.0195057	0.730087	0.170232	0.35109	0.454338	-0.0300093	-0.0914966	-0.0134765	0.375954	-0.271191	0.820376	0.123869	-0.087759	0.56002
OCR1	0.845899	0.00427482	0.0368011	-0.186871	0.128723	-0.224536	-0.009607	-0.434553	-0.164673	0.0952573	0.131345	0.080812	0.235657	0.194778	0.35149	-0.0639	0.100816	0.0938466	-0.0196094	0.107198	0.203514
TBC1D7	0.000913028	0.0662265	0.999397	0.192023	0.153074	0.126933	0.293584	0.111937	0.293573	-0.061042	0.2306	0.216632	0.312603	0.282644	0.206377	-0.169912	0.006929	0.030145	-0.033185	-0.107221	0.708199
ZFP36L2	5.74999e-05	0.00256636	0.809898	-0.328648	-0.311836	-0.971381	-0.141186	-0.083183	-0.636618	0.013822	-0.236628	-0.369744	-0.350059	-0.193411	-0.41134	-0.151564	-0.656199	-0.806005	-0.320687	-0.044995	0.110435
XLOC_011405	0.00136127	0.0266531	0.759023	0.265816	0.39553	0.591247	0.251796	0.101358	0.659006	0.0672864	0.365991	0.503462	-0.33005	0.139642	-0.384959	-0.0895797	0.541684	1.06924	0.745322	0.835622	0.954455
GLRX	0.000415105	0.0477547	0.15182	-0.387861	-0.235366	-0.412197	-0.487724	-0.71365	-0.292685	-0.271529	-0.532854	-0.37325	-0.516363	0.359004	0.241101	-0.83775	-0.237977	-0.041732	-0.204148	-0.100691	-0.344364
ORAI2	0.000223194	0.00259349	0.490033	0.232224	0.182257	0.76943	0.257826	0.2737	0.341502	-0.149961	0.20522	0.174026	-0.032425	0.056164	0.092582	0.120908	0.104921	0.311428	0.349519	0.501189	0.121293
XLOC_l2_013875	0.0012015	0.0036151	0.681549	-0.183558	-0.279007	0.245686	-0.500623	-0.355569	-0.206933	-0.263454	-0.334628	-0.278213	-0.397448	-0.492564	-0.477326	-0.150011	-0.152551	-0.368437	0.369688	-0.465037	-0.322546
C4orf27	0.115881	0.003068	0.364085	-0.040469	-0.216084	0.434679	0.175959	-0.1033	-0.531549	-0.17225	-0.059848	-0.080755	0.194517	-0.395838	-0.316406	-0.132724	-0.271142	-0.432333	-0.2827	-0.379176	-0.220522
FLJ14107	0.00462271	0.15344	0.425971	0.329642	0.212381	0.092046	0.365967	0.76974	0.515239	0.0959587	0.130006	-0.351179	-0.0307808	0.0316	0.0937387	0.0564398	0.0594573	0.660091	0.371946	1.35716	-0.0422875
A_33_P3234746	0.000312667	0.0280763	0.682815	-0.336073	-0.214155	-0.175799	-0.140602	-0.703951	0.0157771	-0.385013	0.0576453	-0.62179	-0.0826937	-0.040071	-0.327673	-0.088383	-0.33967	-0.347726	0.19045	-0.693218	-0.0625777
RXRA	0.00539742	0.0037563	0.382993	-0.0660333	-0.172102	0.013305	0.416556	-0.135224	-0.157171	-0.347362	-0.165721	-0.263204	-0.404627	-0.261266	-0.150374	0.05784	-0.364791	-0.186971	-0.164945	0.064519	-0.053586
TAAR6	0.00154031	0.0193406	0.263317	-0.151054	-0.269902	-0.372922	-0.403872	0.0071177	0.168382	0.29098	-0.244268	-0.32023	0.022149	-0.241369	0.231193	-1.02678	-0.552355	-0.0997953	-0.244308	-0.319629	-0.173533
LOC100188947	0.000878832	0.000889	0.52097	0.318478	0.274167	0.364111	0.694842	-0.0844233	0.972571	0.124204	-0.129692	0.224522	0.128619	0.196842	0.225818	0.418653	0.150528	0.377964	0.367953	0.503892	0.550737
A_33_P3365666	0.198002	0.00376442	0.321438	-0.0717962	0.257874	-0.0652765	-0.229404	-0.310797	0.958452	-0.645286	0.238451	0.001297	-0.040585	0.177851	0.337718	0.07013	0.0235472	0.575262	0.421846	0.533795	0.497306
CRHR2	0.283228	0.000664	0.00627963	-0.300393	0.307282	-0.62084	-0.655862	-0.513487	0.069655	-0.197882	-0.058961	0.285574	0.178191	0.165096	0.184407	0.176647	0.410281	0.615302	0.302364	0.523449	0.597752
XLOC_012052	0.00364243	0.0624254	0.59609	0.349794	0.272702	1.05981	0.151383	0.0436779	0.468478	0.253637	0.177877	-0.061738	-0.0185013	0.326723	-0.208717	-0.374374	0.788866	0.840477	0.723904	0.106222	0.698983
XLOC_l2_009510	0.00455328	0.0332694	0.960887	0.226714	0.249059	0.94778	0.414518	-0.375459	0.174449	0.145134	0.185487	-0.327516	0.384067	0.392693	0.0926971	0.137508	0.488335	0.549729	0.483626	-0.321289	0.674312
TAT	0.00243773	0.0718562	0.724907	0.33373	0.269404	0.256869	0.72079	-0.218361	0.376506	0.593673	-0.203999	-0.0936889	0.0484457	0.309101	-0.0161825	-0.196181	0.189915	0.537477	0.760025	0.3938	1.23473
CHRNA10	0.000273808	0.038807	0.172308	0.375812	0.175595	0.285896	0.186017	0.330244	0.947088	0.324614	0.203635	0.261889	0.566897	-0.169831	0.355087	0.349095	0.267045	-0.15306	-0.14495	0.334169	0.061574
LOC286087	0.00222747	0.090162	0.599135	-0.309413	-0.246752	-0.457562	-0.0831576	-0.0814873	-0.236184	-0.941199	-0.264716	-0.565053	-0.796698	0.278484	-0.578379	-0.229604	0.0845408	0.117631	0.219936	0.026804	-1.00722
EBAG9	0.0467089	0.00174208	0.495548	-0.0892052	-0.115514	0.0534325	0.091762	-0.267131	-0.257275	0.154354	-0.128428	-0.053949	0.019067	-0.273242	-0.070248	-0.147505	-0.079566	-0.180573	-0.202631	0.012302	-0.16588
LOC340508	0.0297195	0.00298465	0.00648483	-0.0220538	-0.355252	0.054848	0.383583	0.350376	0.080102	-0.18889	-0.053462	-0.417024	-0.712724	-0.642392	-0.543056	-0.122459	-0.354076	-0.828657	0.066415	-0.281281	-0.019052
ACOX1	0.526988	0.00399997	0.13613	0.177488	-0.166808	0.319838	0.485745	-0.567354	0.3289	0.489025	-0.014587	-0.198972	-0.374817	-0.089045	-0.09094	0.121366	-0.348677	-0.162627	-0.281352	-0.122816	-0.272417
THC2673965	0.0031479	0.0192688	0.435574	0.169716	0.284048	-0.245427	0.0773677	0.611765	0.133616	0.142298	0.854158	0.4289	0.0010464	0.15409	0.300655	0.769396	0.0553221	0.592881	-0.0334966	0.168184	-0.16661
PP12613	0.000215191	0.0289357	0.436243	0.390513	0.310928	0.270637	0.63536	0.528257	0.659006	0.114581	0.17791	0.226097	-0.115009	0.202152	-0.405751	-0.0720596	0.65683	0.815269	0.704761	0.764666	0.465342
LOC100506007	0.00394131	0.0197206	0.438943	0.375853	0.295301	1.12154	0.638834	0.39654	0.188933	0.0353047	0.427609	-0.138851	-0.0716291	0.140111	-0.133128	0.032413	0.524534	0.580618	0.326431	0.894152	0.666055
PLCH2	0.00499062	0.162298	0.126301	0.34381	0.155347	0.303685	0.573112	0.397456	0.71456	0.0600054	-0.195156	-0.247368	0.0901024	0.0841645	-0.152124	-0.138277	0.19029	0.331196	0.75239	0.310611	0.682984
XLOC_007037	0.00438378	0.0223147	0.597312	0.151748	0.257198	0.512262	0.453146	-0.033757	-0.212519	0.0992743	0.210365	-0.133777	0.002648	0.263213	-0.037388	-0.0292635	0.044647	0.529883	0.624472	0.643664	0.710716
MAPRE1	0.894466	0.00216857	0.137876	-0.331193	0.141646	-0.40599	0.101126	-0.031487	-1.55163	-0.171209	-0.004314	0.284357	0.116017	0.265662	0.082956	0.150621	0.051696	0.188474	0.078099	0.337054	0.0074885
ENST00000325778	0.0221142	0.000269	0.162296	-0.0405577	-0.368202	1.04016	-0.176247	-0.566231	0.175385	0.0320927	-0.304978	-0.579827	-0.391762	-0.803102	-0.0834651	-0.275315	-0.515714	-0.52874	-0.208797	-0.0698583	-0.288665
XLOC_005635	0.000513035	0.108286	0.116164	-0.397809	-0.202126	-0.281492	-0.530054	-0.625751	-0.535934	-0.213865	0.73006	0.0414792	-0.277046	-0.246376	-0.526591	-0.298476	-0.62612	-0.2267	-0.313705	-0.555316	0.0754089
A_33_P3373970	0.00115447	0.0547712	0.999021	-0.242856	-0.161484	-0.300495	-0.186307	-0.163092	0.124796	-0.28299	0.0892912	-0.0029082	-0.277095	0.0545916	-0.307335	-0.10441	0.195044	-0.336192	-0.115691	-0.664739	-0.30688
NPPB	0.000728282	0.0202171	0.494502	0.392938	0.257229	1.15568	0.652062	-0.155962	0.677459	-0.068555	-0.010142	0.44177	0.302847	0.0461626	0.0576382	0.500951	0.0219116	0.848342	0.4409	-0.235285	0.414427
PSAP	0.000447562	0.00578841	0.495006	0.22044	0.396816	1.04679	-0.0250945	0.43535	-0.261984	-0.203954	0.0162315	1.13928	0.278685	0.529721	0.114962	0.477637	0.082101	0.855842	0.0377395	0.704506	0.128271
GATA1	0.0725564	0.00281646	0.225921	-0.0508095	-0.262545	0.785934	-0.469288	-0.325997	0.0821157	0.289793	-0.106859	-0.543721	0.0423837	-0.416878	0.0275716	-0.155932	-0.549014	-0.419529	-0.175227	-0.124229	-0.466559
XLOC_012592	0.000554852	0.0708814	0.0242117	-0.334508	-0.151124	-0.4957	-0.224449	-0.276115	-0.617567	-0.539743	0.101943	-0.488409	-0.0355896	-0.0157481	-0.035388	-0.268108	-0.348737	-0.0400095	-0.0614263	-0.625926	0.155036
GFRA3	1.22803e-05	0.00218122	0.971707	0.27039	0.225966	0.155113	-0.0011546	0.259512	0.630681	0.108181	0.0838819	0.0581546	0.378169	0.298242	-0.0161825	0.325617	-0.002511	0.57417	0.271444	0.176476	0.338163
A_33_P3410019	0.0033691	0.106411	0.165126	0.321669	0.0902458	0.615811	0.449233	0.152771	0.877928	-0.112442	-0.082114	-0.0858946	0.243646	0.0202469	-0.0368103	-0.0908193	0.208705	0.221714	-0.009913	0.213989	0.389954
XLOC_007591	0.0038288	0.0311095	0.598039	0.142722	0.292931	0.610605	0.226596	-0.541469	0.277923	0.273954	-0.0110475	-0.0855497	0.0982155	0.259933	-0.035361	-0.212458	0.811801	0.788456	0.64696	0.202954	0.758339
XLOC_010902	0.00449735	0.0242769	0.229171	0.0620907	0.292012	0.46751	0.0621271	-0.269311	0.204298	-0.0693983	0.0481823	0.287504	0.813317	0.37105	-0.076248	0.35123	0.022498	0.892996	-0.314041	0.284813	0.530834
LOC100133461	0.00116756	0.0170419	0.20902	-0.185259	-0.308701	0.20683	-0.084469	-0.232092	-0.28873	-0.219305	-0.582238	-0.436521	-0.453544	-0.326208	-0.897707	-0.244255	0.0318745	0.0556788	-0.288086	-0.630185	0.375479
DKFZP434F142	0.00390039	0.0120203	0.83405	0.340421	0.297503	-0.204234	0.190552	0.995856	1.05958	-0.22187	0.166431	-0.0571855	-0.077384	0.536946	0.768236	0.159581	0.202658	0.797997	0.36177	0.504556	-0.091079
SLC26A11	0.000119853	0.00221847	0.777232	0.213373	0.2889	0.455353	0.340763	0.0595337	0.52893	-0.157203	-0.0567683	0.262033	0.308815	0.326324	0.176275	0.0636201	0.021971	0.764561	0.4409	0.474132	0.396033
XLOC_007734	0.00254205	0.0216003	0.837534	-0.214324	-0.160634	-0.0123276	-0.625289	-0.56951	0.403983	-0.217077	-0.175869	-0.104451	-0.112699	-0.435388	-0.374692	0.189425	-0.183164	-0.390153	-0.006405	-0.239317	0.065743
IDH1	3.1469e-05	0.0018491	0.512127	0.314679	0.231944	0.806088	0.219466	-0.090306	0.430119	0.344205	0.233332	0.508645	0.092291	0.243671	0.369266	0.16758	0.299911	0.033579	-0.048017	0.128697	0.52243
TMEM201	0.00470677	0.502837	0.00833739	-0.525698	-0.0766683	-0.175055	-0.542755	-0.651499	-0.748882	-0.589889	0.133185	0.522643	-0.260005	-0.0721533	0.110385	0.0320478	-0.884437	-0.0834746	0.132997	-0.468107	-0.0064313
A_33_P3209182	0.00111357	0.0814428	0.516028	-0.381663	-0.182313	-0.17758	-0.739833	-0.36699	0.108872	-0.306803	-0.288524	-0.900604	0.133911	0.1032	-0.210506	-0.298151	-0.138741	0.249381	-0.307205	-0.327757	-0.0204487
EEF2K	0.000109671	0.00035	0.544865	-0.134963	-0.26749	-0.369529	-0.287802	-0.400521	-0.163214	0.392161	-0.055001	-0.464095	-0.380141	-0.293517	-0.000412	-0.216032	-0.211665	-0.431595	-0.195721	-0.171593	-0.522623
DUT	0.00476861	0.0113443	0.243676	-0.120678	-0.229379	-0.206827	-0.295011	0.140209	-0.120372	-0.011177	-0.145913	-0.332045	-0.798156	-0.290901	-0.261188	-0.248142	0.15326	-0.368813	0.039712	-0.167786	-0.103195
LOC284648	0.00155284	0.177155	0.189007	-0.357551	-0.168039	-0.483919	-0.444655	-0.389769	-0.04457	-0.457779	0.524255	0.0025714	-0.483944	-0.0356013	-0.718389	-0.573578	0.265949	-0.0576091	-0.132387	-0.577115	-0.0625777
UNC119B	0.00452704	0.0906064	0.170396	0.457949	0.217191	1.18102	0.06867	0.428128	0.781954	0.342804	0.127816	0.171401	-0.211888	0.291545	-0.240574	-0.217679	0.987339	0.418827	0.482806	0.0013509	0.57816
ZNF792	6.21628e-05	0.00161819	0.626985	0.353008	0.270757	0.03834	0.229434	1.07494	0.346628	0.172124	0.31076	0.112164	0.0579538	0.204302	0.323565	-0.002985	0.321259	0.171452	0.312935	0.387467	0.779458
AF289552	0.00363949	0.0148284	0.889741	0.172943	0.194369	0.808127	0.283905	-0.195544	0.294973	-0.0824842	-0.0781769	0.136055	0.135497	0.139928	0.273288	-0.007549	0.245567	0.433036	0.421319	-0.125324	0.564417
FCN3	0.00261928	0.186185	0.0414866	-0.431266	-0.090844	-0.318222	-0.121451	-0.4419	-0.800182	-0.805396	0.040518	-0.208755	0.169913	-0.207819	-0.107253	-0.345883	0.138704	0.172173	-0.157277	-0.467576	-0.0260286
TRIM39	0.0031843	0.0579751	0.301719	0.308096	0.103197	0.470123	0.485989	-0.177113	0.837022	0.0124388	0.0473906	0.0472154	-0.030833	0.0226521	-0.0306182	0.0716494	0.160137	0.146259	-0.0819356	0.403849	0.379405
NTRK1	0.00234996	0.0839353	0.212736	0.355717	0.211865	0.567729	0.937005	0.092781	0.284739	0.399493	-0.116122	0.0724191	0.0650586	0.23547	-0.192839	-0.395269	0.672347	0.599013	0.196504	0.583314	0.610615
A_33_P3299130	0.00130937	0.027306	0.230023	0.369958	0.205445	0.637935	0.551085	-0.139329	0.462873	0.616769	0.0281313	-0.127226	-0.03158	0.0984124	0.120975	0.0930646	0.296189	0.602216	0.249676	0.178361	0.751679
XLOC_001304	0.00307248	0.0791811	0.979123	-0.221915	-0.209078	-0.273756	-0.084495	-0.375038	0.39677	-0.680667	0.145111	-0.567812	-0.589855	-0.278572	-0.605699	-0.313176	0.16803	0.310344	-0.615424	-0.003716	0.050911
KRTAP22-1	0.000551578	0.0212431	0.832803	0.242666	0.283162	0.366872	0.075043	0.123263	0.508183	0.201071	0.2682	-0.220003	0.107989	0.0998083	0.068758	-0.0020054	0.536166	0.75249	0.8118	0.0559411	0.635633
AK128523	0.00417178	0.122879	0.462615	0.256902	0.131212	0.240599	0.622857	0.169222	0.68033	-0.292158	0.100993	0.119495	0.307269	0.274626	0.244	0.0176415	-0.178052	0.635136	0.088111	-0.352735	0.186844
XLOC_006953	0.00218091	0.0354183	0.194057	-0.451966	-0.198971	-0.458279	-0.70713	-0.769178	0.217867	-0.870298	-0.0520864	-0.783423	0.0286086	-0.0883036	-0.410485	-0.31563	-0.0643813	-0.28104	0.094491	-0.420259	0.103832
DNASE1L1	0.00548955	0.00171766	0.49779	-0.127803	-0.177763	0.172558	-0.005889	-0.0444525	-0.505955	-0.067639	-0.275566	-0.007071	-0.192696	-0.323211	-0.364325	-0.199216	-0.252318	-0.173348	0.005187	0.059031	-0.231858
C5orf65	0.00161391	0.0853034	0.458005	0.28633	0.138441	0.542806	0.0326967	0.194033	0.71217	-0.106016	0.361254	0.384581	0.181583	0.0521944	-0.227691	0.256321	0.0257707	0.144879	0.267305	0.399893	-0.323239
RNF7	1.68797e-05	0.00350041	0.146747	0.177292	0.115606	0.29223	0.143038	0.374827	0.085811	0.184788	0.114144	0.046748	0.0066626	0.176415	0.0165448	-0.062896	0.188808	0.222705	0.121179	0.1981	0.243259
A_33_P3329991	0.0349063	0.00278442	0.560898	0.0355611	0.192294	-0.193874	0.417626	0.22387	0.400411	-0.456569	0.427704	0.071054	0.066941	-0.115481	0.199277	0.364929	0.214754	0.333705	0.323586	0.082652	0.146116
SERPINB1	0.00210701	0.0232188	0.785173	0.156086	0.222225	-0.059917	0.0994595	0.510335	-0.10422	0.449632	0.488412	-0.124536	0.594455	0.030434	0.70855	0.05067	0.057687	0.354564	0.048995	0.238579	-0.0033345
SLC25A43	0.223255	0.00195536	0.0621831	0.127794	-0.220183	0.776658	0.304258	0.046266	-0.004488	-0.093497	-0.399445	-0.217207	-0.187784	-0.45823	-0.415528	-0.151619	-0.25233	-0.060176	0.000669	0.069033	-0.349392
KRTAP12-2	0.00138962	0.0402664	0.640747	0.233947	0.185506	0.234541	0.367075	-0.096907	0.832274	0.030788	0.206314	-0.250635	0.189103	0.403896	0.187491	0.210538	-0.315206	0.231027	0.48313	0.190157	0.504755
C1GALT1C1	0.00197213	0.126417	0.207552	0.198273	0.0840237	0.330686	0.439292	-0.123719	0.198457	0.360665	0.051479	-0.261667	0.014269	-0.022219	0.162388	-0.049701	0.226527	0.070155	0.159066	0.215897	0.358066
ACOX3	0.00439138	0.000523	0.796517	0.177789	0.196342	0.918588	-0.004668	0.178586	0.183546	-0.047742	0.163908	0.094289	-0.011058	0.138039	0.414044	0.256572	0.053786	0.271126	0.370621	0.164853	0.243585
A_24_P196019	0.00142855	0.0670454	0.355606	0.221034	0.123269	0.650607	0.028026	0.201847	0.316645	0.057594	-0.199057	0.08431	-0.050135	0.282655	0.148672	-0.122523	0.288202	0.500699	0.102461	0.134217	0.186462
PRAMEF6	0.0048226	0.0177103	0.814711	0.243595	0.258356	0.22136	0.529935	-0.54147	0.740178	0.0468344	0.0987187	0.080606	-0.0102447	0.156664	-0.122655	-0.113532	0.577002	0.658569	0.673579	0.380941	0.462271
GLRA4	0.00143325	0.0098816	0.399199	-0.313324	-0.247741	0.184018	-0.695144	-0.47599	-0.470116	-0.557595	-0.545665	-0.573546	-0.103291	-0.412778	0.070617	-0.0360084	-0.157033	-0.60832	0.119519	-0.181318	-0.297324
XLOC_004283	3.05025e-05	0.00134293	0.809358	0.245766	0.265731	0.638183	0.266402	0.12706	0.431768	0.0228507	-0.0341101	0.04723	0.2497	0.527557	0.166318	0.295746	0.470462	0.420932	0.0988586	0.140518	0.539828
OR52B6	0.0319779	0.00300747	0.0396033	0.106828	-0.332646	0.334618	-0.06866	0.955456	-0.0368147	0.0460538	-0.358091	-0.660583	0.035298	-0.450751	-0.278422	-0.878155	-0.415679	-0.3535	-0.0924655	-0.298329	0.091572
A_33_P3291329	0.00218273	0.0196479	0.64562	0.26199	0.19759	0.236569	0.188115	0.826617	0.362598	-0.189477	0.419924	0.270498	0.004399	0.093389	0.676099	0.02841	-0.143788	0.349467	0.254074	0.251161	-0.0301425
BPHL	0.00568877	0.000122	0.0910346	-0.0135092	-0.172205	0.112169	-0.044376	0.325237	-0.13748	-0.113051	-0.086459	-0.343399	-0.163	-0.207078	-0.090175	-0.229593	-0.0425945	-0.228684	-0.050417	-0.232567	-0.220293
SRG7	0.00383564	0.0215323	0.2	-0.0810667	-0.258685	-0.028957	-0.35889	0.183787	0.0308656	-0.20681	-0.237402	-0.0818481	-0.291819	-0.764623	-0.579397	-0.270253	-0.3263	-0.659366	0.106902	0.16659	0.0919846
SFT2D3	0.139106	0.00360468	0.155119	0.00649472	-0.233794	0.105017	-0.231483	-0.067284	-0.21912	0.532655	0.029931	-0.085464	0.025979	-0.259181	-0.432523	-0.180762	-0.117484	-0.319682	-0.277074	-0.281369	-0.67411
THUMPD2	0.0040234	0.0673744	0.540308	0.192191	0.273944	-0.113573	0.42919	0.232206	0.080746	0.234003	0.120815	0.118814	0.151185	0.0315013	-0.0296136	-0.567557	0.711478	0.668299	0.299994	1.09439	0.414079
SMYD2	0.00126446	0.00181231	0.574546	-0.133267	-0.284579	-0.328999	-0.258572	0.065839	-0.648145	0.266141	-0.101004	-0.613661	-0.07939	-0.128644	-0.348741	-0.613492	-0.196946	-0.549402	-0.087849	-0.36987	-0.041375
LOC100128593	0.00147216	0.099826	0.498489	0.2383	0.144868	0.666882	0.292613	-0.028266	0.0079598	0.316688	0.044493	-0.280145	0.365373	0.283362	0.144883	0.0620936	0.0355863	0.369174	-0.126664	0.017323	0.678072
A_33_P3390086	0.000453158	0.00858628	0.599627	0.162054	0.282939	0.011029	0.235088	-0.20523	0.685837	0.213301	0.420368	-0.417982	0.255937	0.615973	0.033136	0.376414	0.234605	0.195308	0.563147	0.342848	0.492579
FAIM	0.0107126	0.00287269	0.437793	-0.125404	-0.218961	-0.386676	0.110603	-0.027248	-0.383161	0.130443	0.0667145	-0.108145	-0.26185	-0.262659	-0.430466	-0.419874	-0.036125	-0.49229	-0.142859	-0.301827	-0.019193
ANKMY1	0.000825052	0.0959218	0.115669	0.288708	0.125781	0.502266	0.0618867	0.292426	0.686617	0.237124	0.049378	-0.118555	-0.0644355	0.362589	0.095916	-0.0446156	0.378264	0.454473	-0.061691	-0.076012	0.40828
RRBP1	0.0309415	5.6e-05	0.604618	0.0978308	0.270185	-0.044568	0.064843	0.06504	0.928275	-0.238219	0.26978	0.254652	0.091368	0.235652	0.320271	0.25235	0.144616	0.603865	0.24583	0.36814	0.185512
FLJ37448	0.00208686	0.0167577	0.137305	-0.0877066	-0.257529	0.0290223	-0.302192	-0.120797	0.337772	-0.0970557	-0.479231	-0.219411	-0.742191	-0.508143	-0.355646	-0.0719785	-0.169088	0.0612004	-0.498042	-0.15647	0.306183
SREBF2	0.00267247	0.0234687	0.284975	0.290054	0.152023	0.121645	0.220501	0.343789	0.786083	0.109011	-0.129596	0.155132	-0.070747	0.12744	0.1174	0.269618	-0.034891	0.375113	0.358113	0.432008	0.072662
GGA2	0.00381338	0.00157316	0.327378	0.108031	0.230253	0.398516	-0.098156	-0.131186	0.354073	-0.07209	-0.049601	0.339659	0.031999	0.372173	0.085049	0.32051	0.243897	0.338945	0.314636	0.027753	0.507759
MTHFSD	0.000285482	0.0156133	0.323293	0.174156	0.0760271	0.43681	0.052743	0.105458	0.272685	-0.0082369	0.084298	0.144664	0.0800946	0.116808	-0.004875	-0.047029	0.21481	-0.067272	0.0785343	0.0752195	0.161046
ANKHD1	0.0016272	0.0724654	0.870836	0.153298	0.156988	0.086824	-0.106638	0.193104	0.342869	0.179259	-0.190608	-0.084675	0.244247	0.236532	0.368553	-0.069182	0.029725	0.562464	0.126176	0.555145	-0.051505
A_33_P3247210	0.000916756	0.0327382	0.709506	0.196644	0.201123	0.123253	0.196548	0.272455	0.621027	0.0403995	0.0374515	-0.0371399	0.014617	0.19848	0.093539	-0.262643	0.218346	0.47156	0.435625	0.367796	0.674719
XLOC_007161	0.00655569	0.00484751	0.828993	0.158347	0.232648	-0.082733	0.803144	0.0246707	0.442642	-0.258771	0.0469094	-0.012992	0.118604	0.061343	0.174755	0.290391	0.156065	0.693941	0.329651	0.523134	0.177331
XLOC_l2_014827	0.00115796	0.0165568	0.834534	0.139231	0.172453	0.162583	0.271732	-0.156199	0.563028	-0.141268	0.111188	0.0012296	0.168487	-0.0927014	0.0128626	0.122011	0.319765	0.600667	0.246438	0.041964	0.365074
ZFAND3	0.121555	0.000639	0.0668096	-0.146801	0.22916	-0.508623	0.035419	0.268018	-0.659808	-0.197332	0.139232	0.283374	0.203824	0.231798	0.09084	0.185898	-0.101316	0.403957	0.405131	0.253342	0.424678
KCNJ1	0.00174959	0.06537	0.568455	0.33953	0.288379	0.386373	0.635769	0.461238	0.117976	0.318142	-0.112329	0.0917559	-0.137442	0.209213	-0.314895	-0.225877	0.820995	0.825921	0.831496	0.404924	0.778407
XLOC_l2_010528	0.00148731	0.0389423	0.876693	0.243284	0.267342	0.310119	0.497837	-0.0274338	0.144658	0.298419	0.246742	0.118631	0.188295	-0.444488	0.139124	0.0770857	0.585345	0.841096	-0.0694451	0.624726	0.633654
EL947753	0.00194519	0.0346828	0.87691	-0.281967	-0.178698	0.119468	-0.274574	-0.385993	-0.0139956	-0.443613	-0.0473924	-0.351622	-0.097137	-0.235836	-0.257359	-0.345487	-0.509217	-0.327235	-0.0060101	-0.189631	0.401249
C3orf75	0.808228	0.00390302	0.21674	0.251517	-0.162616	0.458058	0.160074	1.5591	-0.172077	-0.338075	-0.386884	-0.00641	-0.242206	-0.119251	-0.184796	-0.270643	0.065618	0.046935	-0.270381	-0.239494	-0.181261
PSPN	0.00163282	0.0465025	0.895737	0.193085	0.158646	0.0638827	0.144566	0.0141397	0.668086	0.0004566	-0.038771	0.0584445	0.1886	0.176001	0.203884	0.534416	0.0248966	0.517293	-0.128271	-0.128788	0.3374
SLK	0.00345667	0.00306216	0.475099	-0.379147	-0.206993	-0.194157	0.0156265	-0.0440635	-1.45347	-0.439725	-0.278174	-0.094101	-0.022967	-0.131999	-0.291796	-0.340815	-0.373881	-0.315732	-0.284897	0.200926	-0.343492
XLOC_004346	0.000891473	0.0318306	0.505039	0.349752	0.22433	0.699953	0.385496	-0.055564	0.542338	0.125098	0.526533	0.28539	0.080977	0.340135	-0.0663591	0.177227	-0.0796664	0.264576	0.414593	-0.258424	0.782651
A_33_P3299125	0.00229854	0.159065	0.257238	-0.346999	-0.113566	-0.529214	-0.509712	-0.363963	0.269137	-0.523435	0.364376	-0.314314	-0.259435	-0.352596	-0.0538711	-0.430702	0.030115	0.210174	-0.230379	-0.211689	-0.0008996
XLOC_006142	0.00138026	0.121554	0.321358	0.23876	0.158994	0.419266	0.332908	0.025006	0.404604	0.225638	0.191088	-0.0846882	0.211327	-0.1612	-0.110025	-0.326329	0.380833	0.494498	0.472593	0.0471824	0.633654
XLOC_013792	7.87605e-05	0.00210041	0.666991	-0.22893	-0.23475	0.125616	-0.317842	-0.217638	-0.437471	-0.0699363	-0.339421	-0.232983	-0.103291	-0.555843	-0.13822	-0.203893	-0.41111	0.0543304	-0.449768	-0.201148	-0.0008996
C1orf198	0.00579443	0.00422837	0.881897	-0.220771	-0.267279	-0.822887	-0.344946	0.167482	-0.138952	-0.054377	-0.066372	-0.181602	-0.316876	-0.543028	-0.390662	-0.324099	-0.655419	-0.034377	-0.018335	0.07827	-0.487572
COPS8	0.00486423	0.0151068	0.573684	-0.154352	-0.231187	0.043902	0.245234	-0.374272	-0.476856	-0.135429	-0.077769	-0.206948	0.05938	-0.14843	-0.119551	-0.117361	-0.11685	-0.429656	-0.486605	-0.0421595	-0.857107
ENST00000323223	0.018855	0.00465503	0.236872	-0.0365059	-0.231457	0.66423	-0.510787	-0.114229	0.0085969	0.208252	-0.09391	-0.240641	-0.206243	-0.173718	-0.262962	0.222734	-0.524921	-0.474073	-0.186909	-0.477636	-0.127746
AWAT1	0.00249766	0.128458	0.0321786	-0.387089	-0.111415	-0.492277	-0.636288	-0.0451808	-0.469872	-0.543998	0.127545	-0.0193	-0.194758	-0.417767	0.105708	-0.258796	-0.43127	-0.240713	-0.149367	0.24525	0.0078974
XLOC_l2_015410	0.00178584	0.0592829	0.176431	0.384926	0.167991	0.922771	0.527596	-0.035348	0.735052	0.196472	0.0281313	-0.024597	-0.0581341	-0.11371	0.372375	-0.163959	0.235135	0.473656	0.233795	0.204006	0.661203
EEF2	0.279925	0.00391502	0.0407679	-0.216236	0.266546	-0.049429	-0.151796	0.167577	-0.888277	-0.416284	-0.141531	0.520471	-0.085884	0.416002	0.387732	0.389213	0.101911	0.450242	0.190046	0.543455	0.160353
ENST00000557168	0.00136051	0.0151381	0.935865	0.201248	0.268625	0.0265851	0.659416	0.0566155	0.430163	0.10627	0.0441199	0.208861	0.267112	0.165383	0.248361	-0.270489	0.340448	0.480682	0.292369	0.191968	0.986065
LOC100507222	0.00588602	0.00284817	0.562177	0.197034	0.31519	0.640263	0.438181	-0.460846	0.136387	0.193913	0.378796	-0.114959	0.0026544	0.280897	-0.0986199	0.61819	0.447941	0.602118	0.39777	0.48546	0.466842
XLOC_003926	0.000190306	0.00621087	0.2648	-0.167755	-0.28505	0.18297	-0.428995	-0.0697706	0.147021	-0.348888	0.144163	-0.109813	-0.219923	-0.791842	-0.604522	-0.173086	-0.524871	-0.425527	-0.155755	-0.242039	-0.0323396
XLOC_013103	0.0011948	0.00428059	0.167577	-0.43467	-0.222789	-0.467131	-0.495104	-0.82069	-0.0145269	-0.461598	0.165589	-0.403506	-0.0429854	-0.294373	-0.262962	-0.528573	-0.446811	-0.190143	-0.0320631	-0.213164	-0.201688
FSCB	0.000172027	0.00773705	0.693503	-0.243323	-0.286016	-0.145017	-0.261449	-0.552841	-0.321695	0.142839	0.13159	-0.197136	-0.64045	-0.074652	-0.200295	-0.851877	-0.243743	-0.276395	-0.166798	-0.556403	-0.0700173
MKL1	0.00111592	0.0260468	0.788597	0.218998	0.338882	0.388372	-0.025172	0.167386	0.276052	0.65183	-0.0895124	-0.197515	0.404299	0.139685	-0.182885	-0.0297603	0.542699	0.557004	0.777836	0.821731	0.98412
UBE2B	0.522174	0.000771	0.250991	0.0853998	-0.170312	0.912965	0.010342	-0.300193	-0.02242	-0.039122	0.06194	-0.185071	0.006837	-0.211664	-0.218131	-0.223404	-0.067872	-0.226195	-0.211522	-0.305735	-0.29262
MT1L	0.00376505	0.0159405	0.650187	0.186099	0.229325	-0.300611	0.453978	-0.049267	0.552696	0.06662	0.17741	-0.139988	0.111077	0.427944	0.245011	0.804235	0.227106	0.093895	0.046663	0.501508	0.027716
ATG13	0.001455	0.000957	0.171424	0.455462	0.182783	1.17423	0.884849	0.291973	0.521655	-0.0895733	0.058238	0.310032	-0.002743	0.086662	0.338377	0.186745	0.159567	0.383528	0.23934	0.23107	0.019801
LOC441233	0.000760294	0.0114532	0.78316	-0.293932	-0.250852	0.15651	-0.572883	-0.360834	-0.474214	-0.218574	-0.395182	-0.194254	-0.403531	-0.65327	-0.510965	0.028214	-0.558831	-0.157986	0.162623	0.013787	-0.0899726
TFDP2	0.00121905	0.0925938	0.105249	0.30509	0.117094	0.636555	0.525358	0.092507	0.270296	0.184257	0.136453	-0.310014	0.236877	0.162587	0.386094	-0.048401	0.308906	0.12944	0.304958	-0.137834	0.118967
XLOC_007967	0.000202423	0.0190693	0.770387	-0.313278	-0.258014	-0.379304	-0.346567	-0.477477	-0.0367477	-0.227893	-0.383157	-0.744489	0.0153446	0.013109	-0.203934	-0.155932	-0.729985	-0.402049	-0.116099	-0.372096	0.241135
LPCAT3	0.00106466	0.0492693	0.21269	0.215301	0.153966	0.428242	0.304176	0.061435	0.338757	0.243534	0.208208	0.283517	-0.257737	0.313464	0.192026	-0.016756	0.120678	0.073088	0.405122	-0.132684	0.504702
ALX3	0.00465292	0.0174773	0.528194	0.109423	0.261555	0.33988	0.425483	-0.623707	0.386063	0.0455994	0.190034	0.241728	0.236967	0.214119	-0.128441	0.308777	-0.0764589	0.683814	0.560075	-0.112345	0.758833
XLOC_l2_005952	0.000334451	0.0357759	0.976999	0.300132	0.240208	-0.16005	0.338308	0.024387	0.581938	0.441562	0.339809	-0.452522	0.338821	0.818335	0.155604	0.306654	0.091766	-0.0962785	0.541864	0.32253	0.275704
GSDMD	0.0508787	0.00191354	0.231393	-0.0473497	0.20209	0.548771	0.102669	-0.412732	-0.163193	-0.346667	0.203135	0.305434	-0.091555	0.421807	0.303382	0.205403	0.065528	0.388263	0.292631	0.105315	0.023644
A_33_P3226228	0.00336657	0.0167869	0.695622	0.261468	0.224576	0.820834	0.090621	0.126169	0.534753	-0.0723736	-0.111616	0.13661	0.0233306	0.189457	-0.201488	0.414208	0.409666	0.639344	0.228704	0.218982	0.523136
PCYOX1	0.00884985	0.00364711	0.0206577	-0.001726	-0.315009	-0.279427	0.109348	0.274151	0.116719	-0.065784	-0.316504	-0.543863	-0.581671	-0.33894	-0.33897	0.061657	-0.26274	-0.570459	-0.252908	0.27601	-0.596711
XLOC_004926	0.000103723	0.0308776	0.483333	0.364972	0.26942	0.238875	0.591252	0.332285	0.56225	0.129283	0.0351913	0.287504	-0.0557169	0.078414	-0.0800065	-0.075285	0.201679	0.621439	0.713807	0.25845	0.978149
PLP2	0.00727523	0.000529	0.510016	-0.134533	-0.271913	0.036204	-0.36561	0.799895	-0.325256	-0.599156	-0.403099	-0.322548	-0.484572	0.053155	-0.323321	-0.476081	-0.291601	-0.32444	-0.044125	-0.046674	-0.327739
GRAPL	0.00385858	0.0452643	0.621146	-0.225621	-0.240315	0.17613	-0.407234	-0.553798	-0.374545	-0.467998	-0.013711	-0.898768	-0.063007	-0.429387	-0.312189	0.0075916	0.111322	-0.590196	0.311378	-0.334058	-0.432439
MESDC1	0.000255226	0.00847775	0.325046	0.324335	0.170608	0.280288	0.092436	0.018793	0.744395	0.498505	0.123002	-0.181415	0.161882	0.396257	0.300694	-0.054502	0.225844	0.081717	0.354296	0.199712	0.269199
A_33_P3330944	0.0023049	0.0545179	0.89852	-0.252557	-0.228269	-0.27313	-0.476214	-0.0982394	0.330036	-0.501556	-0.765848	-0.526611	0.106159	-0.334529	-0.514008	-0.390428	0.0414614	0.466639	-0.0621354	-0.350136	-0.181526
A_33_P3378269	0.00130384	0.0898029	0.0339208	-0.53226	-0.174676	-0.410659	-0.590363	-0.604205	-0.430403	-0.219115	0.150428	-0.149686	-0.562883	0.094587	-0.374409	-0.639235	-0.221458	-0.204505	0.0426175	-0.398063	0.341168
MPZL1	0.11189	0.00463656	0.104076	-0.0768971	0.169517	0.0433155	-0.004522	0.077422	-0.642701	-0.033897	-0.04086	0.187407	-0.059752	0.358353	0.070312	0.176993	0.362591	0.202442	0.116612	0.095368	0.395225
LOC100652752	0.00161566	0.0222233	0.580914	0.0968622	0.148	0.019819	-0.063599	0.275068	0.326965	-0.125308	0.151262	0.0471687	0.177428	0.235446	0.278654	0.0127964	0.118939	0.257577	0.480866	0.107986	-0.240126
AF116661	0.0019841	0.0184648	0.654702	0.16357	0.278093	0.225605	0.576605	-0.244737	0.394017	0.036606	-0.0221387	0.168634	0.433717	0.89607	-0.170595	0.383502	0.296505	0.707724	0.20797	-0.129974	0.287611
XLOC_008587	0.0032337	0.018601	0.954698	0.190674	0.260308	0.215515	0.518492	0.261548	0.278088	-0.00839	0.516375	0.626911	0.0918814	-0.336158	0.206134	0.0035219	0.416168	0.124857	0.397636	0.101021	0.715038
THC2507457	0.00227796	0.0311691	0.241226	-0.0851707	-0.185131	-0.0835428	-0.0677155	-0.2734	0.209493	-0.049386	-0.225898	-0.104295	-0.0327759	-0.325421	-0.127817	-0.203524	-0.580785	-0.0830086	-0.611179	0.127453	0.130805
ALAS2	0.00078912	0.00796033	0.607039	0.15373	0.23268	0.190015	0.0276157	0.0758228	0.596545	-0.102514	-0.065092	0.296936	0.0086031	0.319298	0.079795	0.122181	0.654522	0.30178	0.4375	0.45976	-0.0558095
A_33_P3306327	0.000200716	0.0781867	0.0716746	0.42076	0.181428	0.696431	0.645821	0.26237	0.601496	0.160664	0.100092	-0.395882	0.035011	0.604909	0.103985	0.346701	-0.095943	0.353313	0.6836	0.092966	0.16696
C7orf70	0.00176091	0.002706	0.287317	-0.080898	-0.203152	-0.077297	-0.364143	0.138835	-0.172811	0.055249	-0.01641	-0.059834	-0.103551	-0.212477	-0.0667485	-0.261685	-0.26385	-0.052533	-0.391544	-0.577586	-0.228456
XLOC_002137	0.00383006	0.0304375	0.797966	-0.191168	-0.171813	-0.295484	-0.279763	-0.126931	0.39293	-0.34622	-0.0389337	-0.351452	-0.0338392	-0.0328637	0.152153	-0.191167	-0.411861	-0.408008	-0.373602	-0.377429	0.177064
A_33_P3376925	0.196569	0.000997	0.0662527	0.0727378	-0.24625	0.084486	-0.301336	0.289924	0.386272	-0.095257	-0.275624	-0.048523	-0.075297	-0.345576	-0.493837	-0.128782	0.069368	-0.248044	-0.353058	-0.378516	-0.430855
XLOC_010779	0.00324361	0.0304647	0.2285	-0.126641	-0.219958	0.0353851	0.0030947	-0.436341	0.193082	-0.0137415	0.241336	-0.263359	-0.416976	-0.193389	-0.195324	-0.868506	-0.273197	-0.0862131	0.016731	-0.396625	0.0159805
PMVK	0.00814703	0.00451969	0.111125	-0.0318664	-0.236292	-0.068635	-0.180193	0.305626	0.228023	-0.259719	-0.596247	-0.413698	-0.348979	-0.227174	-0.180863	-0.178485	-0.243982	-0.288274	-0.182597	-0.228953	0.290041
XLOC_000052	0.00184946	0.00737269	0.329628	-0.146344	-0.295921	-0.3115	-0.253422	-0.359901	0.385037	-0.0921292	-0.143747	-0.719555	0.138018	-0.397419	-0.661165	-0.151289	-0.173424	0.105678	-0.578915	-0.48395	-0.189358
THC2698732	0.00389516	0.0220066	0.67342	0.143138	0.141545	0.335695	0.240138	-0.213843	0.47238	0.157066	0.114072	0.0311012	0.163355	0.0152797	0.019982	0.260279	0.121277	0.547454	-0.098385	0.105914	0.276665
MGC70870	0.00343094	0.185168	0.0611999	0.302925	0.118541	0.479193	0.424567	0.178377	0.564172	0.16083	-0.151145	-0.44635	0.322305	0.289364	0.279468	-0.054761	0.052612	0.604483	0.18283	0.12138	0.103761
SHISA7	0.00287886	0.0367307	0.706786	0.184043	0.188255	0.455011	0.226225	0.328251	0.28421	-0.113389	0.216939	-0.175434	0.0159637	0.007135	0.639227	0.151267	0.0853395	0.392019	0.059058	0.0597774	0.619517
A_33_P3298771	0.00180125	0.0166633	0.827418	0.197806	0.289072	0.766684	-0.0613893	0.033705	0.372628	0.130862	0.150911	-0.147683	0.366423	0.009174	-0.0998406	0.152556	0.173493	0.435829	0.912284	0.518019	0.708628
XLOC_006908	0.00405461	0.0331479	0.678206	0.187557	0.274726	0.15017	0.320899	0.031915	0.408829	0.187286	0.346518	0.267822	0.364319	0.0468478	-0.1215	0.203753	0.652409	0.764081	0.624472	-0.511368	0.38463
XLOC_001983	0.00201914	0.0111011	0.129592	-0.133858	-0.319977	0.187151	-0.173861	-0.071385	-0.0057504	-0.39264	-0.380714	-1.11951	0.0821884	-0.360601	-0.152329	-0.47767	0.170204	-0.325331	-0.421974	-0.425759	-0.108253
THC2581513	0.00218232	0.0144829	0.951585	0.215288	0.178835	0.741522	0.362767	-0.421494	0.383875	-0.10377	0.0742655	0.305246	0.0862723	0.041487	0.0279987	0.153604	-0.0402914	0.602003	0.481141	0.116538	0.118919
RIPPLY1	0.000646605	0.0237021	0.0597449	-0.44986	-0.191055	-0.123318	-0.465003	-0.398147	-0.694084	-0.612842	-0.333476	-0.200799	-0.317003	-0.0244805	-0.123859	-0.739926	0.0554233	0.060545	-0.281004	-0.250796	0.0537745
SNORD35B	0.00330053	0.0338373	0.803268	0.15118	0.149981	0.087527	-0.0342665	0.132421	0.716161	0.042277	0.198958	0.193309	-0.099182	0.207063	0.254986	0.072189	0.248538	0.525349	0.297562	-0.119743	-0.129241
XLOC_002772	6.52548e-05	0.0469986	0.0270196	-0.511362	-0.163275	-0.102316	-0.633538	-0.756373	-0.585685	-0.599256	-0.358745	-0.004321	-0.420402	-0.31837	0.159742	-0.249004	0.0376768	-0.395276	-0.0820934	-0.392988	0.227752
RABEPK	0.000395448	0.00737112	0.064732	0.172618	0.370402	-0.088659	0.114804	-0.207685	0.035887	0.421075	0.553544	-0.287722	0.235853	1.01873	0.186095	0.457354	0.415211	-0.145668	0.683698	0.413145	0.544181
A_33_P3239102	1.65371e-05	0.00751968	0.793019	0.320635	0.327267	0.437907	0.168465	-0.058687	0.508818	0.387397	0.708386	-0.345505	0.426424	0.748693	0.159825	0.284459	0.202982	-0.012431	0.61604	0.316364	0.494704
XLOC_l2_005458	0.00299155	0.136837	0.152601	0.344166	0.136362	0.932229	0.22358	0.20124	0.411427	0.218365	-0.0906654	0.104013	-0.0723991	0.0160814	-0.232002	-0.0591434	0.534304	0.611753	0.347718	-0.0113744	0.351698
XLOC_006098	0.00255972	0.137518	0.342754	-0.269199	-0.10084	-0.0293555	-0.0458323	-0.165597	-0.458203	-0.328041	0.135318	-0.177678	0.0385437	-0.335657	-0.087302	0.231317	-0.164658	-0.43056	-0.0713154	0.0604048	-0.307655
CMTM2	0.0037725	0.0319745	0.982749	0.225335	0.253631	0.651111	0.343612	-0.257851	0.340962	0.170129	0.135296	0.0936127	0.215551	0.081982	-0.49846	0.490057	0.471164	0.611753	0.772546	0.20963	0.206811
ENST00000456270	0.00232341	0.00330941	0.956417	0.259921	0.166878	-0.452683	-0.0482966	0.300948	0.682952	0.29449	0.37696	0.145704	0.362223	0.269603	0.14255	0.238219	-0.0472854	0.193226	-0.0518422	0.1629	0.0433955
CECR3	0.000400061	0.0319093	0.850476	0.286391	0.300444	0.104985	0.404788	0.515136	0.465042	0.153377	0.0334764	-0.0681129	-0.117148	0.0675376	-0.0327568	-0.010953	0.428645	0.68157	0.595516	1.05448	0.672628
FAM181A	0.00343944	0.0872812	0.18466	0.218294	0.126581	0.474173	0.151918	0.254333	0.491439	0.054852	-0.0912254	0.0774003	-0.0087784	0.225884	0.615073	0.105203	-0.173389	0.379059	0.11487	0.158153	-0.0098565
SNORA43	0.00205158	0.0363126	0.727637	0.171787	0.159638	0.580273	0.048129	-0.004119	0.515299	-0.0610995	0.0993814	0.314524	-0.0489455	-0.0360014	0.125114	0.225467	-0.0676599	0.300521	0.107015	0.0489378	0.687669
SSX3	0.000115029	0.0021235	0.511072	0.249593	0.409834	0.0696373	0.375443	0.241486	0.839688	-0.147293	0.451304	0.001317	0.64137	0.215718	0.559381	0.147198	-0.127107	0.514559	0.39833	1.01473	0.691378
XLOC_003223	0.000816883	0.0439993	0.632217	-0.207574	-0.213016	-0.24466	-0.151216	-0.289522	-0.118809	-0.003042	0.0509715	-0.622675	-0.397979	-0.776496	-0.087654	-0.26295	-0.30404	0.048815	0.156911	-0.2753	0.127218
A_33_P3331776	0.000917302	0.0377872	0.304051	0.282697	0.152228	0.448689	0.281872	0.253955	0.601292	-0.08621	-0.0156065	-0.192235	0.281109	0.12309	0.36256	0.062395	-0.140484	0.477966	0.208177	0.172712	0.334826
LOC645769	0.00040211	0.0108782	0.814562	-0.274311	-0.239232	-0.618297	-0.489053	-0.192415	0.244709	-0.346739	-0.289469	-0.016497	-0.0156841	-0.0593283	-0.796471	-0.204468	-0.0991822	-0.565807	-0.370594	-0.001789	-0.212266
AK090675	0.00111163	0.0157565	0.278102	0.136552	0.281342	0.243743	0.437086	-0.222151	0.0377875	0.0694885	0.276548	-0.0460825	0.392576	0.185387	0.230842	0.396334	-0.473081	0.726733	0.467081	0.379586	0.558836
AMPD2	0.00191184	0.0625281	0.953478	0.187248	0.17373	0.141259	0.143584	0.501818	0.302778	-0.266493	0.258092	0.170349	-0.258329	0.277854	0.373662	0.13892	0.079591	0.514508	0.383382	0.354634	-0.381638
C15orf58	5.66549e-05	0.000625	0.373994	0.139304	0.314561	-0.0323358	-0.086743	0.178789	0.454297	0.434402	0.188545	0.076614	0.547919	0.210465	0.300969	0.322496	0.403193	0.775153	0.416733	0.128738	0.089345
XLOC_010704	0.00144918	0.0637977	0.29392	-0.379196	-0.207403	-0.0594549	-0.729957	-0.367449	-0.158994	-0.645969	-0.0323892	-0.484355	-0.197712	-0.383539	0.013896	-0.540617	0.32886	0.111922	-0.304029	-0.797203	0.003738
AQP12A	0.0193741	0.00099	0.143007	-0.0163554	-0.33748	0.73692	-0.143029	0.0596207	-0.114597	-0.422167	-0.163581	-0.672734	-0.372545	-0.509456	-0.188554	-0.198513	-0.443548	-0.575492	-0.601227	-0.0404076	0.0537745
A_33_P3397298	0.000851951	0.00979493	0.580732	0.21101	0.173348	0.372468	0.29096	0.241362	0.662098	-0.240461	0.030824	0.35805	0.001326	0.061327	-0.006768	0.039709	0.174093	0.516612	0.067662	0.318575	0.34542
XLOC_007069	0.00195602	0.0539527	0.946007	-0.195327	-0.1345	0.195124	-0.116408	-0.141184	-0.588083	-0.071913	-0.449713	-0.0492486	-0.24166	0.087268	-0.335914	-0.288004	-0.26088	0.0591573	0.227657	-0.0966956	-0.131467
DDX46	0.00275023	0.017481	0.504193	-0.233614	-0.187957	-0.201833	-0.155964	-0.166247	-0.57376	-0.200486	0.050095	-0.0123	0.125899	-0.295304	-0.235757	-0.420033	-0.0070495	-0.565477	-0.407481	-0.127244	-0.172881
GSN	0.00016425	0.0109355	0.227848	-0.389416	-0.223747	-0.597724	-0.330671	-0.108593	-0.853272	-0.244509	-0.060173	-0.541643	-0.311581	-0.362256	-0.569475	-0.287075	-0.161094	-0.13525	0.293129	-0.128664	-0.197134
RAB35	0.494676	0.000399	0.030485	0.125944	-0.178906	0.112844	0.613228	0.176735	0.012479	0.055059	-0.0387765	-0.145427	-0.060246	-0.346472	-0.39075	-0.208426	-0.266855	-0.111263	-0.120013	-0.10469	-0.175046
A_33_P3396469	0.00233201	0.0350547	0.904112	0.183712	0.155425	0.342126	0.0886966	-0.134272	0.537437	0.0280473	0.2218	-0.193373	0.254774	0.258027	-0.192839	0.122047	0.110891	0.311759	0.198605	0.536224	0.0817551
NTAN1	0.0160834	0.00229035	0.0541271	0.00236183	-0.252223	0.304921	-0.07824	0.355781	-0.082166	-0.210592	-0.255519	-0.424974	-0.56305	-0.03565	-0.596787	-0.086249	-0.23333	-0.317015	-0.0020005	-0.193297	-0.066578
XLOC_007066	0.00411426	0.0258305	0.626585	-0.223042	-0.160629	-0.34963	-0.219457	-0.517406	0.255833	-0.348889	-0.0122395	-0.439195	0.192016	-0.120201	-0.27399	-0.107187	-0.137773	-0.0809624	-0.153735	-0.559829	-0.0738167
MT1A	0.00477705	0.0127824	0.523794	0.138985	0.213101	-0.283165	0.372945	-0.200217	0.437998	0.179713	0.0677	-0.116394	0.059398	0.211998	0.220452	0.663118	0.445584	0.221258	0.057053	0.488947	0.024997
APOA1	0.00353606	0.101041	0.850415	0.228784	0.246207	0.157013	0.370931	0.382779	0.290827	0.168766	0.35066	0.175817	0.0134445	-0.381431	0.098515	-0.226387	0.195004	0.17882	0.482504	0.46966	1.35167
XLOC_003737	0.0203147	0.00425363	0.00952486	-0.0194661	0.325767	-0.190353	0.185616	-0.061788	0.0460106	0.0083543	-0.241987	0.139814	0.153706	0.369957	0.14198	0.249467	0.343108	0.56301	0.496097	0.898558	0.469721
CAPN2	0.00538937	8.91e-05	0.191331	-0.0623172	-0.258839	-0.433491	-0.066932	0.307184	-0.04801	-0.112091	-0.186228	-0.290504	-0.232993	-0.441204	-0.294267	-0.324519	-0.39994	-0.42183	-0.048207	-0.126245	-0.0812935
TTC8	0.153706	0.00342094	0.0170298	0.0635233	-0.176768	-0.091426	-0.0385435	0.01042	0.186606	0.235749	-0.047624	-0.0021085	-0.101288	-0.265159	-0.257781	-0.154768	-0.357885	-0.456079	0.001476	-0.263425	-0.039803
FRG2B	0.000518018	0.00276968	0.502929	-0.187508	-0.2251	-0.122374	-0.520225	-0.308126	0.420559	0.013363	0.172538	-0.383094	-0.388611	-0.0258726	-0.0549413	-0.290264	-0.483361	-0.270981	-0.235159	-0.308358	-0.207991
A_33_P3282213	0.000896474	0.0154177	0.41839	-0.329404	-0.195379	0.148178	-0.768299	-0.177302	-0.311466	-0.654643	-0.0037044	0.0256472	0.016563	-0.12334	0.0463437	-0.197434	-0.401925	-0.0788193	-0.522041	-0.48561	-0.424847
XLOC_004644	0.00454354	0.0275426	0.563634	0.0696543	0.132278	0.339604	0.27486	-0.0397535	-0.129287	-0.132128	0.007249	0.276726	0.002629	0.263592	0.26874	0.212007	-0.181928	-0.026154	0.367445	0.21926	0.045491
LOC727808	0.00261406	0.0599471	0.439268	-0.247386	-0.135483	-0.527511	0.245717	-0.632244	-0.223682	-0.235075	0.0080203	-0.296381	-0.063007	-0.0383558	-0.52644	-0.409551	0.112923	-0.189181	-0.222913	0.0156165	0.118955
SNAPIN	3.39435e-05	0.000585	0.896344	-0.174667	-0.205426	-0.096116	-0.322249	0.006311	-0.523133	-0.016824	-0.159589	-0.331423	-0.056993	-0.346643	-0.159798	-0.091638	0.03946	-0.305138	-0.174154	-0.406278	-0.267492
AY533203	0.00182872	0.00493166	0.622161	0.147881	0.268531	0.0288992	0.154048	0.485915	0.528679	-0.303336	0.279356	0.0086473	-0.0630774	0.471375	0.40549	-0.176943	0.476066	0.501115	0.381059	0.16099	0.509761
DGKQ	0.756969	0.00378374	0.0980228	0.297242	-0.221854	0.537593	0.217578	1.32967	-0.011074	-0.21291	-0.027705	-0.327697	-0.326165	-0.484427	-0.482728	-0.202485	-0.347549	-0.145802	0.000275	0.120038	-0.216148
VDR	0.00026189	0.0532944	0.111051	0.470686	0.135069	0.169937	0.690704	0.465092	0.995467	0.083146	-0.078483	0.097798	0.136027	0.049826	0.041454	-0.2327	0.166106	0.108343	0.457301	0.325144	0.414944
DCP_1_2	0.00140983	0.0337889	0.126103	-0.37163	-0.126078	-0.452743	-0.558063	-0.101272	-0.0786143	-0.840045	-0.222413	-0.338986	-0.150953	0.026598	0.179792	-0.259846	-0.134953	-0.0858522	-0.0198085	-0.387938	0.0075016
MYH4	0.00310019	0.0156248	0.759538	0.230789	0.262467	0.178028	0.797447	-0.025043	0.439176	0.189352	0.22768	0.23416	0.117538	-0.0065031	-0.215044	0.16348	0.0867645	0.652842	0.240261	0.627281	0.758677
THAP3	0.00475163	0.0667623	0.281692	0.335735	0.168188	0.817427	0.769564	0.0222731	0.451584	-0.0317865	0.202513	0.518715	-0.117542	-0.366116	0.264085	-0.009227	-0.068052	0.330133	0.314234	0.363777	0.41755
LOC100128105	0.0265177	0.00089	0.000418646	0.0543724	-0.248642	0.393279	0.0062347	0.175744	0.255833	0.167214	-0.0468483	-0.517541	-0.281417	-0.204066	-0.22772	-0.493188	0.0414614	-0.351949	-0.334717	-0.064041	-0.255034
XLOC_006122	0.00115314	0.0399931	0.950458	-0.25859	-0.222913	-0.260084	-0.692653	-0.332235	0.268029	-0.155989	0.0024604	0.060803	-0.462019	-0.356303	0.113225	-0.129046	-0.346438	-0.56018	-0.670224	-0.417131	0.312812
ASRGL1	0.00427841	0.00374634	0.306624	0.309864	0.174676	0.303631	0.438183	0.07058	0.991828	0.089194	-0.007267	0.056676	0.399492	-0.028722	0.396283	0.072302	0.05221	0.290715	0.260348	0.201227	0.228169
PI4K2B	0.000803701	0.000206	0.676611	-0.332996	-0.267982	-0.043121	-0.156647	-0.356698	-1.19467	-0.080947	-0.249828	-0.229429	-0.019642	-0.282114	-0.642418	-0.165146	-0.146323	-0.276827	-0.388022	-0.243983	-0.304071
ZBTB48	0.00241724	0.0200775	0.457644	0.266212	0.136523	0.991145	-0.057098	0.269393	0.41371	-0.099372	0.198215	0.238363	-0.004315	0.133565	0.036465	-0.016658	0.194005	0.511359	0.241437	-0.029715	-0.000967
PGRMC1	0.010729	0.00458036	0.473141	-0.0991057	-0.122827	-0.178193	-0.102634	0.052858	-0.208993	0.085382	-0.12721	-0.011758	-0.074493	-0.176326	-0.062859	-0.28653	0.016717	-0.195093	-0.250183	0.040314	-0.223673
ACPL2	0.00454541	0.0143217	0.190669	0.068521	0.29465	0.353393	-0.415938	-0.129011	0.046383	0.339913	1.08451	0.032243	0.344266	-0.125771	0.473653	0.51949	0.281271	0.120643	0.342469	-0.002773	0.17115
SIX3	0.0024618	0.11479	0.469594	-0.216707	-0.112975	-0.539431	-0.337073	-0.141184	0.058855	-0.0777932	0.197988	-0.355028	-0.064968	0.187783	-0.475787	-0.164031	-0.0806	-0.125349	-0.155467	-0.309829	0.10256
CHRAC1	0.000348642	0.000433	0.412063	-0.116373	-0.148039	-0.222089	-0.117616	-0.12407	-0.081104	0.00763	0.04305	-0.174896	-0.163413	-0.254795	-0.131517	-0.198441	-0.049238	-0.136303	-0.119945	-0.315924	-0.127003
XLOC_003730	0.00375395	0.0869491	0.479513	-0.268168	-0.132836	-0.220405	-0.116408	-0.291977	-0.116821	-0.200766	-0.197774	0.0615429	-0.287578	-0.0894503	-0.30191	-0.006055	-0.465193	0.138069	0.270888	-0.412395	-0.171344
XLOC_014170	0.000232292	0.00158741	0.919534	0.192582	0.195696	-0.130307	0.397126	0.518612	0.440749	-0.164304	0.0366907	0.124996	0.0726461	0.392881	0.486479	0.226664	-0.0085434	0.316633	0.154703	0.185608	0.163903
ZDHHC19	0.0026106	0.0153496	0.319352	-0.129651	-0.260794	0.190423	-0.204069	-0.270055	-0.231853	-0.153963	0.0387755	-0.295289	0.0524344	-0.103543	-0.907571	-0.516637	-0.226711	-0.427256	0.0798475	-0.414188	-0.148595
A_33_P3321689	0.00101496	0.00987841	0.534864	0.21679	0.162676	0.30615	0.257369	0.428916	0.618597	-0.267256	0.302611	-0.0799241	0.134191	0.0481333	0.372321	0.07757	0.171812	0.409184	0.29059	-0.0975585	0.160503
ANKRD57	0.00558894	0.00184534	0.527274	-0.111354	-0.278601	-0.593675	-0.073554	-0.144018	-0.23651	0.100736	0.201537	-0.274093	-0.236182	-0.127464	-0.316578	-0.664785	-0.239454	-0.480451	-0.338648	-0.165429	-0.423064
ZBED4	0.008217	0.00259007	0.0840187	-0.00879217	0.272251	-0.196895	0.355774	-0.0047833	0.140312	-0.197208	0.0017716	0.127047	0.07349	0.132763	0.292595	0.179885	0.139471	0.457288	0.387838	0.414078	0.788531
XLOC_014041	0.00305298	0.178446	0.422866	-0.312047	-0.141592	-0.286932	-0.572967	-0.0416744	-0.249601	-0.112861	0.0387755	-0.460177	-0.0757067	-0.379838	0.45696	0.119023	-0.671762	-0.317981	0	-0.356162	0.0893536
A_33_P3376836	0.00325998	0.134031	0.547449	0.274077	0.173998	-0.193659	0.44547	0.325658	0.72378	0.153684	0.453339	-0.768098	0.185609	0.545194	0.171977	0.163911	0.072582	0.089625	0.51317	0.184632	0.30204
FLAP	0.00390956	0.022969	0.466375	0.157029	0.336207	-0.215134	0.613845	0.112974	0.446174	-0.0258317	0.027106	0.0600571	-0.0122218	0.276067	0.2009	-0.402008	0.525331	0.617022	0.758521	0.60165	1.04585
MMD	4.37685e-07	8.99e-05	0.213301	0.179773	0.281337	0.209952	0.255652	-0.0517615	-0.024849	0.368749	0.495603	0.231216	0.427536	0.38249	0.278251	0.382438	0.415965	0.13284	0.160351	0.141859	0.046161
JARID2	0.000420884	0.0155983	0.617255	0.212032	0.266075	0.318441	0.086513	-0.150468	0.372991	0.352132	0.05679	0.623628	0.420447	0.028607	-0.002979	0.471192	-0.031111	0.010952	0.007489	0.725914	0.615897
RNF113A	0.00273786	0.081985	0.282424	0.184953	0.0795882	0.422124	0.41094	-0.148051	0.177339	0.206665	-0.038372	0.110932	0.165938	0.24882	-0.025337	0.19373	0.220214	0.054714	-0.06928	-0.163692	0.177803
LOC100652772	0.00276453	0.0512442	0.664582	0.11894	0.15229	-0.007299	0.196899	0.128581	0.252691	-0.000809	0.246578	0.258596	0.238631	0.107652	-0.109576	0.144335	-0.0675867	-0.158821	0.332157	0.0473575	0.635871
CAND1	6.58697e-05	0.00597387	0.596455	0.219506	0.273255	-0.113154	-0.004198	0.041114	0.57039	0.438387	0.425371	-0.372521	0.219732	0.29899	0.223579	0.379096	0.351773	0.062642	0.55301	0.284252	0.579881
XLOC_007767	0.00261195	0.00332431	0.226856	0.0462973	0.217444	0.0021463	0.03743	0.267811	0.258865	-0.38251	-0.0593987	0.069353	0.229461	0.339957	0.150929	0.367857	0.040775	0.225395	0.100599	0.308594	0.618361
SPR	0.00393645	0.163433	0.0917918	0.287789	0.124449	0.422282	0.469956	0.360073	0.155162	0.170979	-0.008604	0.291808	-0.206681	0.267023	0.375187	0.13528	-0.055446	-0.027943	0.263155	-0.299165	0.634323
LOC392288	0.00232335	0.0210381	0.215473	0.392696	0.150233	0.572479	1.15585	0.446645	0.344038	-0.160951	0.257198	0.081047	-0.103295	0.293193	-0.002825	0.099947	0.544158	0.168784	0.119343	0.244379	-0.049365
XLOC_008580	2.56259e-05	0.00122101	0.972698	-0.25494	-0.278825	-0.449401	-0.400994	-0.368981	0.219159	-0.369112	0.115198	-0.460177	-0.616396	-0.392132	-0.423176	-0.156691	-0.158743	-0.254281	-0.336347	-0.344438	-0.0398884
OR5AR1	0.00493866	0.0338004	0.774115	-0.218809	-0.207938	-0.0750785	-0.281996	-0.139816	-0.287337	-0.406326	0.133185	-0.638064	0.0893824	0.0067677	-0.150603	-0.296917	0.12205	-0.228012	-0.395753	-0.643335	-0.286014
LGALS4	0.00140775	0.0948217	0.396667	0.251746	0.12559	0.129747	0.397918	0.378743	-0.0249794	0.210822	0.0162592	0.254294	-0.0589628	-0.175638	0.503771	0.11193	-0.236215	0.381804	0.22396	0.157782	0.202501
A_33_P3334575	0.00217578	0.0635215	0.818691	0.222682	0.191358	-0.037375	0.417036	0.385308	0.294328	0.049477	0.407579	-0.237665	0.591126	0.217699	0.497103	0.041548	-0.051636	0.269568	0.257099	0.451336	-0.338815
DRAM1	0.00104715	0.0296297	0.251147	0.149167	0.244453	0.289341	0.153245	-0.080208	0.161777	-0.001081	0.291743	1.00449	0.145349	0.3986	-0.024055	-0.102889	0.141877	0.295917	0.002837	-0.0010235	0.536145
BRWD3	0.00313792	0.00737136	0.015924	0.0438429	0.304143	0.0826631	-0.0896091	0.0192808	-0.013865	0.146078	0.262424	-0.126714	0.367815	0.32069	0.167965	-0.0208825	0.132038	0.51974	0.131112	0.765886	0.825498
XLOC_l2_014711	0.026411	0.00411215	0.837584	-0.141478	-0.17777	0.216878	0.059871	-0.269133	-0.712293	0.001691	-0.137747	-0.001988	0.053522	-0.271766	-0.408002	-0.174053	-0.048855	-0.358556	-0.146879	-0.38918	-0.071964
TRIM10	0.00331689	0.0384407	0.830172	0.211438	0.197479	0.79445	0.448083	-0.047131	0.139206	-0.132876	-0.161443	-0.179145	0.149265	0.121509	0.213164	0.466378	0.011186	0.618786	0.331628	0.023949	0.576998
AXL	0.000330581	0.0397442	0.247344	-0.317576	-0.177375	-0.706005	-0.126752	-0.0511	-0.453228	-0.438886	-0.319704	-0.285081	-0.265393	0.115541	-0.192913	-0.485414	-0.278268	-0.028942	0.154434	0.175679	-0.541059
XLOC_l2_007528	0.0025257	0.131923	0.351355	0.232999	0.164834	0.489119	0.130752	0.461238	0.0482007	0.342983	0.422643	0.11501	-0.0700569	-0.040236	-0.3268	-0.177998	0.32585	0.362378	0.0208244	0.852024	0.32954
JAGN1	4.73757e-08	0.000214	0.655122	-0.431481	-0.415699	-0.512214	-0.337121	-0.200198	-0.424703	-0.398347	-0.478661	-0.183794	-0.527317	-0.319636	-0.271631	-0.812561	-0.286312	-0.427362	-0.17716	-0.884868	-0.203383
OTUD1	0.00126926	0.00924736	0.852375	-0.125236	-0.185602	-0.155574	-0.193046	-0.263215	-0.429465	0.02365	0.036504	-0.284738	-0.089063	0.050912	-0.569783	-0.200219	-0.247363	-0.389474	-0.034002	-0.046935	-0.267458
DNAJC4	0.00128501	0.0110595	0.928683	0.180683	0.19988	0.756369	0.0784596	0.043621	0.274276	-0.077966	0.056419	0.0820134	-0.015668	-0.0434203	0.194268	0.0003275	0.117199	0.524802	0.434285	0.480584	0.367875
MST152	0.134652	0.00296647	0.164644	-0.141147	0.258876	-1.0343	-0.182156	0.0707556	0.515576	-0.30669	0.0842872	0.413116	0.17855	0.289531	0.121881	-0.102442	0.28979	0.0082007	0.559297	0.525195	0.480236
FBXO46	0.0125822	0.00492708	0.653986	0.225504	0.152909	-0.312728	0.111214	0.81203	0.42251	0.190642	0.190224	-0.207671	0.13628	0.341549	0.294944	0.226517	0.086833	0.122884	0.188716	0.158259	0.143467
BZW1	0.654742	0.00215511	0.235978	-0.130315	0.168441	0.062363	-0.0594215	0.028788	-1.15959	0.216428	0.318951	0.065641	0.389483	-0.032845	0.205006	0.239252	-0.041107	0.162321	0.272564	0.126828	0.146757
XLOC_005449	0.00400514	0.0167891	0.225271	0.0342831	0.236451	0.350634	0.231788	-0.415057	0.066036	-0.097467	-0.0288583	0.522643	-0.0895797	0.427203	-0.0800065	0.514185	0.163804	0.469831	-0.0765154	0.199049	0.579203
ZNF416	0.00431815	0.223365	0.215499	0.151959	0.0773873	0.163471	0.123349	0.264495	0.25008	0.051823	0.22047	0.171746	0.276342	0.336291	-0.098534	-0.061151	0.051956	0.116977	-0.166377	-0.254835	0.258376
C2CD2L	0.0236216	0.00301997	0.0146959	-0.000892833	-0.113461	-0.005025	-0.06787	-0.049483	0.038377	0.062354	-0.316159	-0.038556	-0.167662	-0.174447	0.021869	-0.069745	-0.052386	-0.141623	-0.01006	-0.115965	-0.183336
A_33_P3382118	0.0726899	0.00357973	0.25277	-0.0343022	-0.207287	0.372777	0.471712	-0.0640805	-0.4409	-0.176422	-0.011059	-0.167987	0.045524	-0.548155	-0.350793	-0.303585	-0.012517	-0.31998	-0.065678	-0.253028	-0.292904
ZNF586	0.00158628	0.0132711	0.746752	0.151274	0.126406	0.533137	-0.059538	-0.0663666	0.403349	0.0486907	0.182668	0.259145	0.15087	0.142996	0.004572	-0.0770176	0.236511	0.349695	-0.0261313	0.202065	-0.0349056
CD164	0.0109602	0.00218336	0.879115	-0.159512	-0.172784	0.219339	0.029761	-0.486833	-0.699302	-0.068761	-0.052808	-0.056995	0.003049	-0.298972	-0.378108	-0.093594	-0.100318	-0.172214	-0.230485	-0.102713	-0.417462
C15orf61	0.0637754	0.00178554	0.271591	-0.0111597	-0.139958	-0.339018	0.016045	-0.072514	0.08937	0.35177	0.097164	-0.187593	-0.096687	-0.193724	-0.056988	-0.279982	-0.035162	-0.233714	-0.124602	-0.198018	-0.230236
SLC35E2B	0.00403954	0.134851	0.255351	0.325565	0.119056	0.246559	0.021296	0.223921	0.855569	0.245311	-0.0045365	-0.342775	0.046832	0.193984	0.101611	0.422112	-0.083663	0.552939	0.138219	0.2583	0.026596
LOC442497	0.00152983	0.0785156	0.834732	-0.220827	-0.142232	-0.136057	-0.306566	-0.170137	0.0699254	-0.273094	0.148876	-0.0961509	-0.229529	-0.139252	0.147407	-0.660833	-0.146415	-0.230778	0.130557	-0.365069	-0.123361
CSTB	0.000428446	0.00248947	0.228065	-0.0787064	-0.265313	-0.385186	-0.309503	0.110021	-0.068759	0.251425	-0.312699	-0.253908	-0.57837	-0.012815	-0.317774	-0.295325	-0.476921	0.0233	-0.422059	0.117345	-0.389221
DUSP23	0.00342193	0.00451181	0.477345	-0.113439	-0.180404	-0.354832	-0.030885	0.135018	-0.35101	0.181287	-0.109653	-0.325708	-0.240949	-0.294523	-0.372654	-0.237124	0.0097315	-0.205472	0.068259	-0.343775	0.067419
TRIM65	0.00457046	0.00133869	0.286497	-0.0702239	-0.238784	-0.349399	-0.201826	-0.219082	0.026632	0.458313	-0.207703	-0.20969	-0.241113	-0.423391	-0.50968	-0.259223	-0.335268	-0.339205	-0.087609	0.172999	-0.186741
S100A6	7.75363e-05	0.00114941	0.0572485	-0.207031	-0.347147	-0.290922	-0.191787	-0.154926	-0.091459	-0.125771	-0.641481	-0.761368	-0.074194	-0.03018	-0.467724	-0.453838	-0.519224	-0.405466	-0.306268	-0.17573	0.016851
ETFDH	0.357507	0.00362505	0.213681	0.0798016	-0.178352	0.753619	0.209617	-0.315867	-0.1543	0.023596	-0.161937	-0.220375	0.103388	-0.045013	-0.156997	-0.330758	-0.28076	-0.226982	-0.32713	0.050518	-0.365831
HMGCR	0.0152428	0.00149451	0.0579905	-0.00768517	-0.227746	-0.121889	0.256157	-0.240985	0.004058	0.117572	-0.18113	-0.059451	-0.120321	-0.161023	-0.412874	-0.273286	0.037005	-0.527791	-0.391035	-0.338388	-0.0769145
A_33_P3247919	0.020748	0.00268876	0.317478	0.0346534	0.246133	0.216179	0.191863	0.322921	0.118033	-0.505789	0.0415992	0.106939	0.0027887	0.200704	0.239932	0.0318775	0.356546	0.52597	0.311761	0.240968	0.648379
KBTBD6	0.00479759	0.00998276	0.733366	-0.0894077	-0.130245	0.013301	-0.045775	-0.161412	-0.342515	0.027147	0.036593	-0.124903	0.006477	-0.130255	-0.146092	-0.245079	0.0962895	-0.209966	-0.289511	-0.333306	-0.092938
CTNNBL1	0.000442492	0.0796815	0.449041	0.179614	0.121116	0.179488	0.221854	0.205654	0.331367	-0.008155	0.10876	0.143684	0.052319	0.302139	0.239554	0.10171	0.061817	0.35322	0.38546	-0.09112	-0.325264
A_33_P3221793	0.00338434	0.10046	0.509929	0.221661	0.159298	0.305212	0.0804504	0.282036	0.272589	0.185843	0.0859313	-0.0165014	-0.0553403	-0.265386	0.281168	0.0370264	0.276042	0.112215	0.0684781	0.367689	0.860957
DQ855000	0.00127335	0.00281533	0.613112	0.162532	0.107932	0.139305	0.0448533	0.0678311	0.63401	-0.0156415	0.042384	0.0882921	0.032632	0.151442	0.0467543	0.025205	0.133331	0.16835	0.11647	0.0465293	0.33586
LUC7L	0.00249385	0.0127545	0.702946	0.20493	0.144687	0.057832	0.18396	-0.056747	0.818324	0.055108	0.093654	0.171749	0.088558	0.098968	-0.034657	0.167123	-0.097911	0.251094	0.517298	0.161514	0.174163
C20orf20	0.201259	0.000168	0.361281	0.0146175	-0.140764	-0.443969	-0.049922	0.418353	0.252222	-0.100542	-0.261472	-0.113212	-0.13206	-0.089708	-0.147544	-0.091214	-0.31582	-0.040693	-0.086277	-0.127973	-0.142427
A4GALT	0.000628745	0.0122371	0.268014	0.202563	0.29245	0.219412	0.141878	-0.052304	0.354538	0.124193	0.439917	0.524171	0.110882	0.41518	0.832619	0.508286	-0.317911	0.388413	-0.034355	0.303016	0.046737
ALDH9A1	0.00919928	0.003821	0.256613	-0.0466087	-0.150033	0.157551	-0.134783	-0.217026	-0.01542	-0.078351	-0.108316	0.050541	-0.396498	-0.22974	-0.128113	-0.008841	-0.033934	-0.242816	-0.178404	-0.083416	-0.290826
XLOC_l2_005294	0.00183775	0.0371302	0.53808	0.312105	0.242235	0.451428	0.30121	0.117641	0.805328	0.0712757	0.0356288	-0.204481	0.0270746	0.033809	0.189117	-0.0503964	0.381985	0.635234	0.220776	0.465866	0.929977
PUSL1	0.280657	0.00386688	0.000205029	0.133709	-0.163912	0.312455	0.213635	0.15372	0.327705	0.060047	0.001207	-0.191875	-0.156758	-0.333347	-0.357905	-0.230514	-0.05089	-0.16096	-0.00234	-0.351983	0.032338
XLOC_l2_011120	0.00066049	0.0204286	0.856495	-0.170299	-0.161488	-0.460362	0.0840497	-0.334849	0.174624	-0.143433	-0.0987907	0.0722693	-0.0226851	-0.166146	-0.279591	-0.37528	-0.139524	-0.320617	-0.0765154	-0.506699	0.13721
IARS2	0.0131566	0.00248251	0.346981	-0.0344783	-0.158822	-0.339287	-0.112797	0.350586	-0.021884	-0.057514	-0.039301	-0.125736	-0.29638	-0.0390955	-0.0983535	-0.196992	-0.312069	-0.325895	-0.147027	0.084078	-0.250266
CRY2	0.00497828	0.0254641	0.75568	0.0923075	0.117868	0.095348	0.297048	0.179614	-0.05383	-0.061794	0.116731	-0.024224	-0.088396	0.135391	-0.011045	0.216825	0.064939	0.024429	0.135756	0.346416	0.379731
S100A10	0.00204749	0.00666575	0.825622	-0.351991	-0.337843	-1.20125	-0.150734	0.357276	-0.991695	-0.068419	-0.097928	-0.930169	0.120538	-0.497393	-0.126053	-0.521165	-0.765689	-0.311184	-0.374457	0.074532	-0.287309
ENST00000472850	0.00457763	0.0754239	0.919115	0.226204	0.23952	0.435196	0.154366	0.280928	0.627269	-0.203612	0.0457439	0.145434	0.121851	0.246356	0.208824	-0.123437	0.0965009	0.554563	0.148044	-0.122056	1.31289
PPAP2A	0.00884289	0.00297928	0.525521	-0.0774125	-0.195452	0.214605	0.244615	-0.004874	-0.716066	-0.088305	-0.450169	-0.103452	-0.221963	-0.226515	-0.292604	0.11465	-0.127757	-0.096086	-0.197312	-0.0882655	-0.460501
THC2708197	0.00347608	0.0196719	0.929368	0.202018	0.201374	0.21904	0.220635	-0.101736	0.7675	-0.020155	0.143455	-0.273235	0.228717	0.183177	0.265685	-0.083574	0.255811	0.105745	0.449294	0.623307	0.316736
KLHL24	0.00349547	0.038873	0.59474	0.111242	0.153972	0.261503	0.085665	-0.050291	0.138601	0.11115	0.332796	-0.078835	0.118301	0.0500915	0.451564	0.396987	0.018786	0.345025	-0.19043	0.2678	-0.018396
XLOC_005777	0.000162563	0.00467741	0.397365	-0.173518	-0.237623	-0.0300708	-0.307918	-0.1709	-0.254936	-0.0504866	0.117799	-0.298717	-0.621914	-0.302552	-0.433065	-0.296917	-0.340215	-0.201083	-0.0876304	-0.251553	0.101996
SLC35A1	0.0479262	0.000721	0.104955	0.0583398	-0.241344	0.527405	0.372854	-0.043199	-0.265614	-0.125963	-0.392659	-0.220335	-0.13182	-0.268501	-0.304581	-0.05991	-0.048218	-0.015662	-0.561082	-0.329812	-0.322203
CAST	0.000832962	0.0009	0.806388	-0.116778	-0.184696	0.009065	0.165677	-0.564062	-0.29124	-0.068644	-0.145168	-0.384167	0.064193	-0.087567	-0.0641435	-0.309628	-0.211386	-0.234121	-0.331078	-0.115355	-0.21323
VPS35	0.610828	0.00323881	0.354688	0.401551	-0.0772524	2.72782	-0.224326	0.012475	0.18261	-0.157845	0.001646	-0.010847	-0.096054	-0.13331	0.030011	-0.088795	-0.166654	-0.031159	-0.159096	-0.119886	-0.075632
UBE2J1	1.76111e-07	0.00113215	0.102779	0.340781	0.212561	0.527223	0.390213	0.376258	0.379109	0.127226	0.453202	0.255407	0.403615	0.0153635	0.351923	0.235697	0.22366	0.146288	0.035932	-0.018567	0.235651
CNNM4	0.00902486	0.00214762	0.0420612	0.075276	0.455498	-0.017185	-0.032054	-0.207292	-0.232668	0.565282	0.223123	0.492315	1.0748	0.109622	0.545654	0.315816	0.277904	0.985728	-0.154783	0.744351	0.395948
A_33_P3263274	0.000313008	0.0427681	0.989573	0.216023	0.21333	0.0310265	0.251158	0.053429	0.439229	0.283853	0.517456	-0.459757	0.321983	0.664904	0.093291	0.210475	0.052587	-0.005164	0.496818	0.230997	0.223044
BX476374	0.00416245	0.133019	0.884686	-0.190785	-0.107963	-0.297505	-0.417115	0.0240137	0.17233	-0.115609	0.062255	0.146622	0.133911	-0.152648	-0.131712	-0.150188	-0.396814	-0.119194	-0.0296567	-0.572771	0.022602
C20orf165	0.000107653	0.00793515	0.933588	0.206643	0.260617	0.313725	0.356671	0.128281	0.426995	0.0314276	0.194191	0.202347	0.179607	0.214514	0.121151	-0.0834565	0.417042	0.408254	0.254545	0.0391941	0.919403
TRIM47	0.00603073	0.000299	0.0205509	0.0582441	-0.265654	-0.0342505	-0.018092	0.506413	0.097289	0.003228	-0.317899	-0.036062	-0.40465	-0.217912	-0.425681	-0.582461	-0.265207	-0.129921	-0.299678	-0.148205	-0.094517
EXT2	0.120814	0.00444304	0.103419	-0.0876001	0.0907623	-0.361367	0.044807	-0.006608	-0.304343	0.076594	0.062684	0.205378	-0.015095	0.06103	-0.0159835	0.253493	0.0942915	0.122865	0.109214	0.080051	0.040457
REEP5	0.0165915	0.000533	0.0617166	0.00595617	-0.255782	0.266805	0.133409	-0.297095	-0.02422	-0.101435	-0.225106	-0.158293	-0.093425	-0.607622	-0.282468	-0.084163	-0.231851	-0.517475	-0.254576	-0.267817	-0.090806
XLOC_014086	0.00480157	0.0838038	0.530321	-0.237623	-0.144723	0.16407	-0.487319	-0.222726	-0.284366	-0.325364	0.0667743	-0.0621267	-0.15457	-0.219679	-0.592742	-0.428327	-0.042284	-0.0641094	-0.263754	-0.189752	0.358614
CASP9	0.00144128	0.0672838	0.647995	0.171882	0.118161	0.133148	0.324592	0.0187405	-0.105818	0.520672	0.153754	0.09522	0.306569	-0.152834	0.035363	0.436918	0.0303725	-0.0205375	0.223336	0.326616	-0.135008
ING2	0.00435926	0.00191908	0.827273	-0.124983	-0.185081	-0.340781	-0.241959	-0.114408	-0.164413	0.021021	-0.136522	-0.249105	-0.189877	-0.316545	-0.186137	-0.133733	-0.378599	-0.180606	-0.195532	0.197194	-0.266427
ZBTB20-AS1	1.6191e-05	0.00900262	0.737509	0.311796	0.304183	0.221495	0.169553	0.05547	0.379769	0.486866	0.536796	-0.368182	0.289857	0.832692	0.193891	0.301874	0.282186	-0.034587	0.491532	0.45596	0.363995
UBR3	0.0747774	0.00238278	0.431861	-0.0201102	-0.189018	0.021791	-0.005273	-0.232769	-0.420286	0.188334	0.008508	-0.083871	-0.261308	-0.134163	-0.03134	-0.245791	-0.021434	-0.326765	-0.510821	-0.239313	-0.232904
SMG6	0.00185586	0.283204	0.122071	0.235898	0.041845	0.519398	0.155697	0.276622	0.248124	-0.057335	0.08269	0.223098	-0.15345	-0.125831	0.074942	0.207967	-0.035657	-0.003878	0.147918	0.027824	0.014672
COMMD3	0.00446298	0.0007	0.0327546	-0.0716262	-0.22974	-0.122002	0.028291	-0.155004	-0.148592	0.068154	-0.077509	-0.3425	-0.172034	-0.194937	-0.288469	-0.170402	-0.120255	-0.338212	-0.131139	-0.612162	-0.079517
DNAJB1	0.00350733	0.157205	0.227136	0.309868	0.109085	0.434607	0.259922	0.577203	0.751549	-0.226235	0.30106	-0.084827	0.329733	0.126473	0.307023	0.447613	-0.101156	-0.004767	0.276865	-0.259489	-0.138597
CCDC53	0.0952572	0.00351508	0.178761	-0.0129095	-0.187114	-0.005484	0.21185	-0.041572	-0.300421	-0.085239	-0.091916	-0.54516	-0.176463	0.019018	-0.133454	-0.160228	-0.110652	-0.367554	-0.278874	-0.216336	0.003366
CALM2	0.00107466	0.00118398	0.162541	-0.0859292	-0.250108	-0.225023	0.015592	0.0987985	-0.375901	0.153059	-0.079139	-0.315072	-0.035454	-0.165263	-0.506479	-0.431784	-0.210038	-0.570013	-0.229189	-0.178338	-0.030417
TSHB	0.102589	0.00231209	0.891479	-0.110913	-0.106339	-0.812444	0.0906275	0.373544	-0.185851	-0.141522	0.0119493	-0.137713	-0.0066186	-0.156527	-0.0139224	-0.182034	-0.202401	-0.211826	-0.0955628	-0.167636	-0.007441
LOC100127972	0.00217848	0.107677	0.0569346	-0.322888	-0.102289	-0.385394	-0.477323	-0.302303	-0.339593	-0.034673	-0.0240093	-0.542752	-0.0933043	0.0720973	-0.235553	-0.0826478	-0.255837	-0.113816	0.0466599	-0.062779	0.166767
LOC100130927	0.00947305	0.00351295	0.248789	-0.064626	-0.245064	-0.0987085	-0.294792	-0.0631418	0.17577	-0.277954	-0.273396	-0.0192361	-0.438932	-0.0848324	0.0727557	-0.04228	-0.263231	-0.303184	-0.232729	-0.504979	-0.605657
PRKD2	0.00230617	0.0283965	0.99521	0.14679	0.177452	0.403695	0.035071	0.575403	0.189737	-0.311343	0.087401	0.055268	0.041222	0.253905	0.346082	0.122095	0.051961	0.718925	0.234532	0.230284	-0.189701
FOXE3	0.000250332	0.00342629	0.774064	0.210815	0.212515	0.43991	0.496918	0.052554	0.465474	-0.172042	0.0102373	0.066147	0.0632897	0.109716	0.0489979	0.222095	0.236303	0.480259	0.553118	0.16336	0.384138
CTSH	0.005357	0.00186154	0.462232	0.0843945	0.322323	0.008406	-0.095116	0.943229	-0.128389	0.030262	0.335852	0.333085	0.614084	0.531268	-0.135814	0.515751	0.275758	0.394618	0.592404	0.18567	-0.0971175
ORMDL2	0.0409396	0.00104037	0.680214	-0.081835	-0.149964	-0.700957	0.330979	0.172975	0.038275	-0.186615	-0.185775	-0.322658	-0.054312	-0.161767	-0.196172	-0.029678	0.029493	-0.283786	-0.120798	-0.235074	-0.089082
ENST00000450890	0.00299397	0.100737	0.912426	0.115685	0.081243	-0.149024	0.273963	0.0312275	0.259922	0.042365	0.122177	0.016552	0.280732	0.383736	0.099112	0.03939	0.027588	0.004523	0.019183	-0.183832	0.084511
ZNF277	0.377449	0.000961	0.149859	0.113431	-0.182155	0.693554	0.099238	-0.11697	-0.28872	0.240371	-0.122725	-0.279649	-0.073068	-0.300606	-0.144582	-0.370493	-0.028461	-0.022512	-0.270283	-0.057046	-0.33428
HEXIM2	0.00319759	0.00291454	0.142039	-0.0431067	-0.250515	0.29334	-0.137653	-0.277056	-0.135501	-0.041522	-0.345153	-0.035315	-0.301416	-0.177097	-0.194865	-0.467136	-0.106576	-0.694866	-0.072488	-0.378674	0.01792
CYP51A1	0.263988	0.00172544	2.84062e-05	0.166272	-0.216389	0.093368	0.148478	0.248491	0.327138	0.282468	-0.322527	-0.488325	-0.148619	-0.188506	-0.207108	-0.282808	-0.088762	-0.514083	-0.05996	-0.047369	-0.0322105
WDSUB1	0.70098	0.000674	0.0306112	0.125634	-0.106196	0.513648	0.0689065	0.062747	0.236429	0.065485	-0.184729	-0.018508	-0.170423	-0.042093	-0.187252	-0.109849	0.006287	-0.184624	-0.038614	-0.104697	-0.133651
LRCH4	3.32308e-05	0.017661	0.533508	0.330118	0.222758	0.162252	0.286624	0.646112	0.426019	0.025173	0.4059	-0.307116	0.0489275	0.479232	0.373099	0.080224	0.008057	0.096665	0.557053	0.261888	0.446409
ACOT13	0.000161315	0.000847	0.494856	-0.179685	-0.245843	-0.431297	-0.113059	-0.196644	-0.251014	0.166038	-0.218364	-0.224168	-0.129255	-0.071725	-0.20624	-0.278251	0.045555	-0.507706	-0.541653	-0.355322	-0.217149
B9D2	0.000809714	0.00879616	0.979481	0.182453	0.201009	0.522633	0.345419	0.161646	0.047455	-0.056001	0.057896	0.1358	0.206866	0.071614	0.226776	0.513013	0.135112	0.503709	0.258045	-0.21196	0.314229
GNPAT	0.0576513	0.00448724	0.289581	-0.0321728	-0.116554	0.01315	-0.090359	0.327631	-0.093341	-0.181726	-0.045888	-0.096894	-0.173691	-0.021204	-0.189798	-0.151414	-0.023218	-0.143685	-0.148241	-0.339085	0.051029
MIOS	0.00656403	0.00023	0.094257	-0.0783515	-0.228991	-0.207454	-0.042602	0.125704	0.07181	-0.250619	-0.04816	-0.345406	-0.126731	-0.196045	-0.169174	-0.1765	-0.266121	-0.514236	-0.19004	-0.109973	-0.376517
BCL3	1.32078e-07	0.000601	0.193785	0.533385	0.397727	0.541035	0.647664	0.289861	0.79762	0.516295	0.554547	0.111133	0.545469	0.18684	0.526422	0.428591	0.271527	0.815536	-0.099776	0.691214	0.343495
RPL23AP7	0.0085122	0.00311225	0.18992	-0.0288422	-0.163514	-0.243024	0.068374	-0.030902	-0.144315	0.074492	-0.038181	-0.299874	-0.225909	-0.023234	-0.090877	-0.477449	-0.001442	-0.163137	-0.16303	-0.092974	-0.222542
C5orf28	0.0176086	0.00184405	0.39098	-0.0688271	-0.203998	-0.088887	0.119984	-0.110051	-0.525454	0.237611	-0.031839	-0.256441	0.065072	-0.169981	-0.136919	-0.291577	-0.165075	-0.496652	-0.118709	-0.421579	-0.220276
XLOC_l2_012984	0.000104218	0.022901	0.160271	-0.239966	-0.089222	0.0325686	-0.18245	-0.320697	-0.2316	-0.345119	0.0572124	-0.158067	-0.206243	-0.163587	0.0728357	-0.0757187	-0.0230625	-0.202466	0.003193	-0.238029	-0.04751
A_33_P3233953	3.20903e-05	0.00899638	0.604863	0.197441	0.252587	0.179021	0.147242	0.113394	0.480953	0.055018	0.393521	-0.316441	0.230387	0.594334	0.102314	0.307014	0.0694415	0.211214	0.61997	0.365235	0.201463
HEXB	0.617309	0.00470096	0.375718	0.103479	-0.103582	0.960955	0.549297	-0.330974	-0.411019	0.028265	-0.29704	0.007435	-0.154598	-0.06327	-0.204719	-0.105091	0.043347	-0.087553	-0.079641	-0.057498	-0.140774
ANO10	0.0763314	0.000512	0.156193	0.0683622	-0.181321	0.580827	0.040074	-0.263627	-0.028821	0.015851	-0.36996	-0.269427	-0.17095	-0.183878	-0.116376	-0.214202	-0.208993	-0.282385	-0.200117	-0.05554	0.077292
OR5C1	0.000413605	0.0603915	0.0849702	-0.324924	-0.0870837	-0.397423	-0.294888	-0.241824	-0.0078145	-0.548412	0.0847812	-0.135989	-0.271638	-0.151762	-0.0977421	0.14779	-0.292913	-0.0062953	-0.050111	-0.164423	-0.019619
PTS	0.00543107	0.000125	0.956691	-0.16689	-0.200174	-0.606694	-0.078796	-0.212197	0.0136875	-0.083853	-0.028446	-0.304187	-0.106949	-0.347774	-0.275844	-0.327365	-0.164004	-0.164082	-0.18704	-0.24788	-0.0483385
C1orf93	0.00337327	0.0118563	0.0667644	-0.0258172	-0.195522	0.300817	-0.148473	-0.0197245	0.056497	-0.105996	-0.271297	-0.161452	-0.515466	-0.575699	-0.310097	-0.056511	-0.100253	-0.069785	-0.02095	-0.197403	0.128177
SQRDL	0.000337725	0.00538134	0.898217	-0.199738	-0.22688	-0.366065	-0.087412	-0.611507	-0.206489	0.049536	-0.002364	-0.297437	0.110058	-0.340126	-0.015338	-0.344005	-0.147412	-0.560141	-0.52136	-0.240398	-0.137157
GLTSCR2	0.00386469	0.0404094	0.719047	0.110339	0.168596	0.026505	-0.018903	0.324455	0.465156	-0.224208	-0.054554	0.529392	-0.111643	0.217279	0.123235	0.393078	-0.106442	0.436374	0.327233	0.20959	-0.108982
H2AFZ	0.457653	0.00331101	0.371504	0.0180943	-0.1107	0.617517	0.088935	0.177605	-0.54937	0.060306	-0.093732	-0.002258	-0.027719	-0.162757	-0.104069	-0.129764	-0.188958	0.022572	-0.18706	-0.044406	-0.299544
IQGAP1	0.000166976	0.00287991	0.308648	-0.190148	-0.130427	-0.539116	-0.105093	-0.285001	-0.141176	-0.093056	-0.0657315	-0.21597	-0.239043	-0.0265525	-0.121244	-0.34051	-0.053502	-0.070804	-0.200494	0.040304	-0.141155
FADD	0.849619	0.00293414	0.0537508	0.24953	-0.143653	0.882399	0.518223	0.120366	0.092542	-0.014912	0.129829	-0.167474	-0.052124	-0.268944	-0.11849	-0.116011	-0.086853	-0.172792	-0.204348	-0.182582	-0.340392
JTB	0.0069821	0.00238357	0.219329	-0.0752052	-0.15055	-0.109902	-0.130361	0.165088	-0.015711	-0.179876	-0.040007	-0.136885	-0.141966	-0.319177	-0.192546	-0.276278	-0.170054	0.008342	0.062166	-0.144815	-0.304835
MIDN	0.00466933	0.0133473	0.796247	0.192079	0.139958	-0.051414	0.119892	0.419819	0.504012	-0.112695	0.075429	0.188503	0.15309	0.030883	0.30768	0.323299	-0.037118	-0.027324	0.105152	-0.000679	0.420621
FLOT1	0.000211824	0.0024317	0.288262	0.164989	0.303717	0.219902	-0.039272	0.526073	0.122093	-0.046859	0.142013	0.176884	0.0316445	0.475736	0.518055	0.376364	0.231267	0.7463	0.580115	-0.015031	0.077541
FARSA	0.00171897	0.0707991	0.44918	0.110995	0.0923697	0.180549	0.113774	0.309204	0.182679	-0.03713	0.065372	0.25436	-0.172255	0.171445	-0.008991	0.0682	0.204577	0.291674	0.238203	-0.083071	-0.013447
NDUFAB1	0.0298655	0.00416458	0.290923	-0.065691	-0.115157	-0.165224	-0.120939	0.005452	0.03374	-0.055915	-0.009619	-0.182352	-0.190689	-0.0117385	-0.106304	-0.126712	0.029023	-0.255141	-0.080185	-0.284585	-0.048431
MFAP1	0.00221395	0.00437152	0.808446	-0.0986688	-0.14777	-0.022731	0.044314	-0.345184	-0.299131	-0.000729	-0.023234	-0.144309	0.109744	-0.194061	-0.221616	-0.341411	-0.092033	-0.329353	-0.227282	-0.0607715	-0.101141
GLUD2	0.0199451	0.00370783	0.174078	-0.0368316	-0.183481	0.237955	-0.045526	0.170187	-0.186129	-0.258062	-0.204968	0.094512	-0.311157	-0.168839	-0.211643	-0.139954	-0.08895	-0.256552	-0.066451	-0.117097	-0.547198
ENTPD5	0.00197827	0.0936617	0.450338	0.151669	0.0771906	0.241258	0.0587802	0.301169	0.326035	-0.142117	0.0010276	-0.0662094	0.176857	0.0195024	0.066224	0.272481	0.206146	-0.0912567	0.142672	-0.117047	0.2387
SCMH1	0.0049241	0.113223	0.900238	0.145	0.144799	0.244597	-0.118183	0.0822865	0.339534	0.102652	0.076408	0.144914	-0.071148	0.225025	0.363619	0.177664	-0.217132	0.468865	0.610105	0.123134	-0.308666
ZBTB17	0.00432049	0.0412534	0.977259	0.147234	0.182375	0.288594	-0.139047	0.165217	0.534336	0.082772	0.037639	0.080791	-0.008045	-0.052121	-0.005654	0.063339	-0.013911	0.568265	0.688388	0.401153	0.246276
IL25	0.000198365	0.0427889	0.0368161	-0.23318	-0.117621	-0.342783	-0.235648	-0.407081	-0.136026	-0.272655	-0.164207	-0.217855	-0.112642	-0.113425	-0.277481	-0.419286	0.0294676	-0.11462	0.198064	0.0581177	-0.159969
ELP2	0.000916716	0.0031622	0.555304	0.15771	0.0969216	0.348322	0.155891	-0.041015	0.061879	0.179125	0.103586	0.143326	0.18974	0.22221	0.018545	0.103576	0.160438	-0.015751	-0.0285465	0.1286	0.040414
TOM1	0.000689651	0.00463155	0.557036	0.142957	0.206623	0.148293	0.054832	0.094063	0.526781	-0.199749	0.120597	0.456188	0.037383	-0.008351	0.02061	0.431032	-0.01427	0.396718	0.406646	0.178788	0.247509
DPY30	0.00891488	0.00273771	0.789974	-0.119135	-0.126037	-0.321194	-0.090274	-0.153832	-0.336524	0.141065	-0.033527	-0.263159	-0.10948	-0.257707	0.091128	-0.139552	-0.121453	-0.165323	-0.221202	-0.135309	-0.030818
S100A13	0.00256995	0.00706548	0.433671	-0.0737285	-0.170794	-0.453159	0.05141	0.164561	0.098372	-0.185932	-0.265517	-0.316036	-0.292739	-0.045445	-0.23405	-0.234353	-0.137237	-0.220402	0.185804	-0.361932	0.0431715
APLP2	0.000105697	0.00205877	0.92274	0.19377	0.204292	0.414668	0.117741	0.128139	0.163256	0.160793	0.215666	0.373705	-0.183011	0.152286	0.130356	0.130375	0.213628	0.179751	0.240197	0.375764	0.418495
NDUFB2	0.00482012	0.0359068	0.721137	-0.117141	-0.141502	-0.364518	0.026452	-0.087943	-0.149999	0.041583	-0.163772	-0.127073	-0.001615	-0.052682	-0.09401	-0.157263	0.1187	-0.574399	-0.147371	-0.386794	0.029759
FOXI2	5.25535e-05	0.0126677	0.533903	0.27856	0.19589	0.381291	0.664195	-0.106638	0.291479	0.212826	0.314414	-0.140387	0.184095	0.413824	-0.11746	0.140885	0.082645	0.129659	0.567297	0.363444	0.21637
FBXL5	0.000563292	0.00366235	0.683624	-0.182285	-0.245586	-0.078806	-0.06532	-0.267968	-0.585721	0.045027	-0.200945	-0.144036	0.031196	-0.233315	-0.209526	-0.233014	0.021185	-0.511993	-0.676887	-0.119192	-0.424923
MRPL34	0.00545716	0.00229475	0.0433303	-0.0599119	-0.215536	-0.216141	0.218759	0.073607	-0.019524	-0.060539	-0.394382	-0.063791	-0.405098	-0.061751	-0.213329	-0.165485	-0.041331	-0.348075	-0.043369	-0.535136	-0.099145
SAFB	0.00182283	0.0227372	0.118759	0.302114	0.0959212	0.504055	0.279282	-0.09224	0.625553	0.443203	0.155054	0.025718	-0.067425	0.196613	-0.019945	-0.055329	0.145216	0.053431	0.239309	0.103352	0.27914
C6orf1	0.117585	0.00447732	0.333478	-0.020919	-0.125924	0.651119	-0.097543	-0.236034	-0.093446	0.023769	-0.222691	-0.168022	-0.030325	0.071092	-0.260952	-0.236751	-0.060834	-0.133935	-0.194412	-0.190611	0.0422725
VTI1B	0.975593	0.00412451	0.0583044	0.160534	-0.119358	0.429887	0.259352	0.401812	0.097549	-0.20234	-0.113736	-0.019969	-0.156329	-0.05574	-0.192912	-0.308304	0.099281	-0.20763	-0.080269	-0.126156	-0.151172
SCARB2	2.7117e-05	0.000198	0.0768331	-0.270196	-0.15871	-0.451021	-0.278582	-0.433285	-0.376496	-0.076724	-0.057484	-0.125905	-0.17693	-0.144813	-0.295097	-0.109697	-0.164585	-0.32236	-0.185014	-0.001172	-0.162749
PSMG3	0.0703993	0.00474778	0.225001	-0.0394658	-0.21147	-0.38625	0.122231	0.231984	0.087922	-0.230164	-0.02563	-0.26796	-0.112714	-0.166681	-0.260059	-0.318736	-0.194692	-0.192414	0.049984	-0.700359	-0.136912
TINF2	0.0961843	0.00117642	0.338989	-0.0163922	-0.157026	0.496796	0.09119	-0.153017	-0.044145	-0.369818	-0.225432	-0.000596	-0.178694	-0.230075	-0.058976	-0.397701	0.005923	-0.220243	-0.16302	-0.143882	-0.114587
APOO	0.0104069	0.00489785	0.623553	-0.0704312	-0.153462	-0.332797	-0.115287	-0.362938	0.060313	0.353991	-0.075285	-0.15449	-0.133071	-0.17752	-0.026261	-0.198075	0.033967	-0.487773	-0.258323	-0.185725	-0.025524
POP7	0.530873	0.00486276	0.0814673	0.384957	-0.12147	1.31679	0.792382	0.039145	0.113123	0.087455	-0.107199	-0.084697	0.0627	-0.182906	-0.16965	-0.319281	0.01274	-0.152773	-0.148495	-0.234958	-0.011647
RDH11	0.00372831	0.0999583	0.161434	0.26521	0.108955	0.434891	0.638519	0.059173	0.334508	0.07721	0.30086	0.312248	-0.175144	0.123191	0.154242	0.006337	-0.001672	-0.122704	0.173851	-0.044915	0.472209
NCKAP1	0.0189359	0.0018939	0.00197212	0.0186927	-0.170564	0.05897	-0.086709	0.147321	0.11325	0.067177	0.084589	-0.113411	-0.220204	-0.200813	-0.257124	-0.208147	-0.09566	-0.279382	-0.186878	0.004468	-0.403644
GRIK1	0.00290815	0.0310506	0.247162	0.216913	0.0948882	0.282339	0.25671	-0.144018	0.50633	0.311486	0.019429	0.054611	0.375491	0.005813	0.0258346	0.0687695	0.186543	-0.0338486	0.225914	-0.023546	0.13876
CCDC9	0.000308135	0.00862926	0.195235	0.117092	0.223446	-0.011258	0.072168	-0.085818	-0.049285	0.402099	0.346215	-0.132823	0.278498	0.419245	0.021908	0.185199	0.107958	-0.12079	0.472811	0.489131	0.390554
A_33_P3229022	0.00352766	0.0289763	0.934278	0.0947732	0.123943	0.009998	0.08698	0.380374	0.239249	-0.140993	0.21419	0.185236	-0.217055	0.286163	0.189171	0.0589975	0.031348	0.367096	0.118098	0.171608	-0.041475
BC029410	0.2601	0.00214848	0.364475	0.0292935	-0.138895	0.143091	-0.163003	-0.360077	-0.041181	0.464381	-0.08941	-0.30463	-0.278601	-0.099107	-0.127059	-0.2067	0.029993	-0.053814	-0.153243	-0.253131	0.007859
DQ875386	0.00113928	0.0338277	0.0528856	0.154939	0.0482854	0.16405	0.167457	0.021061	0.329591	0.266241	-0.0002152	-0.0448809	0.122397	0.0573203	0.124802	0.120656	0.0634123	-0.015664	0.114642	-0.0163445	0.005014
NDUFC1	0.00280252	0.00709541	0.603748	-0.196316	-0.145656	-0.566732	-0.13214	-0.073816	-0.380252	0.083365	0.042149	-0.169692	0.062278	-0.353604	-0.194847	-0.126948	-0.102406	-0.384413	-0.186836	-0.009662	-0.178233
RPLP2	0.389827	0.000703	0.485283	0.0172875	0.150144	0.434019	0.132274	-0.272295	-0.193399	0.145142	0.206182	0.275416	0.080002	0.171631	0.012923	0.055042	0.285328	0.0541	0.159094	0.062411	0.289459
DQ883671	0.333363	0.000111	0.0180049	0.0903751	-0.113374	0.146118	0.044456	0.0325317	0.303576	0.0125533	-0.12085	-0.114492	-0.137355	-0.016736	-0.119307	-0.188898	-0.055881	-0.0108638	-0.132603	-0.180877	-0.169255
A_24_P49687	0.00227332	0.0370723	0.502282	0.0627477	0.0678476	0.070046	-0.056873	0.03601	0.093338	0.063596	0.158065	0.046037	0.067676	0.121502	0.137548	0.114095	0.211485	0.047672	0	-0.064027	-0.093729
HIST3H3	0.000825739	0.0158407	0.432817	0.187662	0.103483	0.433053	0.446999	0.148104	0.009607	-0.043941	-0.061722	-0.012706	0.115465	0.153621	0.227106	0.153812	-0.023412	0.3473	0.057124	0.070757	0.110964
DQ883664	0.000638884	0.0160386	0.622506	0.0776222	0.0553357	0.078941	0.0971408	-0.0716286	0.185453	0.107586	0.0055824	0.0501116	0.051913	0.114822	-0.032196	0.0992724	-0.038956	0.0625124	0.16729	0.0255615	0.10278
