# Supplementary material for: Cellular and molecular determinants of all-trans retinoic acid sensitivity in breast cancer: Luminal phenotype and RARα expression
Source: EMBO Mol Med. 2015 Apr 17;7(7):950–72. doi: 10.15252/emmm.201404670 (PMC4520659; doi:10.15252/emmm.201404670)
Supplement: Supplementary file 7 [file emmm0007-0950-sd7.xlsx]

## Sheet: Sheet1
Networks	No. Total network objects	p-value	FDR	No. Network Objects regulated by ATRA	Network Objects regulated by ATRA
Proteolysis_Connective tissue degradation	119	1.65153e-06	0.00024773	16	Meprin, TFPI-2, Kallikrein 1, Protein C inhibitor, MMP-24, Kallikrein 6 (Neurosin), ADAM19, Meprin A, alpha, MMP-13, SERPINA3 (ACT), Tissue kallikreins, TIMP1, ADAM28, Kallikrein 3 (PSA), Collagen IV, MMP-25
Proteolysis_ECM remodeling	85	0.000103371	0.00775285	11	TFPI-2, Protein C inhibitor, MMP-24, Kallikrein 6 (Neurosin), MMP-13, SERPINA3 (ACT), TIMP1, ADAM28, Kallikrein 3 (PSA), Collagen IV, MMP-25
Cardiac development_FGF_ErbB signaling	124	0.0079444	0.39722	10	RXRA, RAR-beta/RXR-alpha, RAR-alpha/RXR-alpha, MyHC, ADAM19, Calcineurin A (catalytic), RARbeta, Kv4.2 channel, RARalpha, Versican
Cell adhesion_Integrin-mediated cell-matrix adhesion	214	0.0115192	0.400035	14	TGM2, RHG7, Integrin, MyHC, Migfilin, ITGB3, Fyn, NOV, Flotillin-1, Tubulin alpha, PI3K reg class IA, CD9, Tubulin alpha-4A, Collagen IV
Cardiac development_Role of NADPH oxidase and ROS	134	0.0133345	0.400035	10	RXRA, TBX5, VE-cadherin, MyHC, Calcineurin A (catalytic), RARbeta, SMAD3, p47-phox, Calcineurin A (beta), RARalpha
Cytoskeleton_Intermediate filaments	81	0.0175082	0.409128	7	Keratin 16, Keratin 18, Keratin 6A, Tubulin alpha, Filensin, DLC1 (Dynein LC8a), 14-3-3
Reproduction_Feeding and Neurohormone signaling	211	0.0229234	0.409128	13	APLP2 active fragment, LPP1, Integrin, Lyn, Galpha(q)-specific peptide GPCRs, MSP receptor (RON), APLP2 precursor, Galpha(s)-specific CRF GPCRs, Calmodulin, PPAP2, PI3K reg class IA, CD9, Prolactin receptor
Signal transduction_ESR1-nuclear pathway	216	0.0271375	0.409128	13	RXRA, BMP6, FAP-1, RIP140, IRS-1, EBAG9, ARID4A, DLC1 (Dynein LC8a), SMAD3, RARalpha, PI3K reg class IA, Prolactin receptor, PR (nuclear)
Cell adhesion_Integrin priming	110	0.0293024	0.409128	8	CaMK II beta, Integrin, ITGB3, Calpain 2(m), Calmodulin, PI3K reg class IA (p55-gamma), PI3K reg class IA, Collagen IV
Transport_Synaptic vesicle exocytosis	175	0.0307446	0.409128	11	Synaptotagmin, Snapin, Rab-3, Rab-27B, Rab-3C, ELKS, VTI1B, Rab-3D, RIMS3, ERC2/CAST, Rab-11A
