# Supplementary material for: Cellular and molecular determinants of all-trans retinoic acid sensitivity in breast cancer: Luminal phenotype and RARα expression
Source: EMBO Mol Med. 2015 Apr 17;7(7):950–72. doi: 10.15252/emmm.201404670 (PMC4520659; doi:10.15252/emmm.201404670)
Supplement: Supplementary file 8 [file emmm0007-0950-sd8.xlsx]

## Sheet: Sheet1
From		To						From	t-test	To	t-test
Network Object "FROM"	Object Type	Network Object "TO"	Object Type	Effect	Mechanism	Link Info	References (PUBMED ID)	Input IDs	Signal	Input IDs	Signal
ESR1 (nuclear)	Transcription factor	IRS-1	Generic binding protein	Unspecified	Transcription regulation	ESR1 (nuclear) binds to gene IRS-1 promoter and activates IRS-1 expression.	12776186;12821935;15072547;15862945;16461930;16606704;16945332;22835548			IRS1	-0.422741
ESR1 (nuclear)	Transcription factor	FAP-1	Generic phosphatase	Inhibition	Transcription regulation	FAP-1 was identificated as ESR1 (nuclear) target gene by chromatin immunoprecipitation analysis, luciferase reporter assay RT-PCR.	16455494;16606704			PTPN13	-0.238934
AKT(PKB)	Protein kinase	SMAD3	Transcription factor	Inhibition	Binding	AKT(PKB) interacts with SMAD3 and inhibits it	12876289;16362038;23243069			SMAD3	0.463925
ESR1 (nuclear)	Transcription factor	BMP6	Receptor ligand	Activation	Transcription regulation	ESR1 (nuclear) can bind to gene BMP6 promoter and activates BMP6 expression.	15033914;16232348;16606704			BMP6	0.381862
PI3K cat class IA	Lipid kinase	SMAD3	Transcription factor	Inhibition	Unspecified	PI3K cat class IA inhibits SMAD3.	12876289			SMAD3	0.463925
ESR1 (nuclear)	Transcription factor	PR (nuclear)	Transcription factor	Activation	Transcription regulation	ERalpha associates with two regions of PR and activates its expression	9328341;9922098;10894148;11452016;11581164;12063183;12115520;12446585;12612073;12706304;15019994;15031323;15084343;15509581;15525597;15817149;15821114;15821116;16293641;16455494;16912174;16945332;16961928;17013392;17033697;17047081;17158757;17272396;17275994;17308128;17515612;17542648;17872378;17962382;18202148;18258688;18533032;18755239;19082494;19574448;19620238;19724876;19952285;20406620;20730…			PGR	-0.419072
AKT(PKB)	Protein kinase	RARalpha	Transcription factor	Inhibition	Phosphorylation	AKT(PKB) phosphorylates RARalpha and decreases its activity.	16417524			RARA	0.24555
AKT(PKB)	Protein kinase	ESR1 (nuclear)	Transcription factor	Activation	Phosphorylation	AKT(PKB) phosphorylates and activates ESR1 (nuclear)	11108261;11139588;15489915;16585156;16945990
DLC1 (Dynein LC8a)	Generic binding protein	TFF1	Generic binding protein	Activation	Transcription regulation	DLC1 (Dynein LC8a) binds to gene TFF1 promoter and activates TFF1 expression.	15891768;16684779	DLC1	0.28924
ESR1 (nuclear)	Transcription factor	SMAD3	Transcription factor	Inhibition	Binding	SMAD3 promoter has a putative ESR1-binding site.	11555647;16606704;17340614;20207742			SMAD3	0.463925
ESR1 (nuclear)	Transcription factor	Prolactin receptor	Generic receptor	Activation	Transcription regulation	Chromatin immunoprecipitation analysis showed that E(2) induced recruitment of C/EBPbeta, ERalpha, SRC1, p300, pCAF, TFIIB, and Pol II to the gene porlactin receptor promotor.	8626590;15743834;16651265;16705189			PRLR	-0.656624
EGFR	Receptor with enzyme activity	ESR1 (nuclear)	Transcription factor	Activation	Phosphorylation	EGF promoted acute phosphorylation of serine and tyrosine residues in ER, and a direct interaction between ER and EGFR after treatment with EGF was found. The cross-communication between EGFR and ER appears to promote significant stimulation of cell proliferation.	11887937;17284441
DLC1 (Dynein LC8a)	Generic binding protein	ESR1 (nuclear)	Transcription factor	Activation	Binding	DLC1 (Dynein LC8a) physically interacts with ESR1 (nuclear) and increases its activity.	15891768;16684779	DLC1	0.28924
ESR1 (nuclear)	Transcription factor	ARID4A	Transcription factor	Activation	Transcription regulation	ESR1 (nuclear) activates transcription of ARID4A .	15802376;16873370			RBP1	0.552755
ESR1 (nuclear)	Transcription factor	RIP140	Generic binding protein	Activation	Transcription regulation	ESR1 (ER-alpha) interacts with NRIP1 (RIP140). This interaction was modelled on a demonstrated interaction between human ESR1 and mouse NRIP1.	7641693;8887632;9115274;9192902;9774463;15345050;15677324;15790569;16009131;16391242;16439465;16961928;17013392;17056252;17901129;21151129;21167036;21182203;21235772;21502505;23403292;23404106;23676274;23885094			NRIP1	0.787043
RXRA	Transcription factor	ESR1 (nuclear)	Transcription factor	Activation	Transcription regulation	RXRA physically interacts with ESR1 (nuclear) and increases its activity.	9717844;9841885;23166811;23403292	RXRA	-0.172102
ESR1 (nuclear)	Transcription factor	IGF-1	Receptor ligand	Activation	Transcription regulation	Transcription regulation of IGF-1 by ESR1 (nuclear) was shown by chromatin immunoprecipitation and chip-on-chip assay.	11923541;15031323;15256502;15716114;16092128;17013392;17515612;17675804;18193094;18277385;19574448;19920132;20616010;22345290;22739988;23493398;24619425
IGF-1	Receptor ligand	IGF-1 receptor	Receptor with enzyme activity	Activation	Binding	The IGF signaling system involves 2 secreted ligands (IGF-1 and IGF-2), 2 cell surface receptors (IGF-1R and IGF-2R) and several IGF-binding proteins (IGFBPs).	1852007;2551607;9495335;9838078;9972281;10543935;11716549;11940579;11973363;12525256;12556535;12729801;12937141;14575864;14695208;15386423;15576456;15654842;15812560;15936977;16187290;16216007;16380292;16557570;16619003;16639715;16724056;16894293;16899596;16965600;16981855;17115117;17451939;17988211;18056713;18363844;18556354;19165858;19319849;19806209;20186710;20367288;20392809;20418654;20432472…
IGF-1 receptor	Receptor with enzyme activity	IRS-1	Generic binding protein	Activation	Phosphorylation	IGF-I receptor mediates its effects via interaction with the insulin receptor substrate 1 (IRS-1).	1340212;5031805;7541045;7559507;8530377;8662806;8776723;9003010;9202243;9205064;9838078;10026153;10082579;10490655;10543935;11557037;11751931;11872675;11940579;12023872;12220227;12888657;14615489;15068962;15122317;15334055;15567406;15629149;16099987;16166596;16187290;16379552;16724056;16754202;16894293;16931767;17570479;17955485;17988211;19330796;19345478;21939528;22182837;22895605			IRS1	-0.422741
IGF-1 receptor	Receptor with enzyme activity	PI3K reg class IA	Generic binding protein	Activation	Binding	IGF-1 receptor interacts with PI3K reg class IA and activates it	1608472;7541045;7642582;8603569;8982070;9032287;9524259;15352158;15549092;16639715;16724056			PIK3R3	-0.380987
EGF	Receptor ligand	EGFR	Receptor with enzyme activity	Activation	Binding	Interaction of purified EGF with EGFR was shown by liquid-chromatography mass spectrometry and directed functional perturbation studies using RNA interference.	1350381;2022652;2142154;2155237;2168868;2466293;2563727;2732223;2790960;3138233;3494473;7794686;8078931;8347619;8413296;8663070;8663535;8702666;9444956;9492074;9642213;9716460;9806896;9838078;9886924;10085134;10096554;10214951;10360641;10497195;10782914;10788520;10942601;10970856;11030146;11208164;11478852;11564606;11684674;11784015;11940508;12093292;12297050;12551925;12620237;12633740;12897707;1…
IRS-1	Generic binding protein	PI3K reg class IA	Generic binding protein	Activation	Binding	IRS-1 interacts with PI3K reg class IA and activates it	1332046;7504175;8894489;9609110;10543935;11313948;12682058	IRS1	-0.422741	PIK3R3	-0.380987
PI3K reg class IA	Generic binding protein	PI3K cat class IA	Lipid kinase	Activation	Binding	PI3K reg class IA activates PI3K cat class IA	10704820;11687500	PIK3R3	-0.380987
RIP140	Generic binding protein	ESR1 (nuclear)	Transcription factor	Inhibition	Binding	RIP140 was shown to interact with ESR1 in adult mouse brain. The interaction declined with age.	7641693;7937828;8887632;8920964;9115274;9192902;9773983;9774463;10379892;10707952;12040178;12554755;16394250;16815031;17056252;17615392;19326447;22071320;23403292;23885094	NRIP1	0.787043
EGFR	Receptor with enzyme activity	EGFR	Receptor with enzyme activity	Activation	Phosphorylation	Self-phosphorylation of EGFR is an intermolecular reaction	2543678;2552117;9335547;11894079;15708576;16614081;22232519;24135280
AKT(PKB)	Protein kinase	IRS-1	Generic binding protein	Activation	Phosphorylation	AKT(PKB) phosphorylates IRS-1 and increases its activity.	10092613;10497255;11357143;16339964;17242355			IRS1	-0.422741
ESR1 (nuclear)	Transcription factor	RARalpha	Transcription factor	Activation	Transcription regulation	Using a chromatin immunoprecipitation-paired end diTag cloning and sequencing strategy it was identified ESR1 (nuclear) binding site on RARalpha.	7585542;8732679;9626663;9717844;10076999;11345900;12727970;15031323;15831516;15870697;17013392;17542648;17641689;17909268;21151129;21167036;21632823;22217937;23101584;24639548			RARA	0.24555
AKT(PKB)	Protein kinase	AKT(PKB)	Protein kinase	Unspecified	Binding	AKT(PKB) physically interacts with AKT(PKB).	7891724
PR (nuclear)	Transcription factor	ESR1 (nuclear)	Transcription factor	Unspecified	Binding	Progesterone receptor interacts with ESR1 (nuclear) inducing different effects.	7891678;8163495;8264658;10732327;12612073;22396492;22436695;23322423	PGR	-0.419072
EGFR	Receptor with enzyme activity	PI3K reg class IA	Generic binding protein	Activation	Binding	EGFR interacts with PI3K reg class IA and activates it	1372091;8914981			PIK3R3	-0.380987
ESR1 (nuclear)	Transcription factor	IGF-1 receptor	Receptor with enzyme activity	Activation	Transcription regulation	ESR1 (nuclear) binds to gene IGF-1 receptor promoter and promotes IGF-1 receptor expression.	10749889;16113100;16647191;16815029;17170218;22128190;22835548;23101584;23821363;24051437;24281069
IRS-1	Generic binding protein	AKT(PKB)	Protein kinase	Unspecified	Binding	IRS-1 physically interacts with AKT(PKB).	10497255	IRS1	-0.422741
ESR1 (nuclear)	Transcription factor	EBAG9	Generic binding protein	Activation	Transcription regulation	Transcription regulation of EBAG9 by ESR1 (nuclear) was shown by chromatin immunoprecipitation and chip-on-chip assay.	9418891;10873660;11374862;15031323;15256502;15808510;16606704;17013392;17289570;17515612;21502505;22345290;23404106;24619425			EBAG9	-0.115514
