# Supplementary material for: Cellular and molecular determinants of all-trans retinoic acid sensitivity in breast cancer: Luminal phenotype and RARα expression
Source: EMBO Mol Med. 2015 Apr 17;7(7):950–72. doi: 10.15252/emmm.201404670 (PMC4520659; doi:10.15252/emmm.201404670)
Supplement: Supplementary file 9 [file emmm0007-0950-sd9.xlsx]

## Sheet: sheet
TRANSCRIPTION FACTORS
IDs in active data set	Object name	Actual	n	R	N	Expected	Ratio	z-score	p-value
	SP1	77	583	1727	25268	39.8465	1.93242	6.16933	2.05646e-08
	ESR1 (nuclear)	83	583	1952	25268	45.0378	1.8429	5.95773	4.40426e-08
	p63	36	583	640	25268	14.7665	2.43795	5.66257	9.92644e-07
	GCR-alpha	59	583	1359	25268	31.3557	1.88163	5.13466	2.50353e-06
	c-Jun	54	583	1202	25268	27.7333	1.94712	5.17068	2.53948e-06
	EGR1	31	583	565	25268	13.0361	2.37802	5.09096	9.22491e-06
	RARgamma	12	583	113	25268	2.60721	4.60262	5.89848	1.20894e-05
	STAT3	41	583	907	25268	20.9269	1.9592	4.52127	3.69941e-05
	RelA (p65 NF-kB subunit)	52	583	1258	25268	29.0254	1.79153	4.42597	3.78145e-05
	GATA-3	35	583	743	25268	17.143	2.04165	4.42901	6.11171e-05
	Androgen receptor	54	583	1424	25268	32.8555	1.64356	3.84194	0.000245196
	VDR	21	583	386	25268	8.90605	2.35795	4.1317	0.000280523
	p53	66	583	1856	25268	42.8229	1.54123	3.72262	0.000308088
	NPAS2	6	583	46	25268	1.06134	5.65322	4.85442	0.000628749
	C/EBPbeta	33	583	779	25268	17.9736	1.83603	3.64248	0.000658276
	SP3	25	583	533	25268	12.2977	2.0329	3.7039	0.000712875
	PU.1	24	583	507	25268	11.6978	2.05166	3.67612	0.000796834
	C/EBPalpha	27	583	602	25268	13.8897	1.94388	3.60214	0.000869806
	c-Myc	92	583	2915	25268	67.2568	1.36789	3.24538	0.00112876
	NRF2	15	583	270	25268	6.22962	2.40785	3.57422	0.00162881
	JunD	14	583	250	25268	5.76817	2.42711	3.48496	0.00213409
	HNF3-alpha	14	583	252	25268	5.81431	2.40785	3.45178	0.00229575
	SOX9	13	583	226	25268	5.21442	2.49309	3.46497	0.00240245
	TR-alpha	14	583	254	25268	5.86046	2.38889	3.41892	0.0024674
	HR	5	583	43	25268	0.992124	5.03969	4.07438	0.00300059
RARA	RARalpha	18	583	378	25268	8.72147	2.06387	3.20271	0.00322968
	SP2	5	583	44	25268	1.0152	4.92515	4.0047	0.00332212
	STAT1	24	583	566	25268	13.0591	1.8378	3.09795	0.00338442
	ETS1	21	583	473	25268	10.9134	1.92425	3.11839	0.00351642
	ESR2	25	583	601	25268	13.8667	1.80288	3.06145	0.00360285
	ESE3	4	583	30	25268	0.69218	5.77885	4.02486	0.00477454
	c-Fos	25	583	619	25268	14.282	1.75046	2.90514	0.00521875
	GATA-4	14	583	279	25268	6.43727	2.17483	3.03249	0.00565646
	STAT5B	10	583	168	25268	3.87621	2.57984	3.15737	0.00578546
	HIF1A	32	583	866	25268	19.9809	1.60153	2.76819	0.00640568
	HOXD3	3	583	17	25268	0.392235	7.64847	4.21407	0.00652859
	MBD2	10	583	171	25268	3.94543	2.53458	3.09437	0.00653147
	NF-AT1(NFATC2)	10	583	172	25268	3.9685	2.51985	3.07366	0.00679605
RXRA	RXRA	15	583	321	25268	7.40632	2.0253	2.8411	0.00805784
	NF-kB1 (p50)	22	583	543	25268	12.5285	1.756	2.73684	0.00816977
	NANOG	32	583	886	25268	20.4424	1.56538	2.63278	0.00879515
KINASES
IDs in active data set	Object name	Actual	n	R	N	Expected	Ratio	z-score	p-value
	c-Src	38	583	740	25268	17.0738	2.22564	5.20045	4.33509e-06
	PKC-alpha	25	583	456	25268	10.5211	2.37617	4.55741	6.76715e-05
	EGFR	38	583	843	25268	19.4503	1.9537	4.32816	7.54127e-05
	Csk	14	583	192	25268	4.42995	3.16031	4.61776	0.000158371
	ErbB2	17	583	266	25268	6.13733	2.76994	4.4597	0.000164748
	Syk	20	583	345	25268	7.96007	2.51254	4.34722	0.000170193
	PI3K cat class IA (p110-alpha)	11	583	135	25268	3.11481	3.53152	4.53231	0.00030486
	JAK2	12	583	167	25268	3.85313	3.11435	4.21292	0.000522271
	AKT1	23	583	464	25268	10.7057	2.14839	3.8369	0.000546583
	Btk	11	583	152	25268	3.50704	3.13654	4.06025	0.000831071
	JAK1	11	583	152	25268	3.50704	3.13654	4.06025	0.000831071
	FAK1	17	583	309	25268	7.12945	2.38447	3.7631	0.000915764
LYN	Lyn	14	583	239	25268	5.51437	2.53882	3.67333	0.00140398
	ZAP70	11	583	166	25268	3.83006	2.87202	3.71881	0.00169712
	ERK1 (MAPK3)	25	583	594	25268	13.7052	1.82413	3.12366	0.00310034
	RIPK3	8	583	109	25268	2.51492	3.18102	3.50687	0.00379228
	CDK2	30	583	780	25268	17.9967	1.66697	2.90787	0.0047226
	Protein kinase G 2	4	583	30	25268	0.69218	5.77885	4.02486	0.00477454
	PI4Kbeta	4	583	33	25268	0.761398	5.2535	3.75747	0.00675221
	SPHK1	5	583	52	25268	1.19978	4.16744	3.51371	0.00684126
	PKC-delta	17	583	376	25268	8.67532	1.95958	2.88098	0.0068592
